# Supplementary material for: Epidemiological Studies of Brown Rot in Spanish Cherry Orchards in the Jerte Valley
Source: J Fungi (Basel). 2021 Mar 10;7(3):203. doi: 10.3390/jof7030203 (PMC7998504; doi:10.3390/jof7030203)
Supplement: Supplementary file 1 [file jof-07-00203-s001.zip]

Archive with 2 entries (2 files):
- supplementary material/Climatic data Navaconcejo.xlsx
- supplementary material/Climatic data Valdastillas.xls
