# Supplementary material for: Epidemiological Studies of Brown Rot in Spanish Cherry Orchards in the Jerte Valley
Source: J Fungi (Basel). 2021 Mar 10;7(3):203. doi: 10.3390/jof7030203 (PMC7998504; doi:10.3390/jof7030203)
Supplement: Supplementary file 1 [file jof-07-00203-s001.zip › supplementary material/Climatic data Navaconcejo.xlsx]

## Sheet: 2013
CAEM 1	Time	Celsius(°C)	Humidity(%rh)	dew point(°C)	Serial Number
1	2013-03-20 12:00:00	26.5	41	12.2	10119927
2	2013-03-20 13:00:00	26	40	11.4
3	2013-03-20 14:00:00	23.5	40.5	9.3
4	2013-03-20 15:00:00	21	37.5	6
5	2013-03-20 16:00:00	16	42	3.1
6	2013-03-20 17:00:00	15.5	43.5	3.2
7	2013-03-20 18:00:00	14.5	45.5	2.9
8	2013-03-20 19:00:00	13	46.5	1.8
9	2013-03-20 20:00:00	11	50.5	1.1
10	2013-03-20 21:00:00	8.5	59	1
11	2013-03-20 22:00:00	7	66.5	1.2
12	2013-03-20 23:00:00	6	71	1.2
13	2013-03-21	6	72	1.3
14	2013-03-21 01:00:00	7	71.5	2.2
15	2013-03-21 02:00:00	6	75	1.9
16	2013-03-21 03:00:00	6	77	2.3
17	2013-03-21 04:00:00	6	78	2.5
18	2013-03-21 05:00:00	5.5	78.5	2.1
19	2013-03-21 06:00:00	5.5	80.5	2.4
20	2013-03-21 07:00:00	6	79.5	2.7
21	2013-03-21 08:00:00	4.5	83	1.9
22	2013-03-21 09:00:00	6.5	81	3.5
23	2013-03-21 10:00:00	8.5	72	3.8
24	2013-03-21 11:00:00	10.5	65.5	4.3
25	2013-03-21 12:00:00	12.5	61.5	5.3
26	2013-03-21 13:00:00	14	55	5.1
27	2013-03-21 14:00:00	16	50	5.6
28	2013-03-21 15:00:00	16.5	51.5	6.5
29	2013-03-21 16:00:00	17	46	5.3
30	2013-03-21 17:00:00	17	45.5	5.2
31	2013-03-21 18:00:00	17	44	4.7
32	2013-03-21 19:00:00	14.5	47.5	3.5
33	2013-03-21 20:00:00	14	51.5	4.2
34	2013-03-21 21:00:00	12	55.5	3.4
35	2013-03-21 22:00:00	12	57	3.8
36	2013-03-21 23:00:00	11	59	3.3
37	2013-03-22	10.5	59.5	3
38	2013-03-22 01:00:00	10	63.5	3.4
39	2013-03-22 02:00:00	9.5	66	3.5
40	2013-03-22 03:00:00	9.5	71.5	4.6
41	2013-03-22 04:00:00	9	73	4.4
42	2013-03-22 05:00:00	8	72.5	3.4
43	2013-03-22 06:00:00	8	75	3.8
44	2013-03-22 07:00:00	7	88.5	5.2
45	2013-03-22 08:00:00	6.5	87.5	4.6
46	2013-03-22 09:00:00	6.5	86.5	4.4
47	2013-03-22 10:00:00	6.5	85	4.2
48	2013-03-22 11:00:00	6.5	90.5	5.1
49	2013-03-22 12:00:00	7.5	90.5	6
50	2013-03-22 13:00:00	8	85	5.6
51	2013-03-22 14:00:00	9	84	6.4
52	2013-03-22 15:00:00	8.5	81	5.4
53	2013-03-22 16:00:00	13	69.5	7.6
54	2013-03-22 17:00:00	10.5	77.5	6.7
55	2013-03-22 18:00:00	11	68.5	5.4
56	2013-03-22 19:00:00	12	68	6.3
57	2013-03-22 20:00:00	9.5	70.5	4.4
58	2013-03-22 21:00:00	8.5	75	4.3
59	2013-03-22 22:00:00	8	77	4.2
60	2013-03-22 23:00:00	8.5	75.5	4.4
61	2013-03-23	8	78.5	4.5
62	2013-03-23 01:00:00	7.5	81	4.5
63	2013-03-23 02:00:00	7	85	4.7
64	2013-03-23 03:00:00	6.5	89	4.8
65	2013-03-23 04:00:00	6.5	89	4.8
66	2013-03-23 05:00:00	6	92	4.8
67	2013-03-23 06:00:00	6	92	4.8
68	2013-03-23 07:00:00	6	87	4
69	2013-03-23 08:00:00	6.5	85	4.2
70	2013-03-23 09:00:00	6.5	85	4.2
71	2013-03-23 10:00:00	7.5	81	4.5
72	2013-03-23 11:00:00	7	84.5	4.6
73	2013-03-23 12:00:00	7	85.5	4.7
74	2013-03-23 13:00:00	7	88	5.2
75	2013-03-23 14:00:00	8	84.5	5.6
76	2013-03-23 15:00:00	9	81.5	6
77	2013-03-23 16:00:00	9	77.5	5.3
78	2013-03-23 17:00:00	7.5	87.5	5.6
79	2013-03-23 18:00:00	7	88	5.2
80	2013-03-23 19:00:00	7	90	5.5
81	2013-03-23 20:00:00	6.5	93	5.5
82	2013-03-23 21:00:00	6	93.5	5
83	2013-03-23 22:00:00	5.5	92	4.3
84	2013-03-23 23:00:00	5.5	94.5	4.7
85	2013-03-24	5.5	94.5	4.7
86	2013-03-24 01:00:00	5.5	94.5	4.7
87	2013-03-24 02:00:00	5.5	97	5.1
88	2013-03-24 03:00:00	5.5	97.5	5.1
89	2013-03-24 04:00:00	5.5	98	5.2
90	2013-03-24 05:00:00	5	98	4.7
91	2013-03-24 06:00:00	5	98.5	4.8
92	2013-03-24 07:00:00	5.5	98	5.2
93	2013-03-24 08:00:00	5.5	99	5.4
94	2013-03-24 09:00:00	5.5	97	5.1
95	2013-03-24 10:00:00	6	96	5.4
96	2013-03-24 11:00:00	6.5	96	5.9
97	2013-03-24 12:00:00	8	88.5	6.2
98	2013-03-24 13:00:00	7.5	87.5	5.6
99	2013-03-24 14:00:00	7.5	89	5.8
100	2013-03-24 15:00:00	8	92	6.8
101	2013-03-24 16:00:00	9	88.5	7.2
102	2013-03-24 17:00:00	8.5	85.5	6.2
103	2013-03-24 18:00:00	10.5	76.5	6.6
104	2013-03-24 19:00:00	12	71.5	7
105	2013-03-24 20:00:00	8.5	77	4.7
106	2013-03-24 21:00:00	7.5	82	4.6
107	2013-03-24 22:00:00	7	84	4.5
108	2013-03-24 23:00:00	7	79.5	3.7
109	2013-03-25	6.5	75	2.4
110	2013-03-25 01:00:00	6	74.5	1.8
111	2013-03-25 02:00:00	5.5	79	2.2
112	2013-03-25 03:00:00	6	79.5	2.7
113	2013-03-25 04:00:00	5	86.5	2.9
114	2013-03-25 05:00:00	5	89	3.3
115	2013-03-25 06:00:00	5	91	3.7
116	2013-03-25 07:00:00	5	94.5	4.2
117	2013-03-25 08:00:00	5	96	4.4
118	2013-03-25 09:00:00	5.5	97	5.1
119	2013-03-25 10:00:00	6	97.5	5.6
120	2013-03-25 11:00:00	7	96.5	6.5
121	2013-03-25 12:00:00	7	95.5	6.3
122	2013-03-25 13:00:00	7.5	96.5	7
123	2013-03-25 14:00:00	8	97	7.6
124	2013-03-25 15:00:00	8.5	97	8.1
125	2013-03-25 16:00:00	9.5	98.5	9.3
126	2013-03-25 17:00:00	10	98.5	9.8
127	2013-03-25 18:00:00	9.5	99.5	9.4
128	2013-03-25 19:00:00	9.5	99.5	9.4
129	2013-03-25 20:00:00	9.5	100	9.5
130	2013-03-25 21:00:00	9.5	100.5	9.6
131	2013-03-25 22:00:00	10	101	10.1
132	2013-03-25 23:00:00	10	101	10.1
133	2013-03-26	10.5	101	10.6
134	2013-03-26 01:00:00	10	100.5	10.1
135	2013-03-26 02:00:00	10	100	10
136	2013-03-26 03:00:00	9.5	100	9.5
137	2013-03-26 04:00:00	9.5	100	9.5
138	2013-03-26 05:00:00	9.5	100	9.5
139	2013-03-26 06:00:00	9.5	100.5	9.6
140	2013-03-26 07:00:00	9.5	101.5	9.7
141	2013-03-26 08:00:00	10.5	101.5	10.7
142	2013-03-26 09:00:00	10.5	101.5	10.7
143	2013-03-26 10:00:00	10.5	101	10.6
144	2013-03-26 11:00:00	10.5	100.5	10.6
145	2013-03-26 12:00:00	11	98.5	10.8
146	2013-03-26 13:00:00	11	99.5	10.9
147	2013-03-26 14:00:00	11	97	10.5
148	2013-03-26 15:00:00	11.5	97.5	11.1
149	2013-03-26 16:00:00	11	97.5	10.6
150	2013-03-26 17:00:00	11	95.5	10.3
151	2013-03-26 18:00:00	9.5	96	8.9
152	2013-03-26 19:00:00	9.5	99	9.4
153	2013-03-26 20:00:00	9.5	99	9.4
154	2013-03-26 21:00:00	9.5	100	9.5
155	2013-03-26 22:00:00	9.5	100.5	9.6
156	2013-03-26 23:00:00	9.5	99.5	9.4
157	2013-03-27	9.5	99.5	9.4
158	2013-03-27 01:00:00	9	99	8.9
159	2013-03-27 02:00:00	8.5	99	8.4
160	2013-03-27 03:00:00	9	100	9
161	2013-03-27 04:00:00	9	100.5	9.1
162	2013-03-27 05:00:00	9	101.5	9.2
163	2013-03-27 06:00:00	9	101	9.1
164	2013-03-27 07:00:00	9	101	9.1
165	2013-03-27 08:00:00	9	101	9.1
166	2013-03-27 09:00:00	9	100	9
167	2013-03-27 10:00:00	9.5	100.5	9.6
168	2013-03-27 11:00:00	10	99.5	9.9
169	2013-03-27 12:00:00	10.5	99.5	10.4
170	2013-03-27 13:00:00	11.5	95	10.7
171	2013-03-27 14:00:00	11.5	94	10.6
172	2013-03-27 15:00:00	11.5	93	10.4
173	2013-03-27 16:00:00	13	87	10.9
174	2013-03-27 17:00:00	14	83.5	11.3
175	2013-03-27 18:00:00	13	83	10.2
176	2013-03-27 19:00:00	11	93	9.9
177	2013-03-27 20:00:00	10.5	92	9.3
178	2013-03-27 21:00:00	10.5	93.5	9.5
179	2013-03-27 22:00:00	10	96.5	9.5
180	2013-03-27 23:00:00	9.5	97	9
181	2013-03-28	9.5	98.5	9.3
182	2013-03-28 01:00:00	9.5	98.5	9.3
183	2013-03-28 02:00:00	9	95.5	8.3
184	2013-03-28 03:00:00	8.5	97	8.1
185	2013-03-28 04:00:00	8.5	99	8.4
186	2013-03-28 05:00:00	8.5	98.5	8.3
187	2013-03-28 06:00:00	8.5	99.5	8.4
188	2013-03-28 07:00:00	8	97.5	7.6
189	2013-03-28 08:00:00	8	97.5	7.6
190	2013-03-28 09:00:00	7.5	98	7.2
191	2013-03-28 10:00:00	9	96	8.4
192	2013-03-28 11:00:00	10.5	94	9.6
193	2013-03-28 12:00:00	11.5	85.5	9.2
194	2013-03-28 13:00:00	11	92	9.8
195	2013-03-28 14:00:00	12	86	9.7
196	2013-03-28 15:00:00	12.5	83	9.7
197	2013-03-28 16:00:00	11.5	88	9.6
198	2013-03-28 17:00:00	12	86.5	9.8
199	2013-03-28 18:00:00	12.5	84.5	10
200	2013-03-28 19:00:00	12.5	84.5	10
201	2013-03-28 20:00:00	11.5	90.5	10
202	2013-03-28 21:00:00	10.5	89.5	8.8
203	2013-03-28 22:00:00	10	92.5	8.8
204	2013-03-28 23:00:00	9	95.5	8.3
205	2013-03-29	9	96	8.4
206	2013-03-29 01:00:00	8.5	97	8.1
207	2013-03-29 02:00:00	8.5	98.5	8.3
208	2013-03-29 03:00:00	8	99.5	7.9
209	2013-03-29 04:00:00	8.5	100.5	8.6
210	2013-03-29 05:00:00	8.5	101	8.6
211	2013-03-29 06:00:00	8.5	101	8.6
212	2013-03-29 07:00:00	8.5	101.5	8.7
213	2013-03-29 08:00:00	8.5	101.5	8.7
214	2013-03-29 09:00:00	8.5	101.5	8.7
215	2013-03-29 10:00:00	9	101.5	9.2
216	2013-03-29 11:00:00	9.5	101.5	9.7
217	2013-03-29 12:00:00	9.5	101.5	9.7
218	2013-03-29 13:00:00	11	102.5	11.4
219	2013-03-29 14:00:00	12	99.5	11.9
220	2013-03-29 15:00:00	12.5	99	12.3
221	2013-03-29 16:00:00	13	97.5	12.6
222	2013-03-29 17:00:00	12.5	98	12.2
223	2013-03-29 18:00:00	12.5	101	12.7
224	2013-03-29 19:00:00	13.5	100.5	13.6
225	2013-03-29 20:00:00	13	98.5	12.8
226	2013-03-29 21:00:00	12.5	97.5	12.1
227	2013-03-29 22:00:00	11.5	96.5	11
228	2013-03-29 23:00:00	11	98	10.7
229	2013-03-30	10.5	97.5	10.1
230	2013-03-30 01:00:00	10	98	9.7
231	2013-03-30 02:00:00	10	98.5	9.8
232	2013-03-30 03:00:00	9.5	99	9.4
233	2013-03-30 04:00:00	9	99.5	8.9
234	2013-03-30 05:00:00	9	97	8.5
235	2013-03-30 06:00:00	8.5	96.5	8
236	2013-03-30 07:00:00	8	99	7.9
237	2013-03-30 08:00:00	8	99	7.9
238	2013-03-30 09:00:00	8	98.5	7.8
239	2013-03-30 10:00:00	8.5	89.5	6.9
240	2013-03-30 11:00:00	9.5	84.5	7
241	2013-03-30 12:00:00	10	81	6.9
242	2013-03-30 13:00:00	11.5	76	7.4
243	2013-03-30 14:00:00	13.5	70.5	8.2
244	2013-03-30 15:00:00	15.5	66.5	9.3
245	2013-03-30 16:00:00	16	66	9.7
246	2013-03-30 17:00:00	14.5	67.5	8.6
247	2013-03-30 18:00:00	14.5	64	7.8
248	2013-03-30 19:00:00	14	66	7.8
249	2013-03-30 20:00:00	13	65.5	6.7
250	2013-03-30 21:00:00	12	67.5	6.2
251	2013-03-30 22:00:00	11	69.5	5.6
252	2013-03-30 23:00:00	10	72	5.2
253	2013-03-31	9.5	75	5.3
254	2013-03-31 01:00:00	8.5	80	5.3
255	2013-03-31 02:00:00	9	79.5	5.7
256	2013-03-31 03:00:00	9	81	5.9
257	2013-03-31 04:00:00	8.5	84.5	6
258	2013-03-31 05:00:00	8	87.5	6.1
259	2013-03-31 06:00:00	8	88.5	6.2
260	2013-03-31 07:00:00	8	94.5	7.2
261	2013-03-31 08:00:00	8	95	7.2
262	2013-03-31 09:00:00	9	91.5	7.7
263	2013-03-31 10:00:00	8.5	96.5	8
264	2013-03-31 11:00:00	10	92	8.8
265	2013-03-31 12:00:00	10	94	9.1
266	2013-03-31 13:00:00	9.5	95	8.7
267	2013-03-31 14:00:00	10	94.5	9.2
268	2013-03-31 15:00:00	9.5	96	8.9
269	2013-03-31 16:00:00	9.5	96	8.9
270	2013-03-31 17:00:00	9	97	8.5
271	2013-03-31 18:00:00	9.5	98.5	9.3
272	2013-03-31 19:00:00	9.5	99	9.4
273	2013-03-31 20:00:00	9.5	99.5	9.4
274	2013-03-31 21:00:00	10.5	100.5	10.6
275	2013-03-31 22:00:00	11	100	11
276	2013-03-31 23:00:00	10.5	99.5	10.4
277	2013-04-01	10.5	99.5	10.4
278	2013-04-01 01:00:00	9.5	99	9.4
279	2013-04-01 02:00:00	9.5	99.5	9.4
280	2013-04-01 03:00:00	8.5	97	8.1
281	2013-04-01 04:00:00	8	97	7.6
282	2013-04-01 05:00:00	8	94.5	7.2
283	2013-04-01 06:00:00	7.5	93.5	6.5
284	2013-04-01 07:00:00	7	92	5.8
285	2013-04-01 08:00:00	6.5	91.5	5.2
286	2013-04-01 09:00:00	6	90	4.5
287	2013-04-01 10:00:00	7	85.5	4.7
288	2013-04-01 11:00:00	8	84	5.5
289	2013-04-01 12:00:00	9.5	82.5	6.7
290	2013-04-01 13:00:00	11	74.5	6.6
291	2013-04-01 14:00:00	10	78.5	6.4
292	2013-04-01 15:00:00	11.5	69.5	6.1
293	2013-04-01 16:00:00	9	85	6.6
294	2013-04-01 17:00:00	7.5	86.5	5.4
295	2013-04-01 18:00:00	11.5	80	8.2
296	2013-04-01 19:00:00	7	93.5	6
297	2013-04-01 20:00:00	9	90.5	7.5
298	2013-04-01 21:00:00	7.5	86	5.3
299	2013-04-01 22:00:00	7	90.5	5.6
300	2013-04-01 23:00:00	6.5	89	4.8
301	2013-04-02	6	90.5	4.6
302	2013-04-02 01:00:00	6.5	87.5	4.6
303	2013-04-02 02:00:00	7	89	5.3
304	2013-04-02 03:00:00	6.5	93.5	5.5
305	2013-04-02 04:00:00	5.5	93.5	4.5
306	2013-04-02 05:00:00	5.5	94.5	4.7
307	2013-04-02 06:00:00	5	94.5	4.2
308	2013-04-02 07:00:00	4.5	99	4.4
309	2013-04-02 08:00:00	4.5	99	4.4
310	2013-04-02 09:00:00	5	98.5	4.8
311	2013-04-02 10:00:00	5.5	97	5.1
312	2013-04-02 11:00:00	9	88	7.1
313	2013-04-02 12:00:00	9.5	82.5	6.7
314	2013-04-02 13:00:00	12.5	74	8
315	2013-04-02 14:00:00	11	72	6.2
316	2013-04-02 15:00:00	13.5	67	7.5
317	2013-04-02 16:00:00	13.5	64	6.8
318	2013-04-02 17:00:00	15.5	60.5	7.9
319	2013-04-02 18:00:00	15	55.5	6.2
320	2013-04-02 19:00:00	15.5	54	6.2
321	2013-04-02 20:00:00	13	56.5	4.6
322	2013-04-02 21:00:00	10	67.5	4.3
323	2013-04-02 22:00:00	8.5	70.5	3.5
324	2013-04-02 23:00:00	8.5	71.5	3.7
325	2013-04-03	8	75	3.8
326	2013-04-03 01:00:00	8	75	3.8
327	2013-04-03 02:00:00	8.5	72.5	3.8
328	2013-04-03 03:00:00	9	71.5	4.1
329	2013-04-03 04:00:00	9	72.5	4.3
330	2013-04-03 05:00:00	8	75	3.8
331	2013-04-03 06:00:00	8.5	75	4.3
332	2013-04-03 07:00:00	9	73.5	4.5
333	2013-04-03 08:00:00	8	76	4
334	2013-04-03 09:00:00	8	77	4.2
335	2013-04-03 10:00:00	8	78.5	4.5
336	2013-04-03 11:00:00	8.5	78	4.9
337	2013-04-03 12:00:00	9.5	75	5.3
338	2013-04-03 13:00:00	10.5	78	6.8
339	2013-04-03 14:00:00	8	90.5	6.5
340	2013-04-03 15:00:00	8.5	88	6.6
341	2013-04-03 16:00:00	9	87	7
342	2013-04-03 17:00:00	9.5	89	7.8
343	2013-04-03 18:00:00	10.5	85.5	8.2
344	2013-04-03 19:00:00	11.5	81.5	8.4
345	2013-04-03 20:00:00	9	87	7
346	2013-04-03 21:00:00	7.5	89	5.8
347	2013-04-03 22:00:00	7	91.5	5.7
348	2013-04-03 23:00:00	7.5	94	6.6
349	2013-04-04	7	93.5	6
350	2013-04-04 01:00:00	7	95	6.3
351	2013-04-04 02:00:00	7	96.5	6.5
352	2013-04-04 03:00:00	7	98	6.7
353	2013-04-04 04:00:00	6.5	98	6.2
354	2013-04-04 05:00:00	6	95	5.3
355	2013-04-04 06:00:00	5.5	96	4.9
356	2013-04-04 07:00:00	6	97	5.6
357	2013-04-04 08:00:00	5.5	97.5	5.1
358	2013-04-04 09:00:00	6.5	96	5.9
359	2013-04-04 10:00:00	6.5	92.5	5.4
360	2013-04-04 11:00:00	9	87	7
361	2013-04-04 12:00:00	11	78.5	7.4
362	2013-04-04 13:00:00	13	73	8.3
363	2013-04-04 14:00:00	9.5	83.5	6.8
364	2013-04-04 15:00:00	13	71.5	8
365	2013-04-04 16:00:00	11.5	75	7.2
366	2013-04-04 17:00:00	12	71.5	7
367	2013-04-04 18:00:00	12.5	69	7
368	2013-04-04 19:00:00	11.5	72.5	6.7
369	2013-04-04 20:00:00	11	74	6.6
370	2013-04-04 21:00:00	9.5	82	6.6
371	2013-04-04 22:00:00	9.5	87	7.4
372	2013-04-04 23:00:00	6	91.5	4.7
373	2013-04-05	6	92.5	4.9
374	2013-04-05 01:00:00	6.5	94	5.6
375	2013-04-05 02:00:00	6.5	95	5.8
376	2013-04-05 03:00:00	6	92	4.8
377	2013-04-05 04:00:00	6	94.5	5.2
378	2013-04-05 05:00:00	5.5	92.5	4.4
379	2013-04-05 06:00:00	4.5	94.5	3.7
380	2013-04-05 07:00:00	5	87	3
381	2013-04-05 08:00:00	4.5	82	1.7
382	2013-04-05 09:00:00	4.5	76.5	0.7
383	2013-04-05 10:00:00	5.5	71	0.7
384	2013-04-05 11:00:00	7	66	1.1
385	2013-04-05 12:00:00	9	60	1.7
386	2013-04-05 13:00:00	9.5	56.5	1.3
387	2013-04-05 14:00:00	10.5	54	1.6
388	2013-04-05 15:00:00	11.5	52	2
389	2013-04-05 16:00:00	12	49	1.6
390	2013-04-05 17:00:00	12	45.5	0.6
391	2013-04-05 18:00:00	10.5	46.5	-0.5
392	2013-04-05 19:00:00	11.5	44	-0.3
393	2013-04-05 20:00:00	9	50	-0.9
394	2013-04-05 21:00:00	7.5	53.5	-1.3
395	2013-04-05 22:00:00	7	56	-1.2
396	2013-04-05 23:00:00	6	56	-2.1
397	2013-04-06	5	56	-3
398	2013-04-06 01:00:00	4.5	59.5	-2.7
399	2013-04-06 02:00:00	4	61	-2.8
400	2013-04-06 03:00:00	3	64	-3.1
401	2013-04-06 04:00:00	2.5	65.5	-3.3
402	2013-04-06 05:00:00	2.5	59.5	-4.6
403	2013-04-06 06:00:00	2.5	58	-4.9
404	2013-04-06 07:00:00	2	58.5	-5.3
405	2013-04-06 08:00:00	2	59	-5.2
406	2013-04-06 09:00:00	2.5	57.5	-5
407	2013-04-06 10:00:00	4.5	53	-4.2
408	2013-04-06 11:00:00	7	48.5	-3.1
409	2013-04-06 12:00:00	9	43.5	-2.7
410	2013-04-06 13:00:00	11.5	41.5	-1.1
411	2013-04-06 14:00:00	13	40	-0.3
412	2013-04-06 15:00:00	13.5	40.5	0.4
413	2013-04-06 16:00:00	14.5	39	0.7
414	2013-04-06 17:00:00	14.5	39.5	0.9
415	2013-04-06 18:00:00	14	37.5	-0.3
416	2013-04-06 19:00:00	13	38.5	-0.8
417	2013-04-06 20:00:00	11.5	40	-1.6
418	2013-04-06 21:00:00	9	48.5	-1.3
419	2013-04-06 22:00:00	8	52.5	-1.1
420	2013-04-06 23:00:00	7	55	-1.4
421	2013-04-07	6.5	55.5	-1.8
422	2013-04-07 01:00:00	6	55.5	-2.2
423	2013-04-07 02:00:00	6	56	-2.1
424	2013-04-07 03:00:00	6	58	-1.6
425	2013-04-07 04:00:00	5.5	62	-1.2
426	2013-04-07 05:00:00	5	62	-1.7
427	2013-04-07 06:00:00	4	65.5	-1.9
428	2013-04-07 07:00:00	3.5	67	-2
429	2013-04-07 08:00:00	3.5	67	-2
430	2013-04-07 09:00:00	6	63	-0.5
431	2013-04-07 10:00:00	9	52	-0.3
432	2013-04-07 11:00:00	10.5	47	-0.3
433	2013-04-07 12:00:00	13	44.5	1.2
434	2013-04-07 13:00:00	14	41.5	1.1
435	2013-04-07 14:00:00	13	43.5	0.9
436	2013-04-07 15:00:00	12.5	47.5	1.7
437	2013-04-07 16:00:00	14	45	2.3
438	2013-04-07 17:00:00	17	42.5	4.2
439	2013-04-07 18:00:00	13	52	3.4
440	2013-04-07 19:00:00	12	55	3.3
441	2013-04-07 20:00:00	11.5	62.5	4.6
442	2013-04-07 21:00:00	10.5	64	4
443	2013-04-07 22:00:00	10	64.5	3.6
444	2013-04-07 23:00:00	9	79	5.6
445	2013-04-08	8.5	86	6.3
446	2013-04-08 01:00:00	8.5	90	7
447	2013-04-08 02:00:00	8.5	93.5	7.5
448	2013-04-08 03:00:00	8.5	95.5	7.8
449	2013-04-08 04:00:00	8	96	7.4
450	2013-04-08 05:00:00	8	94	7.1
451	2013-04-08 06:00:00	7.5	87.5	5.6
452	2013-04-08 07:00:00	7	94.5	6.2
453	2013-04-08 08:00:00	6.5	90	5
454	2013-04-08 09:00:00	6.5	84	4
455	2013-04-08 10:00:00	8	74.5	3.8
456	2013-04-08 11:00:00	9.5	71.5	4.6
457	2013-04-08 12:00:00	11	61.5	3.9
458	2013-04-08 13:00:00	12.5	57	4.2
459	2013-04-08 14:00:00	13	57.5	4.8
460	2013-04-08 15:00:00	13.5	56.5	5
461	2013-04-08 16:00:00	13	57.5	4.8
462	2013-04-08 17:00:00	13.5	56.5	5
463	2013-04-08 18:00:00	12.5	59.5	4.8
464	2013-04-08 19:00:00	11.5	61.5	4.4
465	2013-04-08 20:00:00	10.5	68	4.9
466	2013-04-08 21:00:00	10	70.5	4.9
467	2013-04-08 22:00:00	9	74	4.6
468	2013-04-08 23:00:00	8.5	75.5	4.4
469	2013-04-09	8.5	76	4.5
470	2013-04-09 01:00:00	8.5	76.5	4.6
471	2013-04-09 02:00:00	8.5	78.5	5
472	2013-04-09 03:00:00	8	81.5	5
473	2013-04-09 04:00:00	7.5	81.5	4.5
474	2013-04-09 05:00:00	7	79.5	3.7
475	2013-04-09 06:00:00	6.5	86.5	4.4
476	2013-04-09 07:00:00	6.5	91	5.1
477	2013-04-09 08:00:00	6.5	91	5.1
478	2013-04-09 09:00:00	7	89	5.3
479	2013-04-09 10:00:00	7.5	91.5	6.2
480	2013-04-09 11:00:00	8	94.5	7.2
481	2013-04-09 12:00:00	10	86.5	7.9
482	2013-04-09 13:00:00	9	92	7.8
483	2013-04-09 14:00:00	9	94.5	8.2
484	2013-04-09 15:00:00	10	92.5	8.8
485	2013-04-09 16:00:00	9.5	95	8.7
486	2013-04-09 17:00:00	9.5	96.5	9
487	2013-04-09 18:00:00	10.5	95.5	9.8
488	2013-04-09 19:00:00	11	94.5	10.2
489	2013-04-09 20:00:00	11	95	10.2
490	2013-04-09 21:00:00	10.5	96.5	10
491	2013-04-09 22:00:00	10.5	91.5	9.2
492	2013-04-09 23:00:00	10	94	9.1
493	2013-04-10	9.5	94	8.6
494	2013-04-10 01:00:00	9	95	8.2
495	2013-04-10 02:00:00	9	95.5	8.3
496	2013-04-10 03:00:00	8.5	93.5	7.5
497	2013-04-10 04:00:00	8	93	6.9
498	2013-04-10 05:00:00	8	91.5	6.7
499	2013-04-10 06:00:00	8	95.5	7.3
500	2013-04-10 07:00:00	8.5	94	7.6
501	2013-04-10 08:00:00	9	95.5	8.3
502	2013-04-10 09:00:00	9.5	94.5	8.7
503	2013-04-10 10:00:00	10	95.5	9.3
504	2013-04-10 11:00:00	10.5	95.5	9.8
505	2013-04-10 12:00:00	10.5	95.5	9.8
506	2013-04-10 13:00:00	12	92.5	10.8
507	2013-04-10 14:00:00	12	93.5	11
508	2013-04-10 15:00:00	12	93	10.9
509	2013-04-10 16:00:00	14	91.5	12.6
510	2013-04-10 17:00:00	14	90	12.4
511	2013-04-10 18:00:00	13.5	88	11.6
512	2013-04-10 19:00:00	12.5	90	10.9
513	2013-04-10 20:00:00	12.5	90.5	11
514	2013-04-10 21:00:00	12	93	10.9
515	2013-04-10 22:00:00	12	93.5	11
516	2013-04-10 23:00:00	12	94	11.1
517	2013-04-11	11.5	94.5	10.6
518	2013-04-11 01:00:00	11.5	93	10.4
519	2013-04-11 02:00:00	11.5	93	10.4
520	2013-04-11 03:00:00	11.5	91.5	10.2
521	2013-04-11 04:00:00	11.5	89.5	9.8
522	2013-04-11 05:00:00	10	97.5	9.6
523	2013-04-11 06:00:00	9.5	97.5	9.1
524	2013-04-11 07:00:00	9.5	95.5	8.8
525	2013-04-11 08:00:00	9	94.5	8.2
526	2013-04-11 09:00:00	10	94	9.1
527	2013-04-11 10:00:00	10.5	89	8.8
528	2013-04-11 11:00:00	10	82.5	7.2
529	2013-04-11 12:00:00	10	83.5	7.3
530	2013-04-11 13:00:00	9.5	93.5	8.5
531	2013-04-11 14:00:00	10	90	8.4
532	2013-04-11 15:00:00	10	92.5	8.8
533	2013-04-11 16:00:00	10	98	9.7
534	2013-04-11 17:00:00	10.5	98.5	10.3
535	2013-04-11 18:00:00	12	99.5	11.9
536	2013-04-11 19:00:00	12.5	94.5	11.6
537	2013-04-11 20:00:00	11.5	87.5	9.5
538	2013-04-11 21:00:00	10	85	7.6
539	2013-04-11 22:00:00	9.5	82	6.6
540	2013-04-11 23:00:00	9	82.5	6.2
541	2013-04-12	8.5	82.5	5.7
542	2013-04-12 01:00:00	7	88	5.2
543	2013-04-12 02:00:00	7	88	5.2
544	2013-04-12 03:00:00	6.5	88	4.7
545	2013-04-12 04:00:00	5	91.5	3.7
546	2013-04-12 05:00:00	4.5	93.5	3.5
547	2013-04-12 06:00:00	4.5	94.5	3.7
548	2013-04-12 07:00:00	4.5	95	3.8
549	2013-04-12 08:00:00	5	94	4.1
550	2013-04-12 09:00:00	6	92	4.8
551	2013-04-12 10:00:00	8	88	6.1
552	2013-04-12 11:00:00	9.5	89.5	7.9
553	2013-04-12 12:00:00	11.5	82.5	8.6
554	2013-04-12 13:00:00	13	72.5	8.2
555	2013-04-12 14:00:00	15	62.5	7.9
556	2013-04-12 15:00:00	15.5	57.5	7.2
557	2013-04-12 16:00:00	16	55.5	7.1
558	2013-04-12 17:00:00	17.5	53.5	8
559	2013-04-12 18:00:00	17.5	51	7.3
560	2013-04-12 19:00:00	16	54	6.7
561	2013-04-12 20:00:00	14	58.5	6
562	2013-04-12 21:00:00	12	66	5.9
563	2013-04-12 22:00:00	10	73.5	5.5
564	2013-04-12 23:00:00	9	76.5	5.1
565	2013-04-13	8	80	4.8
566	2013-04-13 01:00:00	7.5	82	4.6
567	2013-04-13 02:00:00	8	79.5	4.7
568	2013-04-13 03:00:00	7	81	4
569	2013-04-13 04:00:00	7	80	3.8
570	2013-04-13 05:00:00	7	78	3.4
571	2013-04-13 06:00:00	7	79	3.6
572	2013-04-13 07:00:00	6.5	80	3.3
573	2013-04-13 08:00:00	6	81.5	3.1
574	2013-04-13 09:00:00	7.5	79.5	4.2
575	2013-04-13 10:00:00	11	69	5.5
576	2013-04-13 11:00:00	13	62.5	6
577	2013-04-13 12:00:00	16.5	57.5	8.1
578	2013-04-13 13:00:00	17.5	53	7.8
579	2013-04-13 14:00:00	19.5	51.5	9.2
580	2013-04-13 15:00:00	21	51	10.5
581	2013-04-13 16:00:00	21	50	10.2
582	2013-04-13 17:00:00	22	47	10.2
583	2013-04-13 18:00:00	22	42	8.5
584	2013-04-13 19:00:00	21.5	37	6.2
585	2013-04-13 20:00:00	19.5	45	7.3
586	2013-04-13 21:00:00	16	49	5.3
587	2013-04-13 22:00:00	15	50.5	4.8
588	2013-04-13 23:00:00	14	49.5	3.6
589	2013-04-14	14.5	45	2.7
590	2013-04-14 01:00:00	13.5	53	4.1
591	2013-04-14 02:00:00	13	56.5	4.6
592	2013-04-14 03:00:00	15	51.5	5.1
593	2013-04-14 04:00:00	14	53.5	4.7
594	2013-04-14 05:00:00	14.5	50.5	4.4
595	2013-04-14 06:00:00	14.5	49	3.9
596	2013-04-14 07:00:00	14	50.5	3.9
597	2013-04-14 08:00:00	14	52	4.3
598	2013-04-14 09:00:00	13.5	53.5	4.3
599	2013-04-14 10:00:00	15.5	51.5	5.6
600	2013-04-14 11:00:00	18	47	6.5
601	2013-04-14 12:00:00	21	43.5	8.1
602	2013-04-14 13:00:00	23	39.5	8.5
603	2013-04-14 14:00:00	24.5	38	9.3
604	2013-04-14 15:00:00	23.5	39	8.8
605	2013-04-14 16:00:00	24.5	38	9.3
606	2013-04-14 17:00:00	22	44	9.2
607	2013-04-14 18:00:00	21	46	8.9
608	2013-04-14 19:00:00	20.5	52	10.3
609	2013-04-14 20:00:00	20	53.5	10.3
610	2013-04-14 21:00:00	17.5	61	9.9
611	2013-04-14 22:00:00	16.5	65	9.9
612	2013-04-14 23:00:00	15.5	68	9.6
613	2013-04-15	15	70.5	9.7
614	2013-04-15 01:00:00	14.5	72.5	9.6
615	2013-04-15 02:00:00	15	71.5	9.9
616	2013-04-15 03:00:00	15	72	10
617	2013-04-15 04:00:00	15	72	10
618	2013-04-15 05:00:00	14	74.5	9.5
619	2013-04-15 06:00:00	13.5	79.5	10
620	2013-04-15 07:00:00	13	81.5	9.9
621	2013-04-15 08:00:00	13.5	82	10.5
622	2013-04-15 09:00:00	15	79	11.4
623	2013-04-15 10:00:00	16	74	11.4
624	2013-04-15 11:00:00	18	69	12.2
625	2013-04-15 12:00:00	19.5	64.5	12.6
626	2013-04-15 13:00:00	21.5	59.5	13.3
627	2013-04-15 14:00:00	22.5	55.5	13.2
628	2013-04-15 15:00:00	24.5	50	13.4
629	2013-04-15 16:00:00	24.5	50.5	13.6
630	2013-04-15 17:00:00	24.5	50	13.4
631	2013-04-15 18:00:00	24	42.5	10.5
632	2013-04-15 19:00:00	22	47.5	10.3
633	2013-04-15 20:00:00	20.5	50	9.7
634	2013-04-15 21:00:00	18	56	9.1
635	2013-04-15 22:00:00	15.5	63.5	8.6
636	2013-04-15 23:00:00	15	66	8.7
637	2013-04-16	14.5	67	8.5
638	2013-04-16 01:00:00	14	67	8
639	2013-04-16 02:00:00	13	58.5	5.1
640	2013-04-16 03:00:00	13.5	51	3.6
641	2013-04-16 04:00:00	13.5	50.5	3.4
642	2013-04-16 05:00:00	12.5	56.5	4.1
643	2013-04-16 06:00:00	12.5	59.5	4.8
644	2013-04-16 07:00:00	12.5	63.5	5.8
645	2013-04-16 08:00:00	12.5	63.5	5.8
646	2013-04-16 09:00:00	13	68.5	7.3
647	2013-04-16 10:00:00	16.5	60	8.7
648	2013-04-16 11:00:00	19	57	10.3
649	2013-04-16 12:00:00	21.5	54.5	11.9
650	2013-04-16 13:00:00	23	51	12.3
651	2013-04-16 14:00:00	24	47	12
652	2013-04-16 15:00:00	25.5	45	12.7
653	2013-04-16 16:00:00	26	44.5	13
654	2013-04-16 17:00:00	26	41.5	11.9
655	2013-04-16 18:00:00	26	42	12.1
656	2013-04-16 19:00:00	25.5	40	10.9
657	2013-04-16 20:00:00	23	37.5	7.7
658	2013-04-16 21:00:00	20	45	7.7
659	2013-04-16 22:00:00	17.5	50.5	7.1
660	2013-04-16 23:00:00	17	50	6.5
661	2013-04-17	16.5	46.5	5
662	2013-04-17 01:00:00	16.5	49.5	5.9
663	2013-04-17 02:00:00	16	65	9.4
664	2013-04-17 03:00:00	15.5	65.5	9.1
665	2013-04-17 04:00:00	16.5	63	9.4
666	2013-04-17 05:00:00	15.5	61.5	8.1
667	2013-04-17 06:00:00	16.5	63.5	9.6
668	2013-04-17 07:00:00	16	64.5	9.3
669	2013-04-17 08:00:00	16	67	9.9
670	2013-04-17 09:00:00	17	66	10.6
671	2013-04-17 10:00:00	20	56.5	11.1
672	2013-04-17 11:00:00	22	52.5	11.8
673	2013-04-17 12:00:00	24.5	45.5	12
674	2013-04-17 13:00:00	26	41	11.7
675	2013-04-17 14:00:00	27.5	41	13.1
676	2013-04-17 15:00:00	29	36.5	12.6
677	2013-04-17 16:00:00	29	26	7.6
678	2013-04-17 17:00:00	28.5	30	9.2
679	2013-04-17 18:00:00	28.5	37.5	12.6
680	2013-04-17 19:00:00	27.5	39	12.3
681	2013-04-17 20:00:00	25.5	38.5	10.3
682	2013-04-17 21:00:00	21.5	50.5	10.8
683	2013-04-17 22:00:00	19	56	10
684	2013-04-17 23:00:00	18.5	59	10.3
685	2013-04-18	18	62	10.6
686	2013-04-18 01:00:00	17.5	62.5	10.3
687	2013-04-18 02:00:00	16.5	59	8.5
688	2013-04-18 03:00:00	16.5	53	6.9
689	2013-04-18 04:00:00	16.5	60	8.7
690	2013-04-18 05:00:00	16	62	8.7
691	2013-04-18 06:00:00	16	68	10.1
692	2013-04-18 07:00:00	15.5	60.5	7.9
693	2013-04-18 08:00:00	15	53.5	5.6
694	2013-04-18 09:00:00	15	61	7.5
695	2013-04-18 10:00:00	18.5	51.5	8.3
696	2013-04-18 11:00:00	20.5	49.5	9.6
697	2013-04-18 12:00:00	22	49	10.8
698	2013-04-18 13:00:00	24.5	41	10.4
699	2013-04-18 14:00:00	25.5	33.5	8.3
700	2013-04-18 15:00:00	26.5	32.5	8.7
701	2013-04-18 16:00:00	27	34.5	10
702	2013-04-18 17:00:00	27	33.5	9.6
703	2013-04-18 18:00:00	26	36.5	10
704	2013-04-18 19:00:00	25	38	9.7
705	2013-04-18 20:00:00	22	43	8.9
706	2013-04-18 21:00:00	20.5	47	8.8
707	2013-04-18 22:00:00	17.5	54.5	8.2
708	2013-04-18 23:00:00	17.5	57	8.9
709	2013-04-19	16.5	59	8.5
710	2013-04-19 01:00:00	16	58.5	7.9
711	2013-04-19 02:00:00	15	56	6.3
712	2013-04-19 03:00:00	14	57	5.6
713	2013-04-19 04:00:00	13.5	58.5	5.5
714	2013-04-19 05:00:00	13.5	54.5	4.5
715	2013-04-19 06:00:00	12	60	4.5
716	2013-04-19 07:00:00	11	68	5.3
717	2013-04-19 08:00:00	10.5	68.5	5
718	2013-04-19 09:00:00	10.5	68	4.9
719	2013-04-19 10:00:00	14	56	5.4
720	2013-04-19 11:00:00	15	54	5.8
721	2013-04-19 12:00:00	17	48.5	6.1
722	2013-04-19 13:00:00	19	42.5	6
723	2013-04-19 14:00:00	20.5	38.5	5.9
724	2013-04-19 15:00:00	19	42	5.8
725	2013-04-19 16:00:00	19	39	4.7
726	2013-04-19 17:00:00	20	35	4.1
727	2013-04-19 18:00:00	19.5	36.5	4.2
728	2013-04-19 19:00:00	19.5	35	3.6
729	2013-04-19 20:00:00	18	35.5	2.5
730	2013-04-19 21:00:00	14.5	38.5	0.6
731	2013-04-19 22:00:00	13	42	0.4
732	2013-04-19 23:00:00	12	46.5	0.9
733	2013-04-20	11	47.5	0.3
734	2013-04-20 01:00:00	12.5	44.5	0.8
735	2013-04-20 02:00:00	11	48	0.4
736	2013-04-20 03:00:00	10	49.5	-0.1
737	2013-04-20 04:00:00	9	53	-0.1
738	2013-04-20 05:00:00	8	55	-0.5
739	2013-04-20 06:00:00	7.5	57	-0.5
740	2013-04-20 07:00:00	6.5	58	-1.2
741	2013-04-20 08:00:00	6	63	-0.5
742	2013-04-20 09:00:00	6.5	66	0.6
743	2013-04-20 10:00:00	9	57.5	1.1
744	2013-04-20 11:00:00	11.5	54	2.5
745	2013-04-20 12:00:00	14.5	46	3
746	2013-04-20 13:00:00	17	41.5	3.8
747	2013-04-20 14:00:00	19	37.5	4.2
748	2013-04-20 15:00:00	20	36	4.5
749	2013-04-20 16:00:00	20.5	33.5	3.9
750	2013-04-20 17:00:00	21	34.5	4.8
751	2013-04-20 18:00:00	21	34.5	4.8
752	2013-04-20 19:00:00	21	34.5	4.8
753	2013-04-20 20:00:00	19.5	38.5	5
754	2013-04-20 21:00:00	15	51.5	5.1
755	2013-04-20 22:00:00	12.5	58	4.5
756	2013-04-20 23:00:00	12	54	3
757	2013-04-21	11	55.5	2.4
758	2013-04-21 01:00:00	10.5	55.5	2
759	2013-04-21 02:00:00	10.5	52	1.1
760	2013-04-21 03:00:00	10.5	50	0.5
761	2013-04-21 04:00:00	10	44.5	-1.5
762	2013-04-21 05:00:00	10	43.5	-1.8
763	2013-04-21 06:00:00	10	45	-1.4
764	2013-04-21 07:00:00	9.5	46.5	-1.4
765	2013-04-21 08:00:00	8	53.5	-0.9
766	2013-04-21 09:00:00	9	54	0.2
767	2013-04-21 10:00:00	11.5	43.5	-0.5
768	2013-04-21 11:00:00	14	44	2
769	2013-04-21 12:00:00	17	41	3.7
770	2013-04-21 13:00:00	19	40	5.1
771	2013-04-21 14:00:00	20.5	36.5	5.1
772	2013-04-21 15:00:00	22	35.5	6.1
773	2013-04-21 16:00:00	24	28.5	4.6
774	2013-04-21 17:00:00	24	26	3.3
775	2013-04-21 18:00:00	24	24	2.2
776	2013-04-21 19:00:00	23	27	3
777	2013-04-21 20:00:00	21	32.5	3.9
778	2013-04-21 21:00:00	17	38.5	2.8
779	2013-04-21 22:00:00	15	42.5	2.4
780	2013-04-21 23:00:00	15.5	38	1.3
781	2013-04-22	14.5	42	1.8
782	2013-04-22 01:00:00	14.5	37.5	0.2
783	2013-04-22 02:00:00	14	37.5	-0.3
784	2013-04-22 03:00:00	14	35	-1.2
785	2013-04-22 04:00:00	14	36.5	-0.6
786	2013-04-22 05:00:00	13	41	0.1
787	2013-04-22 06:00:00	13	44	1
788	2013-04-22 07:00:00	12	47.5	1.2
789	2013-04-22 08:00:00	12	49.5	1.8
790	2013-04-22 09:00:00	12.5	49.5	2.2
791	2013-04-22 10:00:00	14.5	47.5	3.5
792	2013-04-22 11:00:00	16	45.5	4.2
793	2013-04-22 12:00:00	18	41	4.6
794	2013-04-22 13:00:00	20	35	4.1
795	2013-04-22 14:00:00	21	27	1.3
796	2013-04-22 15:00:00	22	25	1.1
797	2013-04-22 16:00:00	22	21.5	-1
798	2013-04-22 17:00:00	21.5	25.5	0.9
799	2013-04-22 18:00:00	20	26	-0.1
800	2013-04-22 19:00:00	19	29	0.6
801	2013-04-22 20:00:00	17.5	35	1.9
802	2013-04-22 21:00:00	15	40	1.5
803	2013-04-22 22:00:00	14.5	37.5	0.2
804	2013-04-22 23:00:00	13.5	42.5	1
805	2013-04-23	13	44.5	1.2
806	2013-04-23 01:00:00	12.5	46	1.2
807	2013-04-23 02:00:00	12.5	47.5	1.7
808	2013-04-23 03:00:00	11.5	52	2
809	2013-04-23 04:00:00	11	54.5	2.2
810	2013-04-23 05:00:00	10.5	54.5	1.7
811	2013-04-23 06:00:00	9.5	58.5	1.8
812	2013-04-23 07:00:00	9.5	58.5	1.8
813	2013-04-23 08:00:00	8	64.5	1.7
814	2013-04-23 09:00:00	9	66	3
815	2013-04-23 10:00:00	12.5	49.5	2.2
816	2013-04-23 11:00:00	14.5	49	3.9
817	2013-04-23 12:00:00	16	46.5	4.6
818	2013-04-23 13:00:00	18.5	41.5	5.2
819	2013-04-23 14:00:00	20.5	37	5.3
820	2013-04-23 15:00:00	21	35.5	5.2
821	2013-04-23 16:00:00	22	33.5	5.2
822	2013-04-23 17:00:00	21.5	34	5
823	2013-04-23 18:00:00	21.5	35.5	5.6
824	2013-04-23 19:00:00	20	36.5	4.7
825	2013-04-23 20:00:00	18.5	38	3.9
826	2013-04-23 21:00:00	16.5	42	3.6
827	2013-04-23 22:00:00	15	46.5	3.6
828	2013-04-23 23:00:00	14	50	3.8
829	2013-04-24	14	48.5	3.3
830	2013-04-24 01:00:00	12.5	53	3.2
831	2013-04-24 02:00:00	12.5	51.5	2.8
832	2013-04-24 03:00:00	13.5	44.5	1.7
833	2013-04-24 04:00:00	12.5	48.5	1.9
834	2013-04-24 05:00:00	12	50.5	2.1
835	2013-04-24 06:00:00	11.5	51.5	1.9
836	2013-04-24 07:00:00	12	49.5	1.8
837	2013-04-24 08:00:00	12.5	48.5	1.9
838	2013-04-24 09:00:00	13.5	48	2.7
839	2013-04-24 10:00:00	15	45	3.2
840	2013-04-24 11:00:00	16	43	3.4
841	2013-04-24 12:00:00	17.5	42.5	4.6
842	2013-04-24 13:00:00	20	39.5	5.8
1	2013-04-24 15:12:46	21.5	36.5	6
2	2013-04-24 16:12:46	21.5	37	6.2
3	2013-04-24 17:12:46	21.5	38	6.6
4	2013-04-24 18:12:46	22	36.5	6.5
5	2013-04-24 19:12:46	20.5	38	5.7
6	2013-04-24 20:12:46	19.5	40	5.6
7	2013-04-24 21:12:46	19	39.5	4.9
8	2013-04-24 22:12:46	16.5	43.5	4.1
9	2013-04-24 23:12:46	15	47	3.8
10	2013-04-25 00:12:46	14.5	51.5	4.6
11	2013-04-25 01:12:46	13.5	55.5	4.8
12	2013-04-25 02:12:46	13	57.5	4.8
13	2013-04-25 03:12:46	12	60.5	4.6
14	2013-04-25 04:12:46	12	60	4.5
15	2013-04-25 05:12:46	13.5	52	3.8
16	2013-04-25 06:12:46	12.5	53.5	3.3
17	2013-04-25 07:12:46	11.5	57.5	3.4
18	2013-04-25 08:12:46	11	59	3.3
19	2013-04-25 09:12:46	10.5	61.5	3.4
20	2013-04-25 10:12:46	11.5	65.5	5.3
21	2013-04-25 11:12:46	14	55.5	5.2
22	2013-04-25 12:12:46	16	52.5	6.3
23	2013-04-25 13:12:46	19	51	8.6
24	2013-04-25 14:12:46	20.5	48	9.1
25	2013-04-25 15:12:46	22.5	39.5	8.1
26	2013-04-25 16:12:46	23.5	38	8.4
27	2013-04-25 17:12:46	24	37	8.4
28	2013-04-25 18:12:46	25	36.5	9.1
29	2013-04-25 19:12:46	24	39.5	9.4
30	2013-04-25 20:12:46	23.5	40	9.1
31	2013-04-25 21:12:46	21.5	45.5	9.2
32	2013-04-25 22:12:46	18.5	52	8.5
33	2013-04-25 23:12:46	18	54	8.6
34	2013-04-26 00:12:46	17	57.5	8.6
35	2013-04-26 01:12:46	16.5	52.5	6.8
36	2013-04-26 02:12:46	16	62.5	8.8
37	2013-04-26 03:12:46	15	62	7.8
38	2013-04-26 04:12:46	14.5	62	7.3
39	2013-04-26 05:12:46	13.5	64	6.8
40	2013-04-26 06:12:46	13.5	65.5	7.2
41	2013-04-26 07:12:46	13	67	7
42	2013-04-26 08:12:46	13	68.5	7.3
43	2013-04-26 09:12:46	12.5	71	7.4
44	2013-04-26 10:12:46	13	73	8.3
45	2013-04-26 11:12:46	14.5	69.5	9
46	2013-04-26 12:12:46	15.5	66	9.2
47	2013-04-26 13:12:46	16	66	9.7
48	2013-04-26 14:12:46	17.5	64	10.6
49	2013-04-26 15:12:46	19.5	59.5	11.4
50	2013-04-26 16:12:46	22	51	11.4
51	2013-04-26 17:12:46	20	58	11.5
52	2013-04-26 18:12:46	20.5	55.5	11.3
53	2013-04-26 19:12:46	19.5	59.5	11.4
54	2013-04-26 20:12:46	18.5	62	11.1
55	2013-04-26 21:12:46	16.5	71.5	11.3
56	2013-04-26 22:12:46	14.5	88	12.5
57	2013-04-26 23:12:46	14	90.5	12.5
58	2013-04-27 00:12:46	13.5	91.5	12.1
59	2013-04-27 01:12:46	12.5	91.5	11.2
60	2013-04-27 02:12:46	12.5	91	11.1
61	2013-04-27 03:12:46	12	93.5	11
62	2013-04-27 04:12:46	11.5	94	10.6
63	2013-04-27 05:12:46	11	94.5	10.2
64	2013-04-27 06:12:46	10	91.5	8.7
65	2013-04-27 07:12:46	8.5	86.5	6.4
66	2013-04-27 08:12:46	7	81	4
67	2013-04-27 09:12:46	6	79	2.6
68	2013-04-27 10:12:46	7.5	69	2.2
69	2013-04-27 11:12:46	9.5	62.5	2.7
70	2013-04-27 12:12:46	10	60.5	2.7
71	2013-04-27 13:12:46	12	50.5	2.1
72	2013-04-27 14:12:46	13.5	48	2.7
73	2013-04-27 15:12:46	15	45.5	3.3
74	2013-04-27 16:12:46	15.5	40	2
75	2013-04-27 17:12:46	15.5	36	0.5
76	2013-04-27 18:12:46	15.5	37.5	1.1
77	2013-04-27 19:12:46	14.5	37.5	0.2
78	2013-04-27 20:12:46	14.5	34	-1.2
79	2013-04-27 21:12:46	11.5	39.5	-1.8
80	2013-04-27 22:12:46	8	56.5	-0.1
81	2013-04-27 23:12:46	6	63	-0.5
82	2013-04-28 00:12:46	5.5	65.5	-0.4
83	2013-04-28 01:12:46	5	63	-1.4
84	2013-04-28 02:12:46	5	59	-2.3
85	2013-04-28 03:12:46	4.5	60	-2.6
86	2013-04-28 04:12:46	4	60	-3
87	2013-04-28 05:12:46	3.5	61	-3.3
88	2013-04-28 06:12:46	3	63	-3.3
89	2013-04-28 07:12:46	2.5	62.5	-3.9
90	2013-04-28 08:12:46	2	62.5	-4.4
91	2013-04-28 09:12:46	2	60	-4.9
92	2013-04-28 10:12:46	3	61	-3.8
93	2013-04-28 11:12:46	4	56.5	-3.8
94	2013-04-28 12:12:46	5.5	54	-3.1
95	2013-04-28 13:12:46	6	53	-2.8
96	2013-04-28 14:12:46	8.5	47	-2.1
97	2013-04-28 15:12:46	10.5	43.5	-1.4
98	2013-04-28 16:12:46	12.5	40.5	-0.5
99	2013-04-28 17:12:46	13	36.5	-1.5
100	2013-04-28 18:12:46	13	35.5	-1.9
101	2013-04-28 19:12:46	13	32.5	-3.1
102	2013-04-28 20:12:46	10	41	-2.6
103	2013-04-28 21:12:46	10	43	-2
104	2013-04-28 22:12:46	7	50.5	-2.6
105	2013-04-28 23:12:46	7	51.5	-2.3
106	2013-04-29 00:12:46	6.5	52	-2.6
107	2013-04-29 01:12:46	6	53.5	-2.7
108	2013-04-29 02:12:46	5.5	55	-2.8
109	2013-04-29 03:12:46	5	59.5	-2.2
110	2013-04-29 04:12:46	4.5	63	-1.9
111	2013-04-29 05:12:46	4	66.5	-1.7
112	2013-04-29 06:12:46	4	68	-1.4
113	2013-04-29 07:12:46	4.5	67.5	-1
114	2013-04-29 08:12:46	4.5	67	-1.1
115	2013-04-29 09:12:46	3.5	79	0.2
116	2013-04-29 10:12:46	4	78.5	0.6
117	2013-04-29 11:12:46	5	74	0.8
118	2013-04-29 12:12:46	7.5	66	1.6
119	2013-04-29 13:12:46	8.5	60	1.2
120	2013-04-29 14:12:46	11	55.5	2.4
121	2013-04-29 15:12:46	9.5	63.5	2.9
122	2013-04-29 16:12:46	12	57	3.8
123	2013-04-29 17:12:46	5	83.5	2.4
124	2013-04-29 18:12:46	11	71	6
125	2013-04-29 19:12:46	10.5	69	5.1
126	2013-04-29 20:12:46	9	66	3
127	2013-04-29 21:12:46	8	68	2.5
128	2013-04-29 22:12:46	7	69	1.7
129	2013-04-29 23:12:46	6.5	71	1.6
130	2013-04-30 00:12:46	6	73.5	1.6
131	2013-04-30 01:12:46	6.5	73	2
132	2013-04-30 02:12:46	6	78.5	2.6
133	2013-04-30 03:12:46	5.5	77	1.8
134	2013-04-30 04:12:46	5	79	1.7
135	2013-04-30 05:12:46	5.5	78.5	2.1
136	2013-04-30 06:12:46	5	82.5	2.3
137	2013-04-30 07:12:46	5	86.5	2.9
138	2013-04-30 08:12:46	4.5	85	2.2
139	2013-04-30 09:12:46	5	87	3
140	2013-04-30 10:12:46	6	81.5	3.1
141	2013-04-30 11:12:46	7	78.5	3.5
142	2013-04-30 12:12:46	8.5	76.5	4.6
143	2013-04-30 13:12:46	10.5	66.5	4.5
144	2013-04-30 14:12:46	10	68	4.4
145	2013-04-30 15:12:46	9.5	74.5	5.2
146	2013-04-30 16:12:46	10.5	71	5.5
147	2013-04-30 17:12:46	11.5	65	5.2
148	2013-04-30 18:12:46	9.5	72	4.7
149	2013-04-30 19:12:46	10.5	71	5.5
150	2013-04-30 20:12:46	10	72	5.2
151	2013-04-30 21:12:46	9	73	4.4
152	2013-04-30 22:12:46	8.5	74.5	4.2
153	2013-04-30 23:12:46	8.5	76	4.5
154	2013-05-01 00:12:46	8	75.5	3.9
155	2013-05-01 01:12:46	8	76	4
156	2013-05-01 02:12:46	7.5	75	3.4
157	2013-05-01 03:12:46	7.5	75	3.4
158	2013-05-01 04:12:46	7	83.5	4.4
159	2013-05-01 05:12:46	6.5	86	4.3
160	2013-05-01 06:12:46	6.5	87	4.5
161	2013-05-01 07:12:46	6.5	88.5	4.7
162	2013-05-01 08:12:46	6.5	88.5	4.7
163	2013-05-01 09:12:46	6.5	89	4.8
164	2013-05-01 10:12:46	8	84	5.5
165	2013-05-01 11:12:46	9.5	80.5	6.3
166	2013-05-01 12:12:46	10.5	77.5	6.7
167	2013-05-01 13:12:46	11	73.5	6.5
168	2013-05-01 14:12:46	12.5	67	6.5
169	2013-05-01 15:12:46	17	53.5	7.5
170	2013-05-01 16:12:46	12.5	66.5	6.4
171	2013-05-01 17:12:46	18	54	8.6
172	2013-05-01 18:12:46	14	58	5.9
173	2013-05-01 19:12:46	17	52	7.1
174	2013-05-01 20:12:46	14	58	5.9
175	2013-05-01 21:12:46	15.5	53	6
176	2013-05-01 22:12:46	12	64.5	5.5
177	2013-05-01 23:12:46	10.5	67	4.6
178	2013-05-02 00:12:46	9	72.5	4.3
179	2013-05-02 01:12:46	9.5	67	3.7
180	2013-05-02 02:12:46	9	66.5	3.1
181	2013-05-02 03:12:46	8.5	70	3.4
182	2013-05-02 04:12:46	8	68	2.5
183	2013-05-02 05:12:46	8	64.5	1.7
184	2013-05-02 06:12:46	7.5	67.5	1.9
185	2013-05-02 07:12:46	8	67.5	2.4
186	2013-05-02 08:12:46	7.5	68	2
187	2013-05-02 09:12:46	7.5	69	2.2
188	2013-05-02 10:12:46	9	70.5	3.9
189	2013-05-02 11:12:46	12	60	4.5
190	2013-05-02 12:12:46	14.5	55.5	5.7
191	2013-05-02 13:12:46	15	62	7.8
192	2013-05-02 14:12:46	16	54.5	6.8
193	2013-05-02 15:12:46	17	54	7.6
194	2013-05-02 16:12:46	15.5	57.5	7.2
195	2013-05-02 17:12:46	16.5	57.5	8.1
196	2013-05-02 18:12:46	16.5	58.5	8.3
197	2013-05-02 19:12:46	16	57.5	7.6
198	2013-05-02 20:12:46	16	60.5	8.4
199	2013-05-02 21:12:46	15	62	7.8
200	2013-05-02 22:12:46	14	69.5	8.5
201	2013-05-02 23:12:46	13	62	5.9
202	2013-05-03 00:12:46	12	58	4
203	2013-05-03 01:12:46	11.5	58.5	3.7
204	2013-05-03 02:12:46	11	60	3.5
205	2013-05-03 03:12:46	9.5	65.5	3.4
206	2013-05-03 04:12:46	9.5	65.5	3.4
207	2013-05-03 05:12:46	9.5	68.5	4
208	2013-05-03 06:12:46	9	69.5	3.7
209	2013-05-03 07:12:46	9	65.5	2.9
210	2013-05-03 08:12:46	9	64.5	2.7
211	2013-05-03 09:12:46	8	70	2.9
212	2013-05-03 10:12:46	10.5	65.5	4.3
213	2013-05-03 11:12:46	12.5	58.5	4.6
214	2013-05-03 12:12:46	15	56.5	6.4
215	2013-05-03 13:12:46	18	49.5	7.3
216	2013-05-03 14:12:46	18	50	7.4
217	2013-05-03 15:12:46	21.5	40	7.3
218	2013-05-03 16:12:46	21.5	39	7
219	2013-05-03 17:12:46	22.5	37	7.1
220	2013-05-03 18:12:46	21	41	7.3
221	2013-05-03 19:12:46	22	38.5	7.2
222	2013-05-03 20:12:46	21	36	5.4
223	2013-05-03 21:12:46	19	36.5	3.8
224	2013-05-03 22:12:46	15.5	42	2.7
225	2013-05-03 23:12:46	13.5	45	1.8
226	2013-05-04 00:12:46	13	45.5	1.5
227	2013-05-04 01:12:46	12	45.5	0.6
228	2013-05-04 02:12:46	11.5	45.5	0.1
229	2013-05-04 03:12:46	11	46.5	0
230	2013-05-04 04:12:46	11	48.5	0.6
231	2013-05-04 05:12:46	10	49	-0.2
232	2013-05-04 06:12:46	10	47.5	-0.6
233	2013-05-04 07:12:46	9.5	54.5	0.8
234	2013-05-04 08:12:46	9.5	51.5	0
235	2013-05-04 09:12:46	9.5	54	0.7
236	2013-05-04 10:12:46	10.5	55.5	2
237	2013-05-04 11:12:46	14	50	3.8
238	2013-05-04 12:12:46	16.5	47	5.2
239	2013-05-04 13:12:46	18	44.5	5.7
240	2013-05-04 14:12:46	20	45	7.7
241	2013-05-04 15:12:46	22	39.5	7.6
242	2013-05-04 16:12:46	23.5	36.5	7.8
243	2013-05-04 17:12:46	24	36	8
244	2013-05-04 18:12:46	24	34	7.2
245	2013-05-04 19:12:46	24	28	4.4
246	2013-05-04 20:12:46	23.5	27.5	3.7
247	2013-05-04 21:12:46	22	28	2.7
248	2013-05-04 22:12:46	17.5	37.5	2.9
249	2013-05-04 23:12:46	15.5	41	2.3
250	2013-05-05 00:12:46	15	43.5	2.7
251	2013-05-05 01:12:46	14	47	2.9
252	2013-05-05 02:12:46	13	48.5	2.4
253	2013-05-05 03:12:46	12.5	46.5	1.4
254	2013-05-05 04:12:46	13	40.5	-0.1
255	2013-05-05 05:12:46	12	41.5	-0.7
256	2013-05-05 06:12:46	11.5	41.5	-1.1
257	2013-05-05 07:12:46	11.5	38.5	-2.1
258	2013-05-05 08:12:46	10	47	-0.8
259	2013-05-05 09:12:46	11.5	46.5	0.4
260	2013-05-05 10:12:46	13.5	44.5	1.7
261	2013-05-05 11:12:46	16.5	44.5	4.4
262	2013-05-05 12:12:46	18	42.5	5.1
263	2013-05-05 13:12:46	21	40.5	7.1
264	2013-05-05 14:12:46	21	39.5	6.7
265	2013-05-05 15:12:46	22	40	7.8
266	2013-05-05 16:12:46	25.5	32.5	7.8
267	2013-05-05 17:12:46	24.5	30	5.8
268	2013-05-05 18:12:46	25	27.5	5
269	2013-05-05 19:12:46	24	27	3.9
270	2013-05-05 20:12:46	21.5	34	5
271	2013-05-05 21:12:46	22	34.5	5.6
272	2013-05-05 22:12:46	19	40	5.1
273	2013-05-05 23:12:46	17	46.5	5.5
274	2013-05-06 00:12:46	16	49	5.3
275	2013-05-06 01:12:46	15.5	48.5	4.7
276	2013-05-06 02:12:46	15	50.5	4.8
277	2013-05-06 03:12:46	14.5	50	4.2
278	2013-05-06 04:12:46	14.5	51	4.5
279	2013-05-06 05:12:46	13.5	55.5	4.8
280	2013-05-06 06:12:46	14	53.5	4.7
281	2013-05-06 07:12:46	13.5	56.5	5
282	2013-05-06 08:12:46	13	58	4.9
283	2013-05-06 09:12:46	14	56	5.4
284	2013-05-06 10:12:46	15	64	8.3
285	2013-05-06 11:12:46	17	49.5	6.4
286	2013-05-06 12:12:46	18.5	54	9
287	2013-05-06 13:12:46	20.5	36	4.9
288	2013-05-06 14:12:46	21	34	4.6
289	2013-05-06 15:12:46	22.5	35.5	6.5
290	2013-05-06 16:12:46	19.5	35.5	3.8
291	2013-05-06 17:12:46	21.5	32.5	4.3
292	2013-05-06 18:12:46	20.5	35.5	4.7
293	2013-05-06 19:12:46	19	38	4.4
294	2013-05-06 20:12:46	17	50	6.5
295	2013-05-06 21:12:46	16	63.5	9.1
296	2013-05-06 22:12:46	14.5	63.5	7.7
297	2013-05-06 23:12:46	13.5	66.5	7.4
298	2013-05-07 00:12:46	13.5	68.5	7.8
299	2013-05-07 01:12:46	14	67.5	8.1
300	2013-05-07 02:12:46	13	71	7.9
301	2013-05-07 03:12:46	13	71	7.9
302	2013-05-07 04:12:46	13.5	68	7.7
303	2013-05-07 05:12:46	13.5	71	8.4
304	2013-05-07 06:12:46	13.5	69.5	8
305	2013-05-07 07:12:46	13.5	71	8.4
306	2013-05-07 08:12:46	13	72	8.1
307	2013-05-07 09:12:46	13.5	74.5	9.1
308	2013-05-07 10:12:46	14.5	74.5	10
309	2013-05-07 11:12:46	16	70.5	10.6
310	2013-05-07 12:12:46	17.5	65	10.9
311	2013-05-07 13:12:46	18	59	9.9
312	2013-05-07 14:12:46	19.5	54	10
313	2013-05-07 15:12:46	21.5	49	10.3
314	2013-05-07 16:12:46	21.5	45	9.1
315	2013-05-07 17:12:46	22.5	46	10.3
316	2013-05-07 18:12:46	21	46	8.9
317	2013-05-07 19:12:46	20.5	51	10
318	2013-05-07 20:12:46	20	49	9
319	2013-05-07 21:12:46	19.5	48.5	8.4
320	2013-05-07 22:12:46	18.5	49.5	7.7
321	2013-05-07 23:12:46	17.5	53	7.8
322	2013-05-08 00:12:46	17.5	50.5	7.1
323	2013-05-08 01:12:46	17	52	7.1
324	2013-05-08 02:12:46	16.5	55.5	7.6
325	2013-05-08 03:12:46	16.5	55.5	7.6
326	2013-05-08 04:12:46	16	57.5	7.6
327	2013-05-08 05:12:46	15.5	58.5	7.4
328	2013-05-08 06:12:46	16	58	7.7
329	2013-05-08 07:12:46	15.5	61.5	8.1
330	2013-05-08 08:12:46	15.5	65	9
331	2013-05-08 09:12:46	15.5	68.5	9.7
332	2013-05-08 10:12:46	15.5	69.5	10
333	2013-05-08 11:12:46	16.5	70	11
334	2013-05-08 12:12:46	18.5	63.5	11.4
335	2013-05-08 13:12:46	20.5	49.5	9.6
336	2013-05-08 14:12:46	21	30	2.8
337	2013-05-08 15:12:46	20.5	38	5.7
338	2013-05-08 16:12:46	21	48	9.6
339	2013-05-08 17:12:46	20.5	48.5	9.3
340	2013-05-08 18:12:46	21	48	9.6
341	2013-05-08 19:12:46	23.5	44	10.6
342	2013-05-08 20:12:46	20.5	50.5	9.9
343	2013-05-08 21:12:46	19	54	9.5
344	2013-05-08 22:12:46	18	57.5	9.5
345	2013-05-08 23:12:46	17	61	9.4
346	2013-05-09 00:12:46	16	64.5	9.3
347	2013-05-09 01:12:46	15.5	67	9.4
348	2013-05-09 02:12:46	15	69.5	9.5
349	2013-05-09 03:12:46	15	70.5	9.7
350	2013-05-09 04:12:46	15	71	9.8
351	2013-05-09 05:12:46	15	74	10.4
352	2013-05-09 06:12:46	14.5	75	10.1
353	2013-05-09 07:12:46	14.5	77.5	10.6
354	2013-05-09 08:12:46	14.5	78	10.7
355	2013-05-09 09:12:46	15	79	11.4
356	2013-05-09 10:12:46	15	73.5	10.3
357	2013-05-09 11:12:46	15.5	75.5	11.2
358	2013-05-09 12:12:46	16.5	70.5	11.1
359	2013-05-09 13:12:46	15.5	75.5	11.2
360	2013-05-09 14:12:46	14.5	84	11.8
361	2013-05-09 15:12:46	14.5	88.5	12.6
362	2013-05-09 16:12:46	14.5	90	12.9
363	2013-05-09 17:12:46	16	83.5	13.2
364	2013-05-09 18:12:46	16	83.5	13.2
365	2013-05-09 19:12:46	15.5	87.5	13.4
366	2013-05-09 20:12:46	16	88	14
367	2013-05-09 21:12:46	15.5	90	13.9
368	2013-05-09 22:12:46	15	90	13.4
369	2013-05-09 23:12:46	14.5	91.5	13.1
370	2013-05-10 00:12:46	14	92.5	12.8
371	2013-05-10 01:12:46	14	92.5	12.8
372	2013-05-10 02:12:46	13	92.5	11.8
373	2013-05-10 03:12:46	12.5	93.5	11.5
374	2013-05-10 04:12:46	12	92.5	10.8
375	2013-05-10 05:12:46	12	92	10.7
376	2013-05-10 06:12:46	11.5	90	9.9
377	2013-05-10 07:12:46	11	90	9.4
378	2013-05-10 08:12:46	11	89.5	9.3
379	2013-05-10 09:12:46	11	89.5	9.3
380	2013-05-10 10:12:46	12	91	10.6
381	2013-05-10 11:12:46	14.5	84	11.8
382	2013-05-10 12:12:46	17	76	12.7
383	2013-05-10 13:12:46	19	72	13.8
384	2013-05-10 14:12:46	21	55	11.6
385	2013-05-10 15:12:46	23	44	10.1
386	2013-05-10 16:12:46	22.5	41.5	8.8
387	2013-05-10 17:12:46	23.5	39.5	8.9
388	2013-05-10 18:12:46	23.5	42.5	10
389	2013-05-10 19:12:46	22.5	43	9.3
390	2013-05-10 20:12:46	23.5	40.5	9.3
391	2013-05-10 21:12:46	21.5	45.5	9.2
392	2013-05-10 22:12:46	18	54.5	8.7
393	2013-05-10 23:12:46	16.5	56.5	7.8
394	2013-05-11 00:12:46	16	58.5	7.9
395	2013-05-11 01:12:46	15.5	58	7.3
396	2013-05-11 02:12:46	14.5	59	6.6
397	2013-05-11 03:12:46	14	59	6.1
398	2013-05-11 04:12:46	13.5	56	4.9
399	2013-05-11 05:12:46	13.5	56	4.9
400	2013-05-11 06:12:46	13	57.5	4.8
401	2013-05-11 07:12:46	12.5	59.5	4.8
402	2013-05-11 08:12:46	12.5	59	4.7
403	2013-05-11 09:12:46	12	61.5	4.8
404	2013-05-11 10:12:46	12.5	67.5	6.7
405	2013-05-11 11:12:46	16	62	8.7
406	2013-05-11 12:12:46	18.5	50.5	8
407	2013-05-11 13:12:46	20.5	49	9.4
408	2013-05-11 14:12:46	21.5	48	10
409	2013-05-11 15:12:46	23.5	40.5	9.3
410	2013-05-11 16:12:46	24.5	30	5.8
411	2013-05-11 17:12:46	25.5	30.5	6.9
412	2013-05-11 18:12:46	24.5	26	3.8
413	2013-05-11 19:12:46	25	26	4.2
414	2013-05-11 20:12:46	24.5	28.5	5.1
415	2013-05-11 21:12:46	23	31.5	5.2
416	2013-05-11 22:12:46	19	35.5	3.4
417	2013-05-11 23:12:46	17.5	34.5	1.7
418	2013-05-12 00:12:46	17	36.5	2
419	2013-05-12 01:12:46	16	40	2.4
420	2013-05-12 02:12:46	14.5	44.5	2.6
421	2013-05-12 03:12:46	14.5	44	2.4
422	2013-05-12 04:12:46	14.5	43.5	2.2
423	2013-05-12 05:12:46	14.5	44	2.4
424	2013-05-12 06:12:46	14	44.5	2.1
425	2013-05-12 07:12:46	13.5	49	3
426	2013-05-12 08:12:46	12	53	2.7
427	2013-05-12 09:12:46	13	53	3.7
428	2013-05-12 10:12:46	13.5	55	4.6
429	2013-05-12 11:12:46	16	53	6.4
430	2013-05-12 12:12:46	19	44.5	6.6
431	2013-05-12 13:12:46	21.5	37	6.2
432	2013-05-12 14:12:46	23.5	34	6.7
433	2013-05-12 15:12:46	24.5	34	7.6
434	2013-05-12 16:12:46	25.5	33	8.1
435	2013-05-12 17:12:46	25	31	6.7
436	2013-05-12 18:12:46	25.5	33.5	8.3
437	2013-05-12 19:12:46	26	31.5	7.8
438	2013-05-12 20:12:46	25	34.5	8.3
439	2013-05-12 21:12:46	24	36	8
440	2013-05-12 22:12:46	20	38.5	5.5
441	2013-05-12 23:12:46	18	41	4.6
442	2013-05-13 00:12:46	17.5	41	4.1
443	2013-05-13 01:12:46	16.5	44	4.2
444	2013-05-13 02:12:46	16	45	4.1
445	2013-05-13 03:12:46	16	46.5	4.6
446	2013-05-13 04:12:46	15.5	49	4.8
447	2013-05-13 05:12:46	15	49	4.4
448	2013-05-13 06:12:46	15	47	3.8
449	2013-05-13 07:12:46	15	46.5	3.6
450	2013-05-13 08:12:46	14	50	3.8
451	2013-05-13 09:12:46	14.5	48.5	3.8
452	2013-05-13 10:12:46	16	50	5.6
453	2013-05-13 11:12:46	18	51.5	7.9
454	2013-05-13 12:12:46	20	51.5	9.7
455	2013-05-13 13:12:46	22	45.5	9.7
456	2013-05-13 14:12:46	24.5	38	9.3
457	2013-05-13 15:12:46	23.5	36.5	7.8
458	2013-05-13 16:12:46	25	38	9.7
459	2013-05-13 17:12:46	26.5	28.5	6.8
460	2013-05-13 18:12:46	26.5	29	7
461	2013-05-13 19:12:46	26.5	27	6
462	2013-05-13 20:12:46	25.5	27	5.1
463	2013-05-13 21:12:46	24	34	7.2
464	2013-05-13 22:12:46	20.5	39.5	6.3
465	2013-05-13 23:12:46	19	36.5	3.8
466	2013-05-14 00:12:46	18	37	3.1
467	2013-05-14 01:12:46	18	36.5	2.9
468	2013-05-14 02:12:46	18	40.5	4.4
469	2013-05-14 03:12:46	17	44.5	4.8
470	2013-05-14 04:12:46	16	50	5.6
471	2013-05-14 05:12:46	17	52	7.1
472	2013-05-14 06:12:46	17	53.5	7.5
473	2013-05-14 07:12:46	16	53.5	6.6
474	2013-05-14 08:12:46	15	57	6.6
475	2013-05-14 09:12:46	15	58.5	6.9
476	2013-05-14 10:12:46	16	64	9.2
477	2013-05-14 11:12:46	17.5	62	10.1
478	2013-05-14 12:12:46	19.5	55	10.2
479	2013-05-14 13:12:46	21	52	10.8
480	2013-05-14 14:12:46	23	43	9.8
481	2013-05-14 15:12:46	24	46	11.7
482	2013-05-14 16:12:46	24	43	10.7
483	2013-05-14 17:12:46	25	36.5	9.1
484	2013-05-14 18:12:46	24	37.5	8.6
485	2013-05-14 19:12:46	25	39	10.1
486	2013-05-14 20:12:46	20	47.5	8.5
487	2013-05-14 21:12:46	22	44	9.2
488	2013-05-14 22:12:46	19	47.5	7.6
489	2013-05-14 23:12:46	17	53.5	7.5
490	2013-05-15 00:12:46	16	55	7
491	2013-05-15 01:12:46	14.5	57	6.1
492	2013-05-15 02:12:46	13.5	60	5.9
493	2013-05-15 03:12:46	13.5	62	6.4
494	2013-05-15 04:12:46	13	63	6.1
495	2013-05-15 05:12:46	12.5	63	5.7
496	2013-05-15 06:12:46	11.5	67	5.6
497	2013-05-15 07:12:46	12	63.5	5.3
498	2013-05-15 08:12:46	11	64.5	4.6
499	2013-05-15 09:12:46	10	68	4.4
500	2013-05-15 10:12:46	10.5	64.5	4.1
501	2013-05-15 11:12:46	11.5	68	5.8
502	2013-05-15 12:12:46	10.5	70	5.3
503	2013-05-15 13:12:46	14	59.5	6.2
504	2013-05-15 14:12:46	16.5	48	5.5
505	2013-05-15 15:12:46	15.5	50	5.1
506	2013-05-15 16:12:46	17	45.5	5.2
507	2013-05-15 17:12:46	17.5	42	4.5
508	2013-05-15 18:12:46	18	39.5	4
509	2013-05-15 19:12:46	18	34.5	2.1
510	2013-05-15 20:12:46	16.5	35.5	1.2
511	2013-05-15 21:12:46	15.5	37	0.9
512	2013-05-15 22:12:46	13	45	1.4
513	2013-05-15 23:12:46	11.5	52	2
514	2013-05-16 00:12:46	10	58	2.1
515	2013-05-16 01:12:46	9.5	61	2.4
516	2013-05-16 02:12:46	9.5	60.5	2.3
517	2013-05-16 03:12:46	8	65.5	1.9
518	2013-05-16 04:12:46	7.5	66	1.6
519	2013-05-16 05:12:46	7.5	65	1.4
520	2013-05-16 06:12:46	7	66	1.1
521	2013-05-16 07:12:46	7	67.5	1.4
522	2013-05-16 08:12:46	6.5	69	1.2
523	2013-05-16 09:12:46	7	66.5	1.2
524	2013-05-16 10:12:46	8.5	64	2.1
525	2013-05-16 11:12:46	9.5	62.5	2.7
526	2013-05-16 12:12:46	10.5	54	1.6
527	2013-05-16 13:12:46	12	43	-0.2
528	2013-05-16 14:12:46	13	41	0.1
529	2013-05-16 15:12:46	14.5	43	2.1
530	2013-05-16 16:12:46	14.5	42	1.8
531	2013-05-16 17:12:46	14.5	41.5	1.6
532	2013-05-16 18:12:46	13	41.5	0.2
533	2013-05-16 19:12:46	12.5	50.5	2.5
534	2013-05-16 20:12:46	10	63.5	3.4
535	2013-05-16 21:12:46	9	68	3.4
536	2013-05-16 22:12:46	8.5	74	4.1
537	2013-05-16 23:12:46	8	76	4
538	2013-05-17 00:12:46	8	75	3.8
539	2013-05-17 01:12:46	7.5	76.5	3.6
540	2013-05-17 02:12:46	7	80.5	3.9
541	2013-05-17 03:12:46	6.5	89.5	4.9
542	2013-05-17 04:12:46	6.5	93	5.5
543	2013-05-17 05:12:46	6	93.5	5
544	2013-05-17 06:12:46	6	94.5	5.2
545	2013-05-17 07:12:46	6	91	4.6
546	2013-05-17 08:12:46	5	88.5	3.3
547	2013-05-17 09:12:46	5	92	3.8
548	2013-05-17 10:12:46	5	93.5	4
549	2013-05-17 11:12:46	5	93	4
550	2013-05-17 12:12:46	5	93.5	4
551	2013-05-17 13:12:46	6	92.5	4.9
552	2013-05-17 14:12:46	7	89.5	5.4
553	2013-05-17 15:12:46	8	86.5	5.9
554	2013-05-17 16:12:46	8.5	79.5	5.2
555	2013-05-17 17:12:46	9	75.5	4.9
556	2013-05-17 18:12:46	6	85.5	3.8
557	2013-05-17 19:12:46	9	78	5.4
558	2013-05-17 20:12:46	9.5	79.5	6.1
559	2013-05-17 21:12:46	5.5	89.5	3.9
560	2013-05-17 22:12:46	5.5	91	4.2
561	2013-05-17 23:12:46	5.5	90.5	4.1
562	2013-05-18 00:12:46	5.5	90	4
563	2013-05-18 01:12:46	5.5	92.5	4.4
564	2013-05-18 02:12:46	5.5	93.5	4.5
565	2013-05-18 03:12:46	5	93	4
566	2013-05-18 04:12:46	5	95	4.3
567	2013-05-18 05:12:46	5	94	4.1
568	2013-05-18 06:12:46	5	93.5	4
569	2013-05-18 07:12:46	5	93.5	4
570	2013-05-18 08:12:46	5	94.5	4.2
571	2013-05-18 09:12:46	5	93	4
572	2013-05-18 10:12:46	6	93	5
573	2013-05-18 11:12:46	6.5	92.5	5.4
574	2013-05-18 12:12:46	6.5	91	5.1
575	2013-05-18 13:12:46	6.5	89	4.8
576	2013-05-18 14:12:46	8	84	5.5
577	2013-05-18 15:12:46	9	76	5
578	2013-05-18 16:12:46	11.5	70	6.2
579	2013-05-18 17:12:46	10	73	5.4
580	2013-05-18 18:12:46	13	61.5	5.8
581	2013-05-18 19:12:46	12.5	56	4
582	2013-05-18 20:12:46	12.5	60	5
583	2013-05-18 21:12:46	10.5	60	3.1
584	2013-05-18 22:12:46	9	68	3.4
585	2013-05-18 23:12:46	8.5	67	2.7
586	2013-05-19 00:12:46	8	67.5	2.4
587	2013-05-19 01:12:46	7.5	72.5	2.9
588	2013-05-19 02:12:46	6.5	75.5	2.5
589	2013-05-19 03:12:46	6	79.5	2.7
590	2013-05-19 04:12:46	5.5	79	2.2
591	2013-05-19 05:12:46	6	75	1.9
592	2013-05-19 06:12:46	5.5	78.5	2.1
593	2013-05-19 07:12:46	5	79	1.7
594	2013-05-19 08:12:46	4.5	80.5	1.4
595	2013-05-19 09:12:46	4.5	80.5	1.4
596	2013-05-19 10:12:46	6.5	75.5	2.5
597	2013-05-19 11:12:46	9.5	63.5	2.9
598	2013-05-19 12:12:46	10.5	60	3.1
599	2013-05-19 13:12:46	12	55.5	3.4
600	2013-05-19 14:12:46	10.5	60.5	3.2
601	2013-05-19 15:12:46	12	55	3.3
602	2013-05-19 16:12:46	12.5	57.5	4.3
603	2013-05-19 17:12:46	12.5	53.5	3.3
604	2013-05-19 18:12:46	14	48.5	3.3
605	2013-05-19 19:12:46	14	54.5	5
606	2013-05-19 20:12:46	12	61.5	4.8
607	2013-05-19 21:12:46	11	64	4.5
608	2013-05-19 22:12:46	7.5	80	4.3
609	2013-05-19 23:12:46	7	86	4.8
610	2013-05-20 00:12:46	6.5	86	4.3
611	2013-05-20 01:12:46	6	84.5	3.6
612	2013-05-20 02:12:46	6	85	3.7
613	2013-05-20 03:12:46	6	82	3.2
614	2013-05-20 04:12:46	5.5	81.5	2.6
615	2013-05-20 05:12:46	5	80.5	1.9
616	2013-05-20 06:12:46	5	79.5	1.8
617	2013-05-20 07:12:46	5	79.5	1.8
618	2013-05-20 08:12:46	4.5	80	1.4
619	2013-05-20 09:12:46	4.5	80	1.4
620	2013-05-20 10:12:46	6.5	79.5	3.2
621	2013-05-20 11:12:46	7.5	79.5	4.2
622	2013-05-20 12:12:46	10	71.5	5.1
623	2013-05-20 13:12:46	11	70	5.7
624	2013-05-20 14:12:46	13	64	6.4
625	2013-05-20 15:12:46	14.5	61	7.1
626	2013-05-20 16:12:46	15	60	7.3
627	2013-05-20 17:12:46	13	58.5	5.1
628	2013-05-20 18:12:46	16.5	49.5	5.9
629	2013-05-20 19:12:46	14.5	53.5	5.2
630	2013-05-20 20:12:46	10.5	74	6.1
631	2013-05-20 21:12:46	10.5	74.5	6.2
632	2013-05-20 22:12:46	10.5	70	5.3
633	2013-05-20 23:12:46	10	68	4.4
634	2013-05-21 00:12:46	9	70.5	3.9
635	2013-05-21 01:12:46	8	71	3.1
636	2013-05-21 02:12:46	8	69.5	2.8
637	2013-05-21 03:12:46	8.5	65.5	2.4
638	2013-05-21 04:12:46	8	67.5	2.4
639	2013-05-21 05:12:46	8.5	64.5	2.2
640	2013-05-21 06:12:46	8.5	65.5	2.4
641	2013-05-21 07:12:46	7.5	67	1.8
642	2013-05-21 08:12:46	7.5	68	2
643	2013-05-21 09:12:46	8	69.5	2.8
644	2013-05-21 10:12:46	9.5	70.5	4.4
645	2013-05-21 11:12:46	12	66.5	6
646	2013-05-21 12:12:46	12.5	62.5	5.5
647	2013-05-21 13:12:46	15.5	60	7.8
648	2013-05-21 14:12:46	17.5	48	6.4
649	2013-05-21 15:12:46	20	40	6
650	2013-05-21 16:12:46	17.5	44.5	5.3
651	2013-05-21 17:12:46	17.5	47.5	6.2
652	2013-05-21 18:12:46	17	49.5	6.4
653	2013-05-21 19:12:46	16	48.5	5.2
654	2013-05-21 20:12:46	15	51.5	5.1
655	2013-05-21 21:12:46	13.5	54	4.4
656	2013-05-21 22:12:46	12.5	55.5	3.8
657	2013-05-21 23:12:46	12.5	56.5	4.1
658	2013-05-22 00:12:46	12	57.5	3.9
659	2013-05-22 01:12:46	12	58	4
660	2013-05-22 02:12:46	12	55	3.3
661	2013-05-22 03:12:46	11.5	57	3.3
662	2013-05-22 04:12:46	10.5	62	3.5
663	2013-05-22 05:12:46	11.5	59	3.8
664	2013-05-22 06:12:46	10	63	3.3
665	2013-05-22 07:12:46	9.5	65.5	3.4
666	2013-05-22 08:12:46	10	65.5	3.8
667	2013-05-22 09:12:46	11	67	5.1
668	2013-05-22 10:12:46	13	62.5	6
669	2013-05-22 11:12:46	15	60	7.3
670	2013-05-22 12:12:46	18	55	8.8
671	2013-05-22 13:12:46	19.5	50.5	9
672	2013-05-22 14:12:46	19.5	53	9.7
673	2013-05-22 15:12:46	23	43.5	9.9
674	2013-05-22 16:12:46	24	44	11
675	2013-05-22 17:12:46	23	39	8.3
676	2013-05-22 18:12:46	23	43	9.8
677	2013-05-22 19:12:46	23	44.5	10.3
678	2013-05-22 20:12:46	23.5	40.5	9.3
679	2013-05-22 21:12:46	22	43	8.9
680	2013-05-22 22:12:46	19	47	7.4
681	2013-05-22 23:12:46	17.5	50.5	7.1
682	2013-05-23 00:12:46	15.5	55.5	6.6
683	2013-05-23 01:12:46	14.5	57	6.1
684	2013-05-23 02:12:46	14	55.5	5.2
685	2013-05-23 03:12:46	14	54.5	5
686	2013-05-23 04:12:46	14	56.5	5.5
687	2013-05-23 05:12:46	14	55	5.1
688	2013-05-23 06:12:46	14	54.5	5
689	2013-05-23 07:12:46	13.5	56.5	5
690	2013-05-23 08:12:46	13	60	5.4
691	2013-05-23 09:12:46	13	63	6.1
692	2013-05-23 10:12:46	13.5	65.5	7.2
693	2013-05-23 11:12:46	15	63	8
694	2013-05-23 12:12:46	17.5	58	9.2
695	2013-05-23 13:12:46	19.5	54.5	10.1
696	2013-05-23 14:12:46	21.5	48.5	10.2
697	2013-05-23 15:12:46	24	35	7.6
698	2013-05-23 16:12:46	25	31.5	6.9
699	2013-05-23 17:12:46	25	31	6.7
700	2013-05-23 18:12:46	25	32	7.2
701	2013-05-23 19:12:46	25.5	30.5	6.9
702	2013-05-23 20:12:46	24	33	6.7
703	2013-05-23 21:12:46	23	35	6.7
704	2013-05-23 22:12:46	20	42	6.7
705	2013-05-23 23:12:46	17.5	45.5	5.6
706	2013-05-24 00:12:46	16	45	4.1
707	2013-05-24 01:12:46	16	44.5	3.9
708	2013-05-24 02:12:46	15.5	44	3.3
709	2013-05-24 03:12:46	15.5	43	3
710	2013-05-24 04:12:46	14.5	42.5	1.9
711	2013-05-24 05:12:46	15	41	1.9
712	2013-05-24 06:12:46	14.5	44.5	2.6
713	2013-05-24 07:12:46	14	51	4
714	2013-05-24 08:12:46	13.5	53	4.1
715	2013-05-24 09:12:46	14	54	4.9
716	2013-05-24 10:12:46	14.5	57	6.1
717	2013-05-24 11:12:46	16.5	56.5	7.8
718	2013-05-24 12:12:46	18	50	7.4
719	2013-05-24 13:12:46	20	47	8.4
720	2013-05-24 14:12:46	22	45.5	9.7
721	2013-05-24 15:12:46	24	41.5	10.1
722	2013-05-24 16:12:46	24.5	35.5	8.3
723	2013-05-24 17:12:46	25	30.5	6.5
724	2013-05-24 18:12:46	25	30	6.2
725	2013-05-24 19:12:46	25	31.5	6.9
726	2013-05-24 20:12:46	23.5	28.5	4.2
727	2013-05-24 21:12:46	23	31.5	5.2
728	2013-05-24 22:12:46	19.5	31	1.9
729	2013-05-24 23:12:46	16.5	32	-0.2
730	2013-05-25 00:12:46	16.5	28	-2
731	2013-05-25 01:12:46	15.5	32	-1.1
732	2013-05-25 02:12:46	15	29.5	-2.6
733	2013-05-25 03:12:46	15	33	-1.1
734	2013-05-25 04:12:46	15	38.5	1
735	2013-05-25 05:12:46	15	38	0.8
736	2013-05-25 06:12:46	14	41	1
737	2013-05-25 07:12:46	13.5	42.5	1
738	2013-05-25 08:12:46	13	42	0.4
739	2013-05-25 09:12:46	13.5	39	-0.2
740	2013-05-25 10:12:46	15	46	3.5
741	2013-05-25 11:12:46	17	44	4.7
742	2013-05-25 12:12:46	19	41.5	5.6
743	2013-05-25 13:12:46	20.5	36.5	5.1
744	2013-05-25 14:12:46	22.5	36.5	6.9
745	2013-05-25 15:12:46	24.5	33	7.2
746	2013-05-25 16:12:46	25.5	29	6.2
747	2013-05-25 17:12:46	26	31.5	7.8
748	2013-05-25 18:12:46	25.5	25	4
749	2013-05-25 19:12:46	26	25	4.5
750	2013-05-25 20:12:46	25	28	5.2
751	2013-05-25 21:12:46	24	30.5	5.6
752	2013-05-25 22:12:46	21	36	5.4
753	2013-05-25 23:12:46	18.5	37	3.6
754	2013-05-26 00:12:46	18	37.5	3.3
755	2013-05-26 01:12:46	17	39	3
756	2013-05-26 02:12:46	17	39	3
757	2013-05-26 03:12:46	17	39.5	3.1
758	2013-05-26 04:12:46	16.5	39.5	2.7
759	2013-05-26 05:12:46	16.5	37.5	2
760	2013-05-26 06:12:46	16	38	1.7
761	2013-05-26 07:12:46	15.5	38.5	1.4
762	2013-05-26 08:12:46	14.5	42.5	1.9
763	2013-05-26 09:12:46	14.5	42	1.8
764	2013-05-26 10:12:46	16.5	39.5	2.7
765	2013-05-26 11:12:46	18	39	3.9
766	2013-05-26 12:12:46	19	38	4.4
767	2013-05-26 13:12:46	21	34	4.6
768	2013-05-26 14:12:46	22.5	32.5	5.2
769	2013-05-26 15:12:46	23	30	4.5
770	2013-05-26 16:12:46	23.5	34	6.7
771	2013-05-26 17:12:46	23	31.5	5.2
772	2013-05-26 18:12:46	23	36	7.1
773	2013-05-26 19:12:46	21.5	37	6.2
774	2013-05-26 20:12:46	21	37.5	6
775	2013-05-26 21:12:46	19	40	5.1
776	2013-05-26 22:12:46	17.5	47	6.1
777	2013-05-26 23:12:46	16	46	4.4
778	2013-05-27 00:12:46	14.5	50	4.2
779	2013-05-27 01:12:46	13	56	4.4
780	2013-05-27 02:12:46	12	60.5	4.6
781	2013-05-27 03:12:46	11	63	4.2
782	2013-05-27 04:12:46	11.5	63	4.7
783	2013-05-27 05:12:46	10.5	64.5	4.1
784	2013-05-27 06:12:46	10	67	4.2
785	2013-05-27 07:12:46	8.5	74.5	4.2
786	2013-05-27 08:12:46	8	79	4.6
787	2013-05-27 09:12:46	8	80.5	4.9
788	2013-05-27 10:12:46	9	81.5	6
789	2013-05-27 11:12:46	10.5	76.5	6.6
790	2013-05-27 12:12:46	13	71.5	8
791	2013-05-27 13:12:46	14.5	66.5	8.3
792	2013-05-27 14:12:46	16.5	57	8
793	2013-05-27 15:12:46	17.5	51	7.3
794	2013-05-27 16:12:46	17.5	51	7.3
795	2013-05-27 17:12:46	19	47.5	7.6
796	2013-05-27 18:12:46	18.5	43.5	5.9
797	2013-05-27 19:12:46	19.5	43.5	6.8
798	2013-05-27 20:12:46	17.5	46	5.8
799	2013-05-27 21:12:46	17	47.5	5.8
800	2013-05-27 22:12:46	16	49	5.3
801	2013-05-27 23:12:46	15	50.5	4.8
802	2013-05-28 00:12:46	14	50	3.8
803	2013-05-28 01:12:46	13	54.5	4.1
804	2013-05-28 02:12:46	11.5	59.5	3.9
805	2013-05-28 03:12:46	10.5	63	3.8
806	2013-05-28 04:12:46	11.5	60	4
807	2013-05-28 05:12:46	11	63	4.2
808	2013-05-28 06:12:46	11.5	56.5	3.2
809	2013-05-28 07:12:46	10.5	65.5	4.3
810	2013-05-28 08:12:46	10	70	4.8
811	2013-05-28 09:12:46	10.5	72.5	5.8
812	2013-05-28 10:12:46	12	71.5	7
813	2013-05-28 11:12:46	13	67.5	7.1
814	2013-05-28 12:12:46	15	59	7.1
815	2013-05-28 13:12:46	16.5	53.5	7
816	2013-05-28 14:12:46	17.5	47	6.1
817	2013-05-28 15:12:46	19	37.5	4.2
818	2013-05-28 16:12:46	19	37.5	4.2
819	2013-05-28 17:12:46	19.5	35	3.6
820	2013-05-28 18:12:46	19	34	2.8
821	2013-05-28 19:12:46	17.5	37.5	2.9
822	2013-05-28 20:12:46	17.5	33.5	1.3
823	2013-05-28 21:12:46	16.5	35.5	1.2
824	2013-05-28 22:12:46	14.5	38.5	0.6
825	2013-05-28 23:12:46	13	41.5	0.2
826	2013-05-29 00:12:46	12	42.5	-0.3
827	2013-05-29 01:12:46	11	47.5	0.3
828	2013-05-29 02:12:46	10.5	51.5	0.9
829	2013-05-29 03:12:46	9.5	54	0.7
830	2013-05-29 04:12:46	8.5	57	0.5
831	2013-05-29 05:12:46	8.5	58	0.7
832	2013-05-29 06:12:46	8	56	-0.2
833	2013-05-29 07:12:46	7.5	56	-0.7
834	2013-05-29 08:12:46	7.5	55.5	-0.8
835	2013-05-29 09:12:46	8	54	-0.7
836	2013-05-29 10:12:46	9	54	0.2
837	2013-05-29 11:12:46	10	55.5	1.5
838	2013-05-29 12:12:46	10.5	54	1.6
839	2013-05-29 13:12:46	10.5	52.5	1.2
840	2013-05-29 14:12:46	14	46.5	2.7
841	2013-05-29 15:12:46	16.5	45	4.5
842	2013-05-29 16:12:46	17	44.5	4.8
843	2013-05-29 17:12:46	17	47	5.6
844	2013-05-29 18:12:46	18	47	6.5
845	2013-05-29 19:12:46	17	51.5	6.9
846	2013-05-29 20:12:46	12	69.5	6.6
847	2013-05-29 21:12:46	11.5	77.5	7.7
848	2013-05-29 22:12:46	10.5	87.5	8.5
849	2013-05-29 23:12:46	10	90	8.4
850	2013-05-30 00:12:46	10.5	91.5	9.2
851	2013-05-30 01:12:46	10	92	8.8
852	2013-05-30 02:12:46	9.5	84	6.9
853	2013-05-30 03:12:46	9	77	5.2
854	2013-05-30 04:12:46	7.5	81	4.5
855	2013-05-30 05:12:46	7	77	3.3
856	2013-05-30 06:12:46	7	73	2.5
857	2013-05-30 07:12:46	6	79	2.6
858	2013-05-30 08:12:46	5.5	75.5	1.5
859	2013-05-30 09:12:46	6	73.5	1.6
860	2013-05-30 10:12:46	8	72.5	3.4
861	2013-05-30 11:12:46	11	62.5	4.1
862	2013-05-30 12:12:46	13	56	4.4
1	2013-05-30 13:33:54	17.5	45.5	5.6
2	2013-05-30 14:33:54	17.5	45.5	5.6
3	2013-05-30 15:33:54	19.5	43	6.6
4	2013-05-30 16:33:54	20.5	40	6.4
5	2013-05-30 17:33:54	21	40	6.9
6	2013-05-30 18:33:54	21	38.5	6.3
7	2013-05-30 19:33:54	21	38.5	6.3
8	2013-05-30 20:33:54	20.5	39.5	6.3
9	2013-05-30 21:33:54	18.5	40.5	4.8
10	2013-05-30 22:33:54	16.5	43.5	4.1
11	2013-05-30 23:33:54	15.5	47.5	4.4
12	2013-05-31 00:33:54	14	52	4.3
13	2013-05-31 01:33:54	13	54	3.9
14	2013-05-31 02:33:54	13	55.5	4.3
15	2013-05-31 03:33:54	12	56.5	3.6
16	2013-05-31 04:33:54	11.5	57	3.3
17	2013-05-31 05:33:54	12.5	52	2.9
18	2013-05-31 06:33:54	12	53.5	2.9
19	2013-05-31 07:33:54	10.5	57.5	2.5
20	2013-05-31 08:33:54	10.5	59	2.8
21	2013-05-31 09:33:54	10.5	59.5	3
22	2013-05-31 10:33:54	13	52.5	3.5
23	2013-05-31 11:33:54	14.5	50	4.2
24	2013-05-31 12:33:54	17	40.5	3.5
25	2013-05-31 13:33:54	19	38	4.4
26	2013-05-31 14:33:54	21	34	4.6
27	2013-05-31 15:33:54	22.5	31	4.5
28	2013-05-31 16:33:54	23	28.5	3.8
29	2013-05-31 17:33:54	22.5	30	4.1
30	2013-05-31 18:33:54	22.5	30	4.1
31	2013-05-31 19:33:54	22	30.5	3.9
32	2013-05-31 20:33:54	21.5	32	4.1
33	2013-05-31 21:33:54	20.5	32	3.3
34	2013-05-31 22:33:54	17.5	36.5	2.5
35	2013-05-31 23:33:54	16.5	37.5	2
36	2013-06-01 00:33:54	16	40.5	2.6
37	2013-06-01 01:33:54	15.5	43	3
38	2013-06-01 02:33:54	14.5	46.5	3.2
39	2013-06-01 03:33:54	14	49.5	3.6
40	2013-06-01 04:33:54	12.5	54	3.5
41	2013-06-01 05:33:54	11.5	56	3
42	2013-06-01 06:33:54	11	54	2.1
43	2013-06-01 07:33:54	10.5	58.5	2.7
44	2013-06-01 08:33:54	10	59.5	2.5
45	2013-06-01 09:33:54	10	58.5	2.2
46	2013-06-01 10:33:54	12.5	57.5	4.3
47	2013-06-01 11:33:54	15.5	46	3.9
48	2013-06-01 12:33:54	18	41	4.6
49	2013-06-01 13:33:54	20	38	5.3
50	2013-06-01 14:33:54	22	36.5	6.5
51	2013-06-01 15:33:54	23.5	35.5	7.4
52	2013-06-01 16:33:54	24.5	33.5	7.4
53	2013-06-01 17:33:54	25	33	7.6
54	2013-06-01 18:33:54	24.5	35	8
55	2013-06-01 19:33:54	24	34	7.2
56	2013-06-01 20:33:54	23.5	35	7.2
57	2013-06-01 21:33:54	21.5	33	4.6
58	2013-06-01 22:33:54	19	37.5	4.2
59	2013-06-01 23:33:54	18	40	4.2
60	2013-06-02 00:33:54	17.5	41.5	4.3
61	2013-06-02 01:33:54	17	34	1
62	2013-06-02 02:33:54	16.5	38.5	2.3
63	2013-06-02 03:33:54	16	42.5	3.3
64	2013-06-02 04:33:54	15	46	3.5
65	2013-06-02 05:33:54	14	50	3.8
66	2013-06-02 06:33:54	13.5	51	3.6
67	2013-06-02 07:33:54	12.5	54	3.5
68	2013-06-02 08:33:54	12	56	3.5
69	2013-06-02 09:33:54	12	62	5
70	2013-06-02 10:33:54	13.5	60.5	6
71	2013-06-02 11:33:54	15	56.5	6.4
72	2013-06-02 12:33:54	17	52.5	7.2
73	2013-06-02 13:33:54	19.5	49.5	8.7
74	2013-06-02 14:33:54	21.5	44.5	8.9
75	2013-06-02 15:33:54	23.5	41	9.5
76	2013-06-02 16:33:54	24.5	39	9.6
77	2013-06-02 17:33:54	25	37.5	9.5
78	2013-06-02 18:33:54	25.5	38	10.1
79	2013-06-02 19:33:54	25.5	37.5	9.9
80	2013-06-02 20:33:54	25	35	8.5
81	2013-06-02 21:33:54	23	36	7.1
82	2013-06-02 22:33:54	20.5	37.5	5.5
83	2013-06-02 23:33:54	19	40.5	5.3
84	2013-06-03 00:33:54	18	45.5	6.1
85	2013-06-03 01:33:54	16.5	50.5	6.2
86	2013-06-03 02:33:54	16	51	5.9
87	2013-06-03 03:33:54	16.5	49.5	5.9
88	2013-06-03 04:33:54	16.5	50.5	6.2
89	2013-06-03 05:33:54	15.5	54	6.2
90	2013-06-03 06:33:54	15	54.5	5.9
91	2013-06-03 07:33:54	14.5	56	5.8
92	2013-06-03 08:33:54	14	58	5.9
93	2013-06-03 09:33:54	13.5	63.5	6.7
94	2013-06-03 10:33:54	15	64	8.3
95	2013-06-03 11:33:54	16.5	61.5	9.1
96	2013-06-03 12:33:54	19	56.5	10.2
97	2013-06-03 13:33:54	21.5	52.5	11.4
98	2013-06-03 14:33:54	23	44	10.1
99	2013-06-03 15:33:54	25	39.5	10.3
100	2013-06-03 16:33:54	26	36	9.8
101	2013-06-03 17:33:54	26.5	34	9.4
102	2013-06-03 18:33:54	26.5	31	8
103	2013-06-03 19:33:54	26.5	30.5	7.8
104	2013-06-03 20:33:54	25.5	28	5.7
105	2013-06-03 21:33:54	24.5	32	6.7
106	2013-06-03 22:33:54	21	43	8
107	2013-06-03 23:33:54	19.5	40	5.6
108	2013-06-04 00:33:54	19	35	3.2
109	2013-06-04 01:33:54	18.5	33.5	2.2
110	2013-06-04 02:33:54	18	36.5	2.9
111	2013-06-04 03:33:54	17.5	41.5	4.3
112	2013-06-04 04:33:54	17	41	3.7
113	2013-06-04 05:33:54	17.5	41	4.1
114	2013-06-04 06:33:54	17	42	4
115	2013-06-04 07:33:54	16.5	44	4.2
116	2013-06-04 08:33:54	16	45.5	4.2
117	2013-06-04 09:33:54	16	51	5.9
118	2013-06-04 10:33:54	18	53.5	8.4
119	2013-06-04 11:33:54	19.5	56	10.5
120	2013-06-04 12:33:54	22	50	11.1
121	2013-06-04 13:33:54	24	39.5	9.4
122	2013-06-04 14:33:54	26	32	8
123	2013-06-04 15:33:54	27.5	30	8.4
124	2013-06-04 16:33:54	27.5	31.5	9.1
125	2013-06-04 17:33:54	28	26.5	7
126	2013-06-04 18:33:54	26.5	30.5	7.8
127	2013-06-04 19:33:54	27	27.5	6.7
128	2013-06-04 20:33:54	24.5	34	7.6
129	2013-06-04 21:33:54	25	34.5	8.3
130	2013-06-04 22:33:54	22	37	6.7
131	2013-06-04 23:33:54	21	36	5.4
132	2013-06-05 00:33:54	20	37	4.9
133	2013-06-05 01:33:54	20	36.5	4.7
134	2013-06-05 02:33:54	19.5	37	4.4
135	2013-06-05 03:33:54	19	38	4.4
136	2013-06-05 04:33:54	19	37.5	4.2
137	2013-06-05 05:33:54	18.5	39	4.3
138	2013-06-05 06:33:54	18.5	41.5	5.2
139	2013-06-05 07:33:54	18	43	5.2
140	2013-06-05 08:33:54	18.5	41	5
141	2013-06-05 09:33:54	18	48.5	7
142	2013-06-05 10:33:54	20	51.5	9.7
143	2013-06-05 11:33:54	21	49.5	10
144	2013-06-05 12:33:54	22.5	45	10
145	2013-06-05 13:33:54	25	38.5	9.9
146	2013-06-05 14:33:54	26.5	36.5	10.4
147	2013-06-05 15:33:54	28	30	8.8
148	2013-06-05 16:33:54	27.5	30	8.4
149	2013-06-05 17:33:54	28.5	28.5	8.5
150	2013-06-05 18:33:54	28	32.5	10
151	2013-06-05 19:33:54	28	30.5	9.1
152	2013-06-05 20:33:54	27	32.5	9.1
153	2013-06-05 21:33:54	25.5	35.5	9.1
154	2013-06-05 22:33:54	22.5	39	7.9
155	2013-06-05 23:33:54	21.5	38.5	6.8
156	2013-06-06 00:33:54	21	41	7.3
157	2013-06-06 01:33:54	20	44	7.4
158	2013-06-06 02:33:54	19.5	45.5	7.4
159	2013-06-06 03:33:54	19.5	44.5	7.1
160	2013-06-06 04:33:54	18	48.5	7
161	2013-06-06 05:33:54	18.5	48	7.3
162	2013-06-06 06:33:54	16.5	63	9.4
163	2013-06-06 07:33:54	16	61.5	8.6
164	2013-06-06 08:33:54	15.5	65	9
165	2013-06-06 09:33:54	15.5	66.5	9.3
166	2013-06-06 10:33:54	15.5	69	9.8
167	2013-06-06 11:33:54	16	64.5	9.3
168	2013-06-06 12:33:54	17.5	62.5	10.3
169	2013-06-06 13:33:54	18.5	59	10.3
170	2013-06-06 14:33:54	18.5	54.5	9.2
171	2013-06-06 15:33:54	20	51.5	9.7
172	2013-06-06 16:33:54	20	52	9.9
173	2013-06-06 17:33:54	19	57	10.3
174	2013-06-06 18:33:54	18.5	57	9.8
175	2013-06-06 19:33:54	19.5	56	10.5
176	2013-06-06 20:33:54	17.5	61	9.9
177	2013-06-06 21:33:54	17.5	57.5	9
178	2013-06-06 22:33:54	16.5	60	8.7
179	2013-06-06 23:33:54	15.5	60.5	7.9
180	2013-06-07 00:33:54	14.5	58	6.3
181	2013-06-07 01:33:54	13.5	58.5	5.5
182	2013-06-07 02:33:54	13.5	59	5.7
183	2013-06-07 03:33:54	13.5	62.5	6.5
184	2013-06-07 04:33:54	13	66.5	6.9
185	2013-06-07 05:33:54	12	70.5	6.8
186	2013-06-07 06:33:54	11.5	69	6
187	2013-06-07 07:33:54	11.5	71.5	6.5
188	2013-06-07 08:33:54	11	73	6.4
189	2013-06-07 09:33:54	11	76.5	7
190	2013-06-07 10:33:54	12	75.5	7.8
191	2013-06-07 11:33:54	11	76.5	7
192	2013-06-07 12:33:54	11	86.5	8.8
193	2013-06-07 13:33:54	12.5	82.5	9.6
194	2013-06-07 14:33:54	10	83.5	7.3
195	2013-06-07 15:33:54	14.5	84	11.8
196	2013-06-07 16:33:54	15.5	74	10.9
197	2013-06-07 17:33:54	15.5	69.5	10
198	2013-06-07 18:33:54	13	74	8.5
199	2013-06-07 19:33:54	12	88.5	10.2
200	2013-06-07 20:33:54	11	88	9.1
201	2013-06-07 21:33:54	10.5	87.5	8.5
202	2013-06-07 22:33:54	10	90.5	8.5
203	2013-06-07 23:33:54	9.5	93	8.4
204	2013-06-08 00:33:54	9	93.5	8
205	2013-06-08 01:33:54	9	94	8.1
206	2013-06-08 02:33:54	9	95	8.2
207	2013-06-08 03:33:54	9	95	8.2
208	2013-06-08 04:33:54	9	96	8.4
209	2013-06-08 05:33:54	9	96.5	8.5
210	2013-06-08 06:33:54	9	96.5	8.5
211	2013-06-08 07:33:54	9	97	8.5
212	2013-06-08 08:33:54	9	97	8.5
213	2013-06-08 09:33:54	9	97	8.5
214	2013-06-08 10:33:54	9.5	96.5	9
215	2013-06-08 11:33:54	10.5	96	9.9
216	2013-06-08 12:33:54	12	92.5	10.8
217	2013-06-08 13:33:54	13	81	9.8
218	2013-06-08 14:33:54	15.5	71.5	10.4
219	2013-06-08 15:33:54	12.5	75	8.2
220	2013-06-08 16:33:54	14	71	8.8
221	2013-06-08 17:33:54	14.5	65.5	8.1
222	2013-06-08 18:33:54	14	70.5	8.7
223	2013-06-08 19:33:54	14	73	9.2
224	2013-06-08 20:33:54	15	71	9.8
225	2013-06-08 21:33:54	13.5	75	9.2
226	2013-06-08 22:33:54	12.5	75.5	8.3
227	2013-06-08 23:33:54	12	87.5	10
228	2013-06-09 00:33:54	11.5	91.5	10.2
229	2013-06-09 01:33:54	11	93.5	10
230	2013-06-09 02:33:54	11	94	10.1
231	2013-06-09 03:33:54	10.5	95	9.7
232	2013-06-09 04:33:54	11	95.5	10.3
233	2013-06-09 05:33:54	10.5	95.5	9.8
234	2013-06-09 06:33:54	10.5	96.5	10
235	2013-06-09 07:33:54	10.5	97	10
236	2013-06-09 08:33:54	10.5	96.5	10
237	2013-06-09 09:33:54	10.5	97.5	10.1
238	2013-06-09 10:33:54	11	97.5	10.6
239	2013-06-09 11:33:54	11	97	10.5
240	2013-06-09 12:33:54	13	96	12.4
241	2013-06-09 13:33:54	14.5	86	12.2
242	2013-06-09 14:33:54	14	86	11.7
243	2013-06-09 15:33:54	16	77.5	12.1
244	2013-06-09 16:33:54	18.5	71	13.1
245	2013-06-09 17:33:54	20	61	12.3
246	2013-06-09 18:33:54	19.5	60.5	11.7
247	2013-06-09 19:33:54	19	60	11.1
248	2013-06-09 20:33:54	19.5	58	11
249	2013-06-09 21:33:54	18	62.5	10.7
250	2013-06-09 22:33:54	16	69	10.3
251	2013-06-09 23:33:54	15	74	10.4
252	2013-06-10 00:33:54	14.5	75.5	10.2
253	2013-06-10 01:33:54	14	81	10.8
254	2013-06-10 02:33:54	13	82.5	10.1
255	2013-06-10 03:33:54	12.5	84.5	10
256	2013-06-10 04:33:54	12.5	85.5	10.1
257	2013-06-10 05:33:54	11.5	86.5	9.3
258	2013-06-10 06:33:54	11	86.5	8.8
259	2013-06-10 07:33:54	11	87	8.9
260	2013-06-10 08:33:54	11	88	9.1
261	2013-06-10 09:33:54	12	88	10.1
262	2013-06-10 10:33:54	12.5	87.5	10.5
263	2013-06-10 11:33:54	12.5	90.5	11
264	2013-06-10 12:33:54	14.5	87	12.4
265	2013-06-10 13:33:54	17	81	13.7
266	2013-06-10 14:33:54	19	69.5	13.3
267	2013-06-10 15:33:54	20	66	13.5
268	2013-06-10 16:33:54	20.5	63	13.2
269	2013-06-10 17:33:54	21	61	13.2
270	2013-06-10 18:33:54	21	60	12.9
271	2013-06-10 19:33:54	21	56.5	12
272	2013-06-10 20:33:54	19	60.5	11.2
273	2013-06-10 21:33:54	18.5	62.5	11.2
274	2013-06-10 22:33:54	17.5	65	10.9
275	2013-06-10 23:33:54	16	69.5	10.4
276	2013-06-11 00:33:54	15.5	72	10.5
277	2013-06-11 01:33:54	15	75	10.6
278	2013-06-11 02:33:54	14.5	77.5	10.6
279	2013-06-11 03:33:54	14	80.5	10.7
280	2013-06-11 04:33:54	13.5	82.5	10.6
281	2013-06-11 05:33:54	13	83	10.2
282	2013-06-11 06:33:54	13	84	10.4
283	2013-06-11 07:33:54	12.5	85	10
284	2013-06-11 08:33:54	12	87.5	10
285	2013-06-11 09:33:54	12	88	10.1
286	2013-06-11 10:33:54	13.5	87	11.4
287	2013-06-11 11:33:54	15	84.5	12.4
288	2013-06-11 12:33:54	17	77.5	13
289	2013-06-11 13:33:54	19.5	70.5	14
290	2013-06-11 14:33:54	22	62.5	14.5
291	2013-06-11 15:33:54	22	61	14.1
292	2013-06-11 16:33:54	24.5	55	14.9
293	2013-06-11 17:33:54	25.5	53.5	15.4
294	2013-06-11 18:33:54	24.5	54	14.6
295	2013-06-11 19:33:54	26	49	14.5
[truncated: 4,876 more rows]

## Sheet: 2014
CAEM 1	Time	Celsius(°C)	Humidity(%rh)	dew point(°C)	Serial Number
85	2014-01-01 00:47:30	6	98.5	5.8
86	2014-01-01 01:47:30	6	98.5	5.8
87	2014-01-01 02:47:30	6.5	99	6.4
88	2014-01-01 03:47:30	6.5	99	6.4
89	2014-01-01 04:47:30	6.5	99	6.4
90	2014-01-01 05:47:30	6.5	99	6.4
91	2014-01-01 06:47:30	7	99.5	6.9
92	2014-01-01 07:47:30	7	99.5	6.9
93	2014-01-01 08:47:30	7	100	7
94	2014-01-01 09:47:30	7	100	7
95	2014-01-01 10:47:30	7	100	7
96	2014-01-01 11:47:30	7	100	7
97	2014-01-01 12:47:30	7.5	100	7.5
98	2014-01-01 13:47:30	7.5	100	7.5
99	2014-01-01 14:47:30	8	100	8
100	2014-01-01 15:47:30	8	100	8
101	2014-01-01 16:47:30	8	100.5	8.1
102	2014-01-01 17:47:30	8.5	100.5	8.6
103	2014-01-01 18:47:30	8.5	100	8.5
104	2014-01-01 19:47:30	8.5	100.5	8.6
105	2014-01-01 20:47:30	8.5	101	8.6
106	2014-01-01 21:47:30	9	100.5	9.1
107	2014-01-01 22:47:30	9	100.5	9.1
108	2014-01-01 23:47:30	9	99.5	8.9
109	2014-01-02 00:47:30	9	100	9
110	2014-01-02 01:47:30	9	100	9
111	2014-01-02 02:47:30	9	100	9
112	2014-01-02 03:47:30	9	101	9.1
113	2014-01-02 04:47:30	9	101.5	9.2
114	2014-01-02 05:47:30	9	101.5	9.2
115	2014-01-02 06:47:30	9	101.5	9.2
116	2014-01-02 07:47:30	9.5	102	9.8
117	2014-01-02 08:47:30	9.5	102	9.8
118	2014-01-02 09:47:30	9.5	101.5	9.7
119	2014-01-02 10:47:30	9.5	101.5	9.7
120	2014-01-02 11:47:30	10	101.5	10.2
121	2014-01-02 12:47:30	10	101.5	10.2
122	2014-01-02 13:47:30	10.5	101.5	10.7
123	2014-01-02 14:47:30	10.5	101.5	10.7
124	2014-01-02 15:47:30	10.5	101.5	10.7
125	2014-01-02 16:47:30	11	101.5	11.2
126	2014-01-02 17:47:30	11.5	102	11.8
127	2014-01-02 18:47:30	11.5	101.5	11.7
128	2014-01-02 19:47:30	11.5	101.5	11.7
129	2014-01-02 20:47:30	11	101	11.1
130	2014-01-02 21:47:30	11	101.5	11.2
131	2014-01-02 22:47:30	10.5	101.5	10.7
132	2014-01-02 23:47:30	10.5	100.5	10.6
133	2014-01-03 00:47:30	11	98.5	10.8
134	2014-01-03 01:47:30	11	97	10.5
135	2014-01-03 02:47:30	10.5	94	9.6
136	2014-01-03 03:47:30	10	94.5	9.2
137	2014-01-03 04:47:30	10	95.5	9.3
138	2014-01-03 05:47:30	10	95	9.2
139	2014-01-03 06:47:30	9.5	96.5	9
140	2014-01-03 07:47:30	9.5	99	9.4
141	2014-01-03 08:47:30	9.5	100	9.5
142	2014-01-03 09:47:30	9.5	101	9.6
143	2014-01-03 10:47:30	9.5	101	9.6
144	2014-01-03 11:47:30	10	101	10.1
145	2014-01-03 12:47:30	10.5	99.5	10.4
146	2014-01-03 13:47:30	10.5	100.5	10.6
147	2014-01-03 14:47:30	11.5	97	11
148	2014-01-03 15:47:30	11.5	98	11.2
149	2014-01-03 16:47:30	11	99.5	10.9
150	2014-01-03 17:47:30	10.5	100.5	10.6
151	2014-01-03 18:47:30	10	100	10
152	2014-01-03 19:47:30	10	100.5	10.1
153	2014-01-03 20:47:30	9.5	101	9.6
154	2014-01-03 21:47:30	9.5	101	9.6
155	2014-01-03 22:47:30	9.5	100	9.5
156	2014-01-03 23:47:30	9	100	9
157	2014-01-04 00:47:30	9	100	9
158	2014-01-04 01:47:30	8	99.5	7.9
159	2014-01-04 02:47:30	8	99	7.9
160	2014-01-04 03:47:30	8	98.5	7.8
161	2014-01-04 04:47:30	8	99	7.9
162	2014-01-04 05:47:30	8	97.5	7.6
163	2014-01-04 06:47:30	8	95	7.2
164	2014-01-04 07:47:30	8.5	92.5	7.4
165	2014-01-04 08:47:30	8.5	94	7.6
166	2014-01-04 09:47:30	8	96	7.4
167	2014-01-04 10:47:30	8	96	7.4
168	2014-01-04 11:47:30	7.5	98	7.2
169	2014-01-04 12:47:30	7.5	98	7.2
170	2014-01-04 13:47:30	7.5	98	7.2
171	2014-01-04 14:47:30	6.5	95.5	5.8
172	2014-01-04 15:47:30	5.5	96.5	5
173	2014-01-04 16:47:30	5.5	91	4.2
174	2014-01-04 17:47:30	6	83	3.3
175	2014-01-04 18:47:30	4	84	1.5
176	2014-01-04 19:47:30	3.5	82	0.7
177	2014-01-04 20:47:30	3	82.5	0.3
178	2014-01-04 21:47:30	3.5	82.5	0.8
179	2014-01-04 22:47:30	3.5	84	1.1
180	2014-01-04 23:47:30	3.5	84.5	1.1
181	2014-01-05 00:47:30	3	87.5	1.1
182	2014-01-05 01:47:30	2.5	90.5	1.1
183	2014-01-05 02:47:30	2.5	90.5	1.1
184	2014-01-05 03:47:30	3	91.5	1.8
185	2014-01-05 04:47:30	3	93.5	2.1
186	2014-01-05 05:47:30	3	93	2
187	2014-01-05 06:47:30	3.5	91	2.2
188	2014-01-05 07:47:30	3.5	94	2.6
189	2014-01-05 08:47:30	4	94.5	3.2
190	2014-01-05 09:47:30	4	97	3.6
191	2014-01-05 10:47:30	4.5	98.5	4.3
192	2014-01-05 11:47:30	5.5	99	5.4
193	2014-01-05 12:47:30	6	99.5	5.9
194	2014-01-05 13:47:30	7	98.5	6.8
195	2014-01-05 14:47:30	8	98	7.7
196	2014-01-05 15:47:30	8.5	97	8.1
197	2014-01-05 16:47:30	9	97	8.5
198	2014-01-05 17:47:30	8.5	98	8.2
199	2014-01-05 18:47:30	8	99	7.9
200	2014-01-05 19:47:30	7.5	100.5	7.6
201	2014-01-05 20:47:30	7.5	100	7.5
202	2014-01-05 21:47:30	7.5	100.5	7.6
203	2014-01-05 22:47:30	8	101	8.1
204	2014-01-05 23:47:30	8	101	8.1
205	2014-01-06 00:47:30	8	100.5	8.1
206	2014-01-06 01:47:30	8	100	8
207	2014-01-06 02:47:30	8	97	7.6
208	2014-01-06 03:47:30	7	100.5	7.1
209	2014-01-06 04:47:30	7	101	7.1
210	2014-01-06 05:47:30	7.5	101	7.6
211	2014-01-06 06:47:30	7	101	7.1
212	2014-01-06 07:47:30	7.5	98.5	7.3
213	2014-01-06 08:47:30	7.5	98	7.2
214	2014-01-06 09:47:30	7	100.5	7.1
215	2014-01-06 10:47:30	7	99.5	6.9
216	2014-01-06 11:47:30	7.5	98.5	7.3
217	2014-01-06 12:47:30	8	95.5	7.3
218	2014-01-06 13:47:30	8.5	96	7.9
219	2014-01-06 14:47:30	8.5	96.5	8
220	2014-01-06 15:47:30	8.5	97	8.1
221	2014-01-06 16:47:30	8.5	98.5	8.3
222	2014-01-06 17:47:30	8	99.5	7.9
223	2014-01-06 18:47:30	8	100	8
224	2014-01-06 19:47:30	8	101	8.1
225	2014-01-06 20:47:30	8	101	8.1
226	2014-01-06 21:47:30	8	100.5	8.1
227	2014-01-06 22:47:30	8	101.5	8.2
228	2014-01-06 23:47:30	8	102	8.3
229	2014-01-07 00:47:30	8	101.5	8.2
230	2014-01-07 01:47:30	8	101.5	8.2
231	2014-01-07 02:47:30	8	102	8.3
232	2014-01-07 03:47:30	8.5	101.5	8.7
233	2014-01-07 04:47:30	8.5	101.5	8.7
234	2014-01-07 05:47:30	8.5	101	8.6
235	2014-01-07 06:47:30	8.5	101.5	8.7
236	2014-01-07 07:47:30	8	101.5	8.2
237	2014-01-07 08:47:30	8	101.5	8.2
238	2014-01-07 09:47:30	8	101	8.1
239	2014-01-07 10:47:30	8.5	98.5	8.3
240	2014-01-07 11:47:30	9	96	8.4
241	2014-01-07 12:47:30	8.5	96	7.9
242	2014-01-07 13:47:30	8.5	95.5	7.8
243	2014-01-07 14:47:30	9	98	8.7
244	2014-01-07 15:47:30	9	98.5	8.8
245	2014-01-07 16:47:30	8.5	98.5	8.3
246	2014-01-07 17:47:30	8.5	100	8.5
247	2014-01-07 18:47:30	8.5	100	8.5
248	2014-01-07 19:47:30	8.5	99.5	8.4
249	2014-01-07 20:47:30	8.5	98	8.2
250	2014-01-07 21:47:30	9	96	8.4
251	2014-01-07 22:47:30	9	95.5	8.3
252	2014-01-07 23:47:30	9	96.5	8.5
253	2014-01-08 00:47:30	9	95	8.2
254	2014-01-08 01:47:30	9.5	94	8.6
255	2014-01-08 02:47:30	9.5	92.5	8.3
256	2014-01-08 03:47:30	9	93.5	8
257	2014-01-08 04:47:30	9	92.5	7.9
258	2014-01-08 05:47:30	9	89	7.3
259	2014-01-08 06:47:30	8.5	91.5	7.2
260	2014-01-08 07:47:30	9	89	7.3
261	2014-01-08 08:47:30	8.5	87.5	6.5
262	2014-01-08 09:47:30	8.5	78	4.9
263	2014-01-08 10:47:30	8.5	74.5	4.2
264	2014-01-08 11:47:30	10	69.5	4.7
265	2014-01-08 12:47:30	12.5	63.5	5.8
266	2014-01-08 13:47:30	14.5	58	6.3
267	2014-01-08 14:47:30	15.5	55	6.5
268	2014-01-08 15:47:30	16	52	6.2
269	2014-01-08 16:47:30	16	47	4.7
270	2014-01-08 17:47:30	16.5	43	3.9
271	2014-01-08 18:47:30	12.5	64.5	6
272	2014-01-08 19:47:30	11.5	57.5	3.4
273	2014-01-08 20:47:30	11	55.5	2.4
274	2014-01-08 21:47:30	11.5	50.5	1.6
275	2014-01-08 22:47:30	12	47.5	1.2
276	2014-01-08 23:47:30	12	47	1.1
277	2014-01-09 00:47:30	11.5	47.5	0.7
278	2014-01-09 01:47:30	11.5	45.5	0.1
279	2014-01-09 02:47:30	11	48.5	0.6
280	2014-01-09 03:47:30	10.5	53	1.3
281	2014-01-09 04:47:30	10.5	51.5	0.9
282	2014-01-09 05:47:30	10	53	0.9
283	2014-01-09 06:47:30	10	54	1.1
284	2014-01-09 07:47:30	9.5	54.5	0.8
285	2014-01-09 08:47:30	10	52.5	0.7
286	2014-01-09 09:47:30	10.5	51	0.8
287	2014-01-09 10:47:30	11.5	50.5	1.6
288	2014-01-09 11:47:30	13	48	2.3
289	2014-01-09 12:47:30	16.5	38	2.2
290	2014-01-09 13:47:30	18	36.5	2.9
291	2014-01-09 14:47:30	19	34.5	3
292	2014-01-09 15:47:30	20.5	31	2.8
293	2014-01-09 16:47:30	19	31	1.5
294	2014-01-09 17:47:30	20	33	3.3
295	2014-01-09 18:47:30	15.5	47.5	4.4
296	2014-01-09 19:47:30	13	43	0.7
297	2014-01-09 20:47:30	12.5	44	0.6
298	2014-01-09 21:47:30	11.5	45.5	0.1
299	2014-01-09 22:47:30	11	48	0.4
300	2014-01-09 23:47:30	11	48	0.4
301	2014-01-10 00:47:30	10.5	49.5	0.4
302	2014-01-10 01:47:30	10.5	50	0.5
303	2014-01-10 02:47:30	10	50.5	0.2
304	2014-01-10 03:47:30	10	51.5	0.5
305	2014-01-10 04:47:30	9.5	51.5	0
306	2014-01-10 05:47:30	9.5	51	-0.1
307	2014-01-10 06:47:30	9	53	-0.1
308	2014-01-10 07:47:30	8.5	54	-0.3
309	2014-01-10 08:47:30	8.5	58	0.7
310	2014-01-10 09:47:30	9	57	1
311	2014-01-10 10:47:30	9.5	61.5	2.5
312	2014-01-10 11:47:30	10.5	61	3.3
313	2014-01-10 12:47:30	14	53	4.6
314	2014-01-10 13:47:30	17	50	6.5
315	2014-01-10 14:47:30	17	50.5	6.7
316	2014-01-10 15:47:30	17	43.5	4.5
317	2014-01-10 16:47:30	14.5	52	4.8
318	2014-01-10 17:47:30	16.5	47.5	5.3
319	2014-01-10 18:47:30	16	49.5	5.4
320	2014-01-10 19:47:30	10	64	3.5
321	2014-01-10 20:47:30	9	64	2.6
322	2014-01-10 21:47:30	8.5	64.5	2.2
323	2014-01-10 22:47:30	9	65.5	2.9
324	2014-01-10 23:47:30	8.5	67	2.7
325	2014-01-11 00:47:30	8.5	66.5	2.6
326	2014-01-11 01:47:30	9.5	64	3
327	2014-01-11 02:47:30	8.5	63.5	2
328	2014-01-11 03:47:30	9	63	2.3
329	2014-01-11 04:47:30	8.5	64	2.1
330	2014-01-11 05:47:30	8	64	1.6
331	2014-01-11 06:47:30	8	66.5	2.2
332	2014-01-11 07:47:30	7	69.5	1.8
333	2014-01-11 08:47:30	6	72	1.3
334	2014-01-11 09:47:30	6	71.5	1.2
335	2014-01-11 10:47:30	6.5	70.5	1.5
336	2014-01-11 11:47:30	8.5	68.5	3
337	2014-01-11 12:47:30	12	60.5	4.6
338	2014-01-11 13:47:30	15	54	5.8
339	2014-01-11 14:47:30	16.5	52	6.6
340	2014-01-11 15:47:30	18	50.5	7.6
341	2014-01-11 16:47:30	18.5	53.5	8.9
342	2014-01-11 17:47:30	17	55	7.9
343	2014-01-11 18:47:30	16.5	55	7.4
344	2014-01-11 19:47:30	10	70	4.8
345	2014-01-11 20:47:30	8.5	74	4.1
346	2014-01-11 21:47:30	8	74	3.7
347	2014-01-11 22:47:30	8	71.5	3.2
348	2014-01-11 23:47:30	8	70	2.9
349	2014-01-12 00:47:30	8	69	2.7
350	2014-01-12 01:47:30	7.5	72.5	2.9
351	2014-01-12 02:47:30	7	76.5	3.2
352	2014-01-12 03:47:30	7	83.5	4.4
353	2014-01-12 04:47:30	7.5	85.5	5.2
354	2014-01-12 05:47:30	8	87.5	6.1
355	2014-01-12 06:47:30	8.5	85.5	6.2
356	2014-01-12 07:47:30	8.5	88.5	6.7
357	2014-01-12 08:47:30	8	88	6.1
358	2014-01-12 09:47:30	8	86.5	5.9
359	2014-01-12 10:47:30	8.5	86	6.3
360	2014-01-12 11:47:30	10	83	7.3
361	2014-01-12 12:47:30	10	87.5	8
362	2014-01-12 13:47:30	11.5	82.5	8.6
363	2014-01-12 14:47:30	11	81.5	8
364	2014-01-12 15:47:30	10.5	84	7.9
365	2014-01-12 16:47:30	10.5	84	7.9
366	2014-01-12 17:47:30	10.5	84.5	8
367	2014-01-12 18:47:30	10	83	7.3
368	2014-01-12 19:47:30	9.5	87	7.4
369	2014-01-12 20:47:30	9.5	89.5	7.9
370	2014-01-12 21:47:30	9.5	90	7.9
371	2014-01-12 22:47:30	9	93.5	8
372	2014-01-12 23:47:30	9	96.5	8.5
373	2014-01-13 00:47:30	9	95.5	8.3
374	2014-01-13 01:47:30	9	92	7.8
375	2014-01-13 02:47:30	8	97	7.6
376	2014-01-13 03:47:30	7.5	97.5	7.1
377	2014-01-13 04:47:30	6.5	98	6.2
378	2014-01-13 05:47:30	6	98	5.7
379	2014-01-13 06:47:30	6	98.5	5.8
380	2014-01-13 07:47:30	5	97	4.6
381	2014-01-13 08:47:30	5	84.5	2.6
382	2014-01-13 09:47:30	5.5	83	2.8
383	2014-01-13 10:47:30	5.5	81	2.5
384	2014-01-13 11:47:30	5.5	82	2.7
385	2014-01-13 12:47:30	8	72.5	3.4
386	2014-01-13 13:47:30	9.5	64.5	3.2
387	2014-01-13 14:47:30	8	63.5	1.5
388	2014-01-13 15:47:30	11.5	56	3
389	2014-01-13 16:47:30	10	55.5	1.5
390	2014-01-13 17:47:30	8	61.5	1.1
391	2014-01-13 18:47:30	7.5	69.5	2.3
392	2014-01-13 19:47:30	6.5	72	1.8
393	2014-01-13 20:47:30	6	77	2.3
394	2014-01-13 21:47:30	5.5	85.5	3.3
395	2014-01-13 22:47:30	5.5	90	4
396	2014-01-13 23:47:30	5.5	91.5	4.2
397	2014-01-14 00:47:30	5.5	92	4.3
398	2014-01-14 01:47:30	5	94.5	4.2
399	2014-01-14 02:47:30	5	95.5	4.3
400	2014-01-14 03:47:30	5	98	4.7
401	2014-01-14 04:47:30	5	99	4.9
402	2014-01-14 05:47:30	5	99.5	4.9
403	2014-01-14 06:47:30	5	99.5	4.9
404	2014-01-14 07:47:30	5.5	100	5.5
405	2014-01-14 08:47:30	6	100	6
406	2014-01-14 09:47:30	6	100	6
407	2014-01-14 10:47:30	6.5	100.5	6.6
408	2014-01-14 11:47:30	6.5	100	6.5
409	2014-01-14 12:47:30	7.5	100	7.5
410	2014-01-14 13:47:30	8	99	7.9
411	2014-01-14 14:47:30	9	95	8.2
412	2014-01-14 15:47:30	10	91.5	8.7
413	2014-01-14 16:47:30	10	90.5	8.5
414	2014-01-14 17:47:30	10.5	88	8.6
415	2014-01-14 18:47:30	10.5	87	8.4
416	2014-01-14 19:47:30	10	87.5	8
417	2014-01-14 20:47:30	10	85	7.6
418	2014-01-14 21:47:30	10.5	83	7.7
419	2014-01-14 22:47:30	10.5	82	7.6
420	2014-01-14 23:47:30	8.5	86	6.3
421	2014-01-15 00:47:30	9.5	82	6.6
422	2014-01-15 01:47:30	8	84.5	5.6
423	2014-01-15 02:47:30	7	86	4.8
424	2014-01-15 03:47:30	7.5	87.5	5.6
425	2014-01-15 04:47:30	8.5	85.5	6.2
426	2014-01-15 05:47:30	7	88.5	5.2
427	2014-01-15 06:47:30	7.5	88.5	5.7
428	2014-01-15 07:47:30	7.5	88	5.6
429	2014-01-15 08:47:30	6.5	92	5.3
430	2014-01-15 09:47:30	5.5	95	4.8
431	2014-01-15 10:47:30	7.5	95	6.8
432	2014-01-15 11:47:30	8	94	7.1
433	2014-01-15 12:47:30	8.5	93.5	7.5
434	2014-01-15 13:47:30	10	90.5	8.5
435	2014-01-15 14:47:30	8.5	96.5	8
436	2014-01-15 15:47:30	9	95	8.2
437	2014-01-15 16:47:30	8	96.5	7.5
438	2014-01-15 17:47:30	8.5	95	7.7
439	2014-01-15 18:47:30	8.5	93	7.4
440	2014-01-15 19:47:30	8.5	93.5	7.5
441	2014-01-15 20:47:30	7.5	98.5	7.3
442	2014-01-15 21:47:30	7.5	99.5	7.4
443	2014-01-15 22:47:30	7.5	99.5	7.4
444	2014-01-15 23:47:30	7.5	100	7.5
445	2014-01-16 00:47:30	8	98.5	7.8
446	2014-01-16 01:47:30	8	98	7.7
447	2014-01-16 02:47:30	7.5	99.5	7.4
448	2014-01-16 03:47:30	8	99.5	7.9
449	2014-01-16 04:47:30	7	96.5	6.5
450	2014-01-16 05:47:30	6.5	94.5	5.7
451	2014-01-16 06:47:30	6	95	5.3
452	2014-01-16 07:47:30	5.5	94	4.6
453	2014-01-16 08:47:30	5	93.5	4
454	2014-01-16 09:47:30	4.5	96	3.9
455	2014-01-16 10:47:30	4.5	96.5	4
456	2014-01-16 11:47:30	6	93	5
457	2014-01-16 12:47:30	5.5	91	4.2
458	2014-01-16 13:47:30	6.5	89	4.8
459	2014-01-16 14:47:30	7	84.5	4.6
460	2014-01-16 15:47:30	8	84	5.5
461	2014-01-16 16:47:30	6	91	4.6
462	2014-01-16 17:47:30	7	85.5	4.7
463	2014-01-16 18:47:30	6.5	87.5	4.6
464	2014-01-16 19:47:30	5.5	90	4
465	2014-01-16 20:47:30	5.5	91	4.2
466	2014-01-16 21:47:30	5	89	3.3
467	2014-01-16 22:47:30	4.5	91.5	3.2
468	2014-01-16 23:47:30	4	94.5	3.2
469	2014-01-17 00:47:30	4	96	3.4
470	2014-01-17 01:47:30	4	96.5	3.5
471	2014-01-17 02:47:30	4	97.5	3.6
472	2014-01-17 03:47:30	4	93.5	3
473	2014-01-17 04:47:30	3.5	96	2.9
474	2014-01-17 05:47:30	4	90.5	2.6
475	2014-01-17 06:47:30	4	92	2.8
476	2014-01-17 07:47:30	4	92	2.8
477	2014-01-17 08:47:30	3	94	2.1
478	2014-01-17 09:47:30	3	94	2.1
479	2014-01-17 10:47:30	3	95	2.3
480	2014-01-17 11:47:30	3.5	93.5	2.6
481	2014-01-17 12:47:30	4	92.5	2.9
482	2014-01-17 13:47:30	4	92.5	2.9
483	2014-01-17 14:47:30	4	94.5	3.2
484	2014-01-17 15:47:30	5	92	3.8
485	2014-01-17 16:47:30	5.5	94	4.6
486	2014-01-17 17:47:30	8	87	6
487	2014-01-17 18:47:30	5.5	92	4.3
488	2014-01-17 19:47:30	5.5	93.5	4.5
489	2014-01-17 20:47:30	5	93.5	4
490	2014-01-17 21:47:30	5	94.5	4.2
491	2014-01-17 22:47:30	4.5	97	4.1
492	2014-01-17 23:47:30	4.5	96	3.9
493	2014-01-18 00:47:30	4	98	3.7
494	2014-01-18 01:47:30	4	95.5	3.3
495	2014-01-18 02:47:30	4	95.5	3.3
496	2014-01-18 03:47:30	4	98.5	3.8
497	2014-01-18 04:47:30	3.5	99	3.4
498	2014-01-18 05:47:30	3.5	99.5	3.4
499	2014-01-18 06:47:30	3.5	99	3.4
500	2014-01-18 07:47:30	3.5	99	3.4
501	2014-01-18 08:47:30	3.5	99.5	3.4
502	2014-01-18 09:47:30	3.5	99.5	3.4
503	2014-01-18 10:47:30	5	99	4.9
504	2014-01-18 11:47:30	5	98	4.7
505	2014-01-18 12:47:30	6.5	96	5.9
506	2014-01-18 13:47:30	6.5	95.5	5.8
507	2014-01-18 14:47:30	6.5	95	5.8
508	2014-01-18 15:47:30	6	93.5	5
509	2014-01-18 16:47:30	7.5	87	5.5
510	2014-01-18 17:47:30	9.5	75.5	5.4
511	2014-01-18 18:47:30	6	81.5	3.1
512	2014-01-18 19:47:30	4.5	89	2.8
513	2014-01-18 20:47:30	4.5	88	2.7
514	2014-01-18 21:47:30	4.5	88.5	2.8
515	2014-01-18 22:47:30	4	91	2.7
516	2014-01-18 23:47:30	4	92	2.8
517	2014-01-19 00:47:30	3.5	95.5	2.9
518	2014-01-19 01:47:30	3.5	96	2.9
519	2014-01-19 02:47:30	3.5	98	3.2
520	2014-01-19 03:47:30	3	97.5	2.6
521	2014-01-19 04:47:30	3	98.5	2.8
522	2014-01-19 05:47:30	2.5	98.5	2.3
523	2014-01-19 06:47:30	1.5	99	1.4
524	2014-01-19 07:47:30	1.5	99.5	1.4
525	2014-01-19 08:47:30	3	93.5	2.1
526	2014-01-19 09:47:30	3	92	1.8
527	2014-01-19 10:47:30	3	89	1.4
528	2014-01-19 11:47:30	4	87.5	2.1
529	2014-01-19 12:47:30	3.5	89	1.9
530	2014-01-19 13:47:30	3.5	85	1.2
531	2014-01-19 14:47:30	4	82	1.2
532	2014-01-19 15:47:30	5	79	1.7
533	2014-01-19 16:47:30	6	76.5	2.2
534	2014-01-19 17:47:30	8.5	64	2.1
535	2014-01-19 18:47:30	8.5	61	1.4
536	2014-01-19 19:47:30	5	70	0
537	2014-01-19 20:47:30	4.5	71	-0.3
538	2014-01-19 21:47:30	4.5	72	-0.1
539	2014-01-19 22:47:30	4.5	72.5	0
540	2014-01-19 23:47:30	3.5	77	-0.1
541	2014-01-20 00:47:30	3.5	79.5	0.3
542	2014-01-20 01:47:30	3.5	78	0
543	2014-01-20 02:47:30	4	72.5	-0.5
544	2014-01-20 03:47:30	3.5	75	-0.5
545	2014-01-20 04:47:30	3.5	75.5	-0.4
546	2014-01-20 05:47:30	3.5	77.5	-0.1
547	2014-01-20 06:47:30	3.5	78.5	0.1
548	2014-01-20 07:47:30	3	82.5	0.3
549	2014-01-20 08:47:30	3.5	79	0.2
550	2014-01-20 09:47:30	3.5	79	0.2
551	2014-01-20 10:47:30	4.5	75.5	0.6
552	2014-01-20 11:47:30	5.5	69.5	0.4
553	2014-01-20 12:47:30	6.5	68.5	1.1
554	2014-01-20 13:47:30	9.5	58.5	1.8
555	2014-01-20 14:47:30	10.5	56.5	2.2
556	2014-01-20 15:47:30	11.5	53.5	2.4
557	2014-01-20 16:47:30	12.5	50	2.4
558	2014-01-20 17:47:30	11.5	53	2.3
559	2014-01-20 18:47:30	8	59.5	0.6
560	2014-01-20 19:47:30	6.5	66	0.6
561	2014-01-20 20:47:30	6.5	68	1
562	2014-01-20 21:47:30	5.5	69	0.3
563	2014-01-20 22:47:30	5.5	67.5	0
564	2014-01-20 23:47:30	4	72.5	-0.5
565	2014-01-21 00:47:30	3	76	-0.8
566	2014-01-21 01:47:30	3.5	73.5	-0.8
567	2014-01-21 02:47:30	3.5	72	-1.1
568	2014-01-21 03:47:30	3	72.5	-1.4
569	2014-01-21 04:47:30	2.5	76	-1.3
570	2014-01-21 05:47:30	2.5	76.5	-1.2
571	2014-01-21 06:47:30	2	79	-1.2
572	2014-01-21 07:47:30	2.5	80	-0.6
573	2014-01-21 08:47:30	2.5	78	-0.9
574	2014-01-21 09:47:30	2.5	79.5	-0.7
575	2014-01-21 10:47:30	4	80	0.9
576	2014-01-21 11:47:30	5.5	79.5	2.2
577	2014-01-21 12:47:30	6	80.5	2.9
578	2014-01-21 13:47:30	6.5	89.5	4.9
579	2014-01-21 14:47:30	7	88	5.2
580	2014-01-21 15:47:30	7.5	90.5	6
581	2014-01-21 16:47:30	7	93.5	6
582	2014-01-21 17:47:30	6.5	95	5.8
583	2014-01-21 18:47:30	6.5	96	5.9
584	2014-01-21 19:47:30	6	97	5.6
585	2014-01-21 20:47:30	6	97.5	5.6
586	2014-01-21 21:47:30	6.5	98	6.2
587	2014-01-21 22:47:30	6.5	98	6.2
588	2014-01-21 23:47:30	6.5	98	6.2
589	2014-01-22 00:47:30	6.5	98.5	6.3
590	2014-01-22 01:47:30	7	99	6.9
591	2014-01-22 02:47:30	7	98.5	6.8
592	2014-01-22 03:47:30	7	96	6.4
593	2014-01-22 04:47:30	7	92.5	5.9
594	2014-01-22 05:47:30	7	90	5.5
595	2014-01-22 06:47:30	7	89.5	5.4
596	2014-01-22 07:47:30	6.5	94.5	5.7
597	2014-01-22 08:47:30	6.5	93.5	5.5
598	2014-01-22 09:47:30	7	90.5	5.6
599	2014-01-22 10:47:30	7	88.5	5.2
600	2014-01-22 11:47:30	7.5	92	6.3
601	2014-01-22 12:47:30	8	94	7.1
602	2014-01-22 13:47:30	9.5	86	7.3
603	2014-01-22 14:47:30	9.5	83.5	6.8
604	2014-01-22 15:47:30	9.5	76.5	5.6
605	2014-01-22 16:47:30	9	70.5	3.9
606	2014-01-22 17:47:30	11.5	62	4.5
607	2014-01-22 18:47:30	12	60	4.5
608	2014-01-22 19:47:30	7.5	69.5	2.3
609	2014-01-22 20:47:30	7	64	0.7
610	2014-01-22 21:47:30	6.5	66	0.6
611	2014-01-22 22:47:30	6	71.5	1.2
612	2014-01-22 23:47:30	5.5	71	0.7
613	2014-01-23 00:47:30	5.5	69.5	0.4
614	2014-01-23 01:47:30	4.5	71	-0.3
615	2014-01-23 02:47:30	5	69.5	-0.1
616	2014-01-23 03:47:30	5	67.5	-0.5
617	2014-01-23 04:47:30	4.5	68.5	-0.8
618	2014-01-23 05:47:30	4.5	68	-0.9
619	2014-01-23 06:47:30	4.5	66	-1.3
620	2014-01-23 07:47:30	4	67	-1.6
621	2014-01-23 08:47:30	3.5	69.5	-1.5
622	2014-01-23 09:47:30	4	70.5	-0.9
623	2014-01-23 10:47:30	5	67	-0.6
624	2014-01-23 11:47:30	6.5	62	-0.2
625	2014-01-23 12:47:30	8.5	60.5	1.3
626	2014-01-23 13:47:30	10.5	51.5	0.9
627	2014-01-23 14:47:30	12.5	47	1.5
628	2014-01-23 15:47:30	14	44	2
629	2014-01-23 16:47:30	14.5	45.5	2.9
630	2014-01-23 17:47:30	15	43.5	2.7
631	2014-01-23 18:47:30	13	46.5	1.8
632	2014-01-23 19:47:30	9	56	0.7
633	2014-01-23 20:47:30	8	60.5	0.8
634	2014-01-23 21:47:30	7	64	0.7
635	2014-01-23 22:47:30	7	65.5	1
636	2014-01-23 23:47:30	5.5	68.5	0.2
637	2014-01-24 00:47:30	5	69.5	-0.1
638	2014-01-24 01:47:30	4.5	72	-0.1
639	2014-01-24 02:47:30	4.5	70.5	-0.4
640	2014-01-24 03:47:30	5.5	66	-0.3
641	2014-01-24 04:47:30	5	62	-1.7
642	2014-01-24 05:47:30	4	67	-1.6
643	2014-01-24 06:47:30	3.5	69.5	-1.5
644	2014-01-24 07:47:30	6	59	-1.4
645	2014-01-24 08:47:30	5.5	57	-2.3
646	2014-01-24 09:47:30	7	53	-1.9
647	2014-01-24 10:47:30	7	51.5	-2.3
648	2014-01-24 11:47:30	7.5	54	-1.2
649	2014-01-24 12:47:30	7.5	58.5	-0.1
650	2014-01-24 13:47:30	7	59.5	-0.3
651	2014-01-24 14:47:30	13.5	52.5	4
652	2014-01-24 15:47:30	17.5	40	3.8
653	2014-01-24 16:47:30	13.5	49.5	3.2
654	2014-01-24 17:47:30	18	43.5	5.4
655	2014-01-24 18:47:30	17	42.5	4.2
656	2014-01-24 19:47:30	11.5	55	2.8
657	2014-01-24 20:47:30	11	63.5	4.4
658	2014-01-24 21:47:30	11	65	4.7
659	2014-01-24 22:47:30	11.5	64.5	5
660	2014-01-24 23:47:30	10.5	68.5	5
661	2014-01-25 00:47:30	10	70	4.8
662	2014-01-25 01:47:30	9.5	73.5	5
663	2014-01-25 02:47:30	11	67	5.1
664	2014-01-25 03:47:30	10	69	4.6
665	2014-01-25 04:47:30	10	67.5	4.3
666	2014-01-25 05:47:30	8	77	4.2
667	2014-01-25 06:47:30	9.5	72.5	4.8
668	2014-01-25 07:47:30	8	76	4
669	2014-01-25 08:47:30	8.5	76	4.5
670	2014-01-25 09:47:30	8.5	75	4.3
671	2014-01-25 10:47:30	9	73	4.4
672	2014-01-25 11:47:30	10.5	72	5.7
673	2014-01-25 12:47:30	12	64.5	5.5
674	2014-01-25 13:47:30	14.5	60	6.8
675	2014-01-25 14:47:30	15	58	6.8
676	2014-01-25 15:47:30	18	52	8
677	2014-01-25 16:47:30	18.5	53	8.7
678	2014-01-25 17:47:30	19.5	47.5	8.1
679	2014-01-25 18:47:30	17	53	7.4
680	2014-01-25 19:47:30	12.5	67.5	6.7
681	2014-01-25 20:47:30	12.5	69	7
682	2014-01-25 21:47:30	12.5	68	6.8
683	2014-01-25 22:47:30	12	66.5	6
684	2014-01-25 23:47:30	10	72.5	5.3
685	2014-01-26 00:47:30	10	74.5	5.7
686	2014-01-26 01:47:30	10	77	6.2
687	2014-01-26 02:47:30	10.5	76.5	6.6
688	2014-01-26 03:47:30	10.5	72.5	5.8
689	2014-01-26 04:47:30	9	72.5	4.3
690	2014-01-26 05:47:30	9	71.5	4.1
691	2014-01-26 06:47:30	8	72.5	3.4
692	2014-01-26 07:47:30	7.5	72.5	2.9
693	2014-01-26 08:47:30	6	74.5	1.8
694	2014-01-26 09:47:30	6	74.5	1.8
695	2014-01-26 10:47:30	7	76	3.1
696	2014-01-26 11:47:30	9.5	70.5	4.4
697	2014-01-26 12:47:30	10.5	72.5	5.8
698	2014-01-26 13:47:30	13.5	65.5	7.2
699	2014-01-26 14:47:30	17	56.5	8.3
700	2014-01-26 15:47:30	17	56.5	8.3
701	2014-01-26 16:47:30	17	57.5	8.6
702	2014-01-26 17:47:30	15.5	60.5	7.9
703	2014-01-26 18:47:30	14.5	64	7.8
704	2014-01-26 19:47:30	13.5	68	7.7
705	2014-01-26 20:47:30	12.5	71	7.4
706	2014-01-26 21:47:30	12	73	7.3
707	2014-01-26 22:47:30	11.5	74	7
708	2014-01-26 23:47:30	11	73.5	6.5
709	2014-01-27 00:47:30	10.5	74	6.1
710	2014-01-27 01:47:30	10	76.5	6.1
711	2014-01-27 02:47:30	9.5	82.5	6.7
712	2014-01-27 03:47:30	9	85.5	6.7
713	2014-01-27 04:47:30	8.5	88.5	6.7
714	2014-01-27 05:47:30	8	91	6.6
715	2014-01-27 06:47:30	7.5	91.5	6.2
716	2014-01-27 07:47:30	7.5	81	4.5
717	2014-01-27 08:47:30	6.5	74.5	2.3
718	2014-01-27 09:47:30	6.5	67	0.8
719	2014-01-27 10:47:30	6	69.5	0.9
720	2014-01-27 11:47:30	6	67.5	0.5
721	2014-01-27 12:47:30	6.5	61	-0.5
722	2014-01-27 13:47:30	7.5	61.5	0.6
723	2014-01-27 14:47:30	7.5	62.5	0.8
724	2014-01-27 15:47:30	8	62.5	1.3
725	2014-01-27 16:47:30	9.5	64	3
726	2014-01-27 17:47:30	9	60.5	1.8
727	2014-01-27 18:47:30	7	68.5	1.6
728	2014-01-27 19:47:30	6	73	1.5
729	2014-01-27 20:47:30	5.5	79.5	2.2
730	2014-01-27 21:47:30	5	72.5	0.5
731	2014-01-27 22:47:30	5	74	0.8
732	2014-01-27 23:47:30	4.5	74.5	0.4
733	2014-01-28 00:47:30	4.5	76	0.6
734	2014-01-28 01:47:30	4	81	1
735	2014-01-28 02:47:30	4	80.5	1
736	2014-01-28 03:47:30	3.5	81	0.6
737	2014-01-28 04:47:30	4	81	1
738	2014-01-28 05:47:30	3.5	84	1.1
739	2014-01-28 06:47:30	3.5	86.5	1.5
740	2014-01-28 07:47:30	3.5	88.5	1.8
741	2014-01-28 08:47:30	3.5	89	1.9
742	2014-01-28 09:47:30	3	93.5	2.1
743	2014-01-28 10:47:30	3	96	2.4
744	2014-01-28 11:47:30	3.5	98	3.2
745	2014-01-28 12:47:30	4	97	3.6
746	2014-01-28 13:47:30	4.5	98	4.2
747	2014-01-28 14:47:30	5	98.5	4.8
748	2014-01-28 15:47:30	5.5	98	5.2
749	2014-01-28 16:47:30	6	99	5.9
750	2014-01-28 17:47:30	7	99	6.9
751	2014-01-28 18:47:30	7.5	98.5	7.3
752	2014-01-28 19:47:30	6.5	96	5.9
753	2014-01-28 20:47:30	6	93	5
754	2014-01-28 21:47:30	5.5	92.5	4.4
755	2014-01-28 22:47:30	5	93	4
756	2014-01-28 23:47:30	4.5	89.5	2.9
757	2014-01-29 00:47:30	4.5	90	3
758	2014-01-29 01:47:30	4	94.5	3.2
759	2014-01-29 02:47:30	4.5	95	3.8
760	2014-01-29 03:47:30	4.5	96.5	4
761	2014-01-29 04:47:30	4.5	98	4.2
762	2014-01-29 05:47:30	4.5	97	4.1
763	2014-01-29 06:47:30	3.5	95.5	2.9
764	2014-01-29 07:47:30	2.5	89.5	1
765	2014-01-29 08:47:30	2.5	87.5	0.6
766	2014-01-29 09:47:30	2.5	87	0.6
767	2014-01-29 10:47:30	2	85.5	-0.2
768	2014-01-29 11:47:30	2.5	87	0.6
769	2014-01-29 12:47:30	3	81.5	0.2
770	2014-01-29 13:47:30	4	82.5	1.3
771	2014-01-29 14:47:30	5.5	79	2.2
772	2014-01-29 15:47:30	5	79.5	1.8
773	2014-01-29 16:47:30	6	77.5	2.4
774	2014-01-29 17:47:30	5.5	74.5	1.3
775	2014-01-29 18:47:30	6.5	69	1.2
776	2014-01-29 19:47:30	5.5	72	0.9
777	2014-01-29 20:47:30	5	73.5	0.7
778	2014-01-29 21:47:30	4.5	75.5	0.6
779	2014-01-29 22:47:30	4	77	0.3
780	2014-01-29 23:47:30	4	76	0.2
781	2014-01-30 00:47:30	3	79.5	-0.2
782	2014-01-30 01:47:30	3.5	74	-0.7
783	2014-01-30 02:47:30	1.5	80	-1.6
784	2014-01-30 03:47:30	2	78	-1.4
785	2014-01-30 04:47:30	0.5	82.5	-2.1
786	2014-01-30 05:47:30	2.5	78	-0.9
787	2014-01-30 06:47:30	2.5	78	-0.9
788	2014-01-30 07:47:30	3	76	-0.8
789	2014-01-30 08:47:30	2.5	76.5	-1.2
790	2014-01-30 09:47:30	2	79	-1.2
791	2014-01-30 10:47:30	3	75.5	-0.9
792	2014-01-30 11:47:30	5	67.5	-0.5
793	2014-01-30 12:47:30	4.5	68.5	-0.8
794	2014-01-30 13:47:30	5.5	67	-0.1
795	2014-01-30 14:47:30	9	59	1.4
796	2014-01-30 15:47:30	8	61	1
797	2014-01-30 16:47:30	10	56.5	1.8
798	2014-01-30 17:47:30	9.5	56	1.2
799	2014-01-30 18:47:30	7.5	61	0.5
800	2014-01-30 19:47:30	6	68	0.6
801	2014-01-30 20:47:30	6	71.5	1.2
802	2014-01-30 21:47:30	6	73	1.5
803	2014-01-30 22:47:30	6	73	1.5
804	2014-01-30 23:47:30	6.5	76	2.6
805	2014-01-31 00:47:30	5.5	83.5	2.9
806	2014-01-31 01:47:30	5	88.5	3.3
807	2014-01-31 02:47:30	4.5	92	3.3
808	2014-01-31 03:47:30	4.5	94	3.6
809	2014-01-31 04:47:30	4.5	94.5	3.7
810	2014-01-31 05:47:30	6	90.5	4.6
811	2014-01-31 06:47:30	6	89.5	4.4
812	2014-01-31 07:47:30	6.5	88.5	4.7
813	2014-01-31 08:47:30	6.5	89	4.8
814	2014-01-31 09:47:30	7	88	5.2
815	2014-01-31 10:47:30	7.5	87	5.5
816	2014-01-31 11:47:30	8	85.5	5.7
817	2014-01-31 12:47:30	9.5	84	6.9
818	2014-01-31 13:47:30	9.5	82.5	6.7
819	2014-01-31 14:47:30	11	80	7.7
820	2014-01-31 15:47:30	12.5	75	8.2
821	2014-01-31 16:47:30	12	75.5	7.8
822	2014-01-31 17:47:30	10.5	80.5	7.3
823	2014-01-31 18:47:30	9.5	87.5	7.5
824	2014-01-31 19:47:30	9	91	7.6
825	2014-01-31 20:47:30	9	92	7.8
826	2014-01-31 21:47:30	9	94	8.1
827	2014-01-31 22:47:30	9	96.5	8.5
828	2014-01-31 23:47:30	8.5	98	8.2
829	2014-02-01 00:47:30	8.5	99	8.4
830	2014-02-01 01:47:30	8.5	99.5	8.4
831	2014-02-01 02:47:30	8.5	99.5	8.4
832	2014-02-01 03:47:30	8	99.5	7.9
833	2014-02-01 04:47:30	8	99.5	7.9
834	2014-02-01 05:47:30	7.5	100	7.5
835	2014-02-01 06:47:30	8	100.5	8.1
836	2014-02-01 07:47:30	8	99.5	7.9
837	2014-02-01 08:47:30	7	93.5	6
838	2014-02-01 09:47:30	7	88.5	5.2
839	2014-02-01 10:47:30	7	89.5	5.4
840	2014-02-01 11:47:30	7	84	4.5
841	2014-02-01 12:47:30	6	78.5	2.6
842	2014-02-01 13:47:30	6.5	77.5	2.9
843	2014-02-01 14:47:30	8	70	2.9
844	2014-02-01 15:47:30	7.5	64	1.1
845	2014-02-01 16:47:30	8	68	2.5
846	2014-02-01 17:47:30	9	63.5	2.5
847	2014-02-01 18:47:30	9	59.5	1.5
848	2014-02-01 19:47:30	4.5	72	-0.1
849	2014-02-01 20:47:30	3.5	76.5	-0.2
850	2014-02-01 21:47:30	3.5	69.5	-1.5
851	2014-02-01 22:47:30	3	71.5	-1.6
852	2014-02-01 23:47:30	3	72	-1.5
853	2014-02-02 00:47:30	2.5	68	-2.8
854	2014-02-02 01:47:30	2	68	-3.3
855	2014-02-02 02:47:30	0.5	76.5	-3.1
856	2014-02-02 03:47:30	0	77.5	-3.5
857	2014-02-02 04:47:30	0	77.5	-3.5
858	2014-02-02 05:47:30	0	76.5	-3.6
859	2014-02-02 06:47:30	0	77.5	-3.5
860	2014-02-02 07:47:30	0	77.5	-3.5
861	2014-02-02 08:47:30	1.5	72	-3
862	2014-02-02 09:47:30	1	73.5	-3.2
863	2014-02-02 10:47:30	3	68	-2.3
864	2014-02-02 11:47:30	4.5	64.5	-1.6
865	2014-02-02 12:47:30	7.5	58	-0.2
866	2014-02-02 13:47:30	9.5	56	1.2
867	2014-02-02 14:47:30	11.5	52	2
868	2014-02-02 15:47:30	11.5	53	2.3
869	2014-02-02 16:47:30	11	52.5	1.7
870	2014-02-02 17:47:30	9.5	54.5	0.8
871	2014-02-02 18:47:30	8	58.5	0.4
872	2014-02-02 19:47:30	6.5	60	-0.7
873	2014-02-02 20:47:30	3.5	64	-2.7
874	2014-02-02 21:47:30	2.5	68.5	-2.7
875	2014-02-02 22:47:30	1.5	75	-2.4
876	2014-02-02 23:47:30	1.5	74.5	-2.5
877	2014-02-03 00:47:30	1.5	74.5	-2.5
878	2014-02-03 01:47:30	2.5	74.5	-1.6
879	2014-02-03 02:47:30	2	75.5	-1.9
880	2014-02-03 03:47:30	2.5	78	-0.9
881	2014-02-03 04:47:30	3	80	-0.1
882	2014-02-03 05:47:30	3.5	80	0.4
883	2014-02-03 06:47:30	2.5	85.5	0.3
884	2014-02-03 07:47:30	1.5	90	0
885	2014-02-03 08:47:30	1	94.5	0.2
886	2014-02-03 09:47:30	0.5	96	-0.1
887	2014-02-03 10:47:30	1.5	97	1.1
888	2014-02-03 11:47:30	1.5	97.5	1.1
889	2014-02-03 12:47:30	2	98.5	1.8
890	2014-02-03 13:47:30	4	90	2.5
891	2014-02-03 14:47:30	4.5	84	2
892	2014-02-03 15:47:30	5	80	1.8
893	2014-02-03 16:47:30	8.5	69	3.1
894	2014-02-03 17:47:30	9	66	3
895	2014-02-03 18:47:30	6.5	63.5	0.1
896	2014-02-03 19:47:30	5	71.5	0.3
897	2014-02-03 20:47:30	5	73.5	0.7
898	2014-02-03 21:47:30	5	74	0.8
899	2014-02-03 22:47:30	4.5	79.5	1.3
900	2014-02-03 23:47:30	4	85	1.7
901	2014-02-04 00:47:30	3.5	90	2
902	2014-02-04 01:47:30	3	92.5	1.9
903	2014-02-04 02:47:30	3	95.5	2.4
904	2014-02-04 03:47:30	3	96	2.4
905	2014-02-04 04:47:30	3	96	2.4
906	2014-02-04 05:47:30	3	96.5	2.5
907	2014-02-04 06:47:30	3	98	2.7
908	2014-02-04 07:47:30	3	98.5	2.8
909	2014-02-04 08:47:30	3	99	2.9
910	2014-02-04 09:47:30	3	99	2.9
911	2014-02-04 10:47:30	3.5	99	3.4
912	2014-02-04 11:47:30	4	98.5	3.8
913	2014-02-04 12:47:30	5.5	95	4.8
914	2014-02-04 13:47:30	6.5	91	5.1
915	2014-02-04 14:47:30	6.5	92	5.3
916	2014-02-04 15:47:30	7	90	5.5
917	2014-02-04 16:47:30	6.5	89.5	4.9
918	2014-02-04 17:47:30	6	89.5	4.4
919	2014-02-04 18:47:30	7	90	5.5
920	2014-02-04 19:47:30	7	91.5	5.7
921	2014-02-04 20:47:30	7.5	90.5	6
922	2014-02-04 21:47:30	7.5	92.5	6.4
923	2014-02-04 22:47:30	7	96.5	6.5
924	2014-02-04 23:47:30	7	98.5	6.8
925	2014-02-05 00:47:30	8	99	7.9
926	2014-02-05 01:47:30	8.5	98	8.2
927	2014-02-05 02:47:30	8.5	99.5	8.4
928	2014-02-05 03:47:30	7.5	95.5	6.8
929	2014-02-05 04:47:30	7.5	93.5	6.5
930	2014-02-05 05:47:30	7	96	6.4
931	2014-02-05 06:47:30	6.5	94.5	5.7
932	2014-02-05 07:47:30	6	94.5	5.2
933	2014-02-05 08:47:30	5.5	92.5	4.4
934	2014-02-05 09:47:30	5	95	4.3
935	2014-02-05 10:47:30	5	95	4.3
936	2014-02-05 11:47:30	6	93	5
937	2014-02-05 12:47:30	6.5	91.5	5.2
938	2014-02-05 13:47:30	7.5	86.5	5.4
939	2014-02-05 14:47:30	8	84.5	5.6
940	2014-02-05 15:47:30	8.5	79.5	5.2
941	2014-02-05 16:47:30	9	79	5.6
942	2014-02-05 17:47:30	8.5	82.5	5.7
943	2014-02-05 18:47:30	8.5	80.5	5.3
944	2014-02-05 19:47:30	8	85	5.6
945	2014-02-05 20:47:30	7.5	86	5.3
946	2014-02-05 21:47:30	7.5	88	5.6
947	2014-02-05 22:47:30	7.5	90	6
948	2014-02-05 23:47:30	7	95	6.3
949	2014-02-06 00:47:30	7	96.5	6.5
950	2014-02-06 01:47:30	7.5	97.5	7.1
951	2014-02-06 02:47:30	7.5	98	7.2
952	2014-02-06 03:47:30	7.5	98.5	7.3
953	2014-02-06 04:47:30	8	99	7.9
954	2014-02-06 05:47:30	8.5	99.5	8.4
955	2014-02-06 06:47:30	9	100	9
956	2014-02-06 07:47:30	10.5	94	9.6
957	2014-02-06 08:47:30	11	93.5	10
958	2014-02-06 09:47:30	10.5	94.5	9.7
959	2014-02-06 10:47:30	11	92	9.8
960	2014-02-06 11:47:30	10	95.5	9.3
961	2014-02-06 12:47:30	11	94	10.1
962	2014-02-06 13:47:30	11	91.5	9.7
963	2014-02-06 14:47:30	10.5	90.5	9
964	2014-02-06 15:47:30	11.5	82	8.5
965	2014-02-06 16:47:30	10.5	89.5	8.8
966	2014-02-06 17:47:30	8.5	94.5	7.7
967	2014-02-06 18:47:30	7.5	96.5	7
968	2014-02-06 19:47:30	6.5	94.5	5.7
969	2014-02-06 20:47:30	6	96.5	5.5
970	2014-02-06 21:47:30	6	97	5.6
971	2014-02-06 22:47:30	6	96.5	5.5
972	2014-02-06 23:47:30	5.5	97.5	5.1
973	2014-02-07 00:47:30	5.5	98	5.2
974	2014-02-07 01:47:30	5	98.5	4.8
975	2014-02-07 02:47:30	4.5	97	4.1
976	2014-02-07 03:47:30	4	96.5	3.5
977	2014-02-07 04:47:30	3.5	94.5	2.7
978	2014-02-07 05:47:30	3	92.5	1.9
979	2014-02-07 06:47:30	3	94.5	2.2
980	2014-02-07 07:47:30	2.5	93	1.5
981	2014-02-07 08:47:30	3	93.5	2.1
982	2014-02-07 09:47:30	2.5	98	2.2
983	2014-02-07 10:47:30	3.5	98	3.2
984	2014-02-07 11:47:30	3.5	98.5	3.3
985	2014-02-07 12:47:30	4	98	3.7
986	2014-02-07 13:47:30	5	98	4.7
987	2014-02-07 14:47:30	5	97.5	4.6
988	2014-02-07 15:47:30	5.5	97.5	5.1
989	2014-02-07 16:47:30	6	96	5.4
990	2014-02-07 17:47:30	5.5	99	5.4
991	2014-02-07 18:47:30	6	100	6
992	2014-02-07 19:47:30	6	99	5.9
993	2014-02-07 20:47:30	6	100	6
994	2014-02-07 21:47:30	6.5	96	5.9
995	2014-02-07 22:47:30	7	95.5	6.3
996	2014-02-07 23:47:30	7	95.5	6.3
997	2014-02-08 00:47:30	7	97.5	6.6
998	2014-02-08 01:47:30	6.5	100	6.5
999	2014-02-08 02:47:30	7	98.5	6.8
1000	2014-02-08 03:47:30	7	100	7
1001	2014-02-08 04:47:30	7.5	96	6.9
1002	2014-02-08 05:47:30	8	94	7.1
1003	2014-02-08 06:47:30	8	94	7.1
1004	2014-02-08 07:47:30	7.5	98.5	7.3
1005	2014-02-08 08:47:30	7.5	99.5	7.4
1006	2014-02-08 09:47:30	8	101	8.1
1007	2014-02-08 10:47:30	8.5	101	8.6
1008	2014-02-08 11:47:30	8.5	94.5	7.7
1009	2014-02-08 12:47:30	9	90	7.5
1010	2014-02-08 13:47:30	8.5	92	7.3
1011	2014-02-08 14:47:30	8	92	6.8
1012	2014-02-08 15:47:30	8.5	85.5	6.2
1013	2014-02-08 16:47:30	8.5	82	5.6
1014	2014-02-08 17:47:30	8	76.5	4.1
1015	2014-02-08 18:47:30	7.5	77.5	3.8
1016	2014-02-08 19:47:30	6.5	81	3.5
1017	2014-02-08 20:47:30	5.5	79	2.2
1018	2014-02-08 21:47:30	5	80.5	1.9
1019	2014-02-08 22:47:30	4	83	1.4
1020	2014-02-08 23:47:30	4.5	76.5	0.7
1021	2014-02-09 00:47:30	4.5	77.5	0.9
1022	2014-02-09 01:47:30	4	80.5	1
1023	2014-02-09 02:47:30	2	91	0.7
1024	2014-02-09 03:47:30	1.5	90	0
1025	2014-02-09 04:47:30	1.5	93.5	0.6
1026	2014-02-09 05:47:30	2	95	1.3
1027	2014-02-09 06:47:30	2.5	95.5	1.9
1028	2014-02-09 07:47:30	2.5	96	1.9
1029	2014-02-09 08:47:30	2.5	97	2.1
1030	2014-02-09 09:47:30	3	96	2.4
1031	2014-02-09 10:47:30	3	96	2.4
1032	2014-02-09 11:47:30	4	96	3.4
1033	2014-02-09 12:47:30	4	95.5	3.3
1034	2014-02-09 13:47:30	4.5	91.5	3.2
1035	2014-02-09 14:47:30	4	92.5	2.9
1036	2014-02-09 15:47:30	4	94	3.1
1037	2014-02-09 16:47:30	5	97	4.6
1038	2014-02-09 17:47:30	5.5	96.5	5
1039	2014-02-09 18:47:30	7	100	7
1040	2014-02-09 19:47:30	7	100.5	7.1
1041	2014-02-09 20:47:30	7.5	96	6.9
1042	2014-02-09 21:47:30	8	92.5	6.9
1043	2014-02-09 22:47:30	7	89.5	5.4
1044	2014-02-09 23:47:30	6.5	93	5.5
1045	2014-02-10 00:47:30	6.5	94	5.6
1046	2014-02-10 01:47:30	6.5	97	6.1
1047	2014-02-10 02:47:30	5.5	97	5.1
1048	2014-02-10 03:47:30	4.5	96	3.9
1049	2014-02-10 04:47:30	3.5	94.5	2.7
1050	2014-02-10 05:47:30	2.5	91	1.2
1051	2014-02-10 06:47:30	2.5	86.5	0.5
1052	2014-02-10 07:47:30	1.5	91	0.2
1053	2014-02-10 08:47:30	2	82	-0.7
1054	2014-02-10 09:47:30	2	78	-1.4
1055	2014-02-10 10:47:30	2	77	-1.6
1056	2014-02-10 11:47:30	2.5	75.5	-1.4
1057	2014-02-10 12:47:30	4.5	68	-0.9
1058	2014-02-10 13:47:30	5	68	-0.4
1059	2014-02-10 14:47:30	5.5	66	-0.3
1060	2014-02-10 15:47:30	8	59.5	0.6
1061	2014-02-10 16:47:30	6	60.5	-1
1062	2014-02-10 17:47:30	6.5	58.5	-1
1063	2014-02-10 18:47:30	7	62.5	0.3
1064	2014-02-10 19:47:30	5	63	-1.4
1065	2014-02-10 20:47:30	4	65.5	-1.9
1066	2014-02-10 21:47:30	3	68.5	-2.2
1067	2014-02-10 22:47:30	4	68	-1.4
1068	2014-02-10 23:47:30	3.5	72.5	-1
1069	2014-02-11 00:47:30	2.5	78.5	-0.8
1070	2014-02-11 01:47:30	2.5	79	-0.8
1071	2014-02-11 02:47:30	2.5	80	-0.6
1072	2014-02-11 03:47:30	1.5	84.5	-0.8
1073	2014-02-11 04:47:30	1	87.5	-0.8
1074	2014-02-11 05:47:30	1.5	89	-0.1
1075	2014-02-11 06:47:30	2.5	90.5	1.1
1076	2014-02-11 07:47:30	2	94	1.1
1077	2014-02-11 08:47:30	1.5	96.5	1
1078	2014-02-11 09:47:30	1.5	97.5	1.1
1079	2014-02-11 10:47:30	1	98	0.7
1080	2014-02-11 11:47:30	1	98	0.7
1081	2014-02-11 12:47:30	1.5	98	1.2
1082	2014-02-11 13:47:30	1.5	97.5	1.1
1083	2014-02-11 14:47:30	2.5	96	1.9
1084	2014-02-11 15:47:30	3.5	96	2.9
1085	2014-02-11 16:47:30	3.5	97	3.1
1086	2014-02-11 17:47:30	5.5	94.5	4.7
1087	2014-02-11 18:47:30	5	96	4.4
1088	2014-02-11 19:47:30	5	97.5	4.6
1089	2014-02-11 20:47:30	4.5	97	4.1
1090	2014-02-11 21:47:30	4	98.5	3.8
1091	2014-02-11 22:47:30	3.5	99.5	3.4
1092	2014-02-11 23:47:30	2.5	99.5	2.4
1093	2014-02-12 00:47:30	2	100	2
1094	2014-02-12 01:47:30	2.5	100.5	2.6
1095	2014-02-12 02:47:30	2	100.5	2.1
1096	2014-02-12 03:47:30	1	101	1.1
1097	2014-02-12 04:47:30	1	101	1.1
1098	2014-02-12 05:47:30	1.5	98	1.2
1099	2014-02-12 06:47:30	0.5	98	0.2
1100	2014-02-12 07:47:30	0	98	-0.3
1101	2014-02-12 08:47:30	0	100	0
1102	2014-02-12 09:47:30	1	100	1
1103	2014-02-12 10:47:30	3	99.5	2.9
1104	2014-02-12 11:47:30	4.5	95.5	3.8
1105	2014-02-12 12:47:30	5.5	94	4.6
1106	2014-02-12 13:47:30	6	94.5	5.2
1107	2014-02-12 14:47:30	6.5	95	5.8
1108	2014-02-12 15:47:30	7	95	6.3
1109	2014-02-12 16:47:30	7.5	96	6.9
1110	2014-02-12 17:47:30	8	96.5	7.5
1111	2014-02-12 18:47:30	7.5	97.5	7.1
1112	2014-02-12 19:47:30	7.5	98.5	7.3
1113	2014-02-12 20:47:30	7.5	99	7.4
1114	2014-02-12 21:47:30	8	99.5	7.9
1115	2014-02-12 22:47:30	9	100.5	9.1
1116	2014-02-12 23:47:30	8.5	99.5	8.4
1117	2014-02-13 00:47:30	8.5	100	8.5
1118	2014-02-13 01:47:30	8.5	100.5	8.6
1119	2014-02-13 02:47:30	8	99	7.9
1120	2014-02-13 03:47:30	8.5	97	8.1
1121	2014-02-13 04:47:30	8.5	98.5	8.3
1122	2014-02-13 05:47:30	8.5	99	8.4
1123	2014-02-13 06:47:30	8.5	99.5	8.4
1124	2014-02-13 07:47:30	9	100	9
1125	2014-02-13 08:47:30	9.5	100.5	9.6
1126	2014-02-13 09:47:30	10	101	10.1
1127	2014-02-13 10:47:30	10.5	100	10.5
1128	2014-02-13 11:47:30	11	97.5	10.6
1129	2014-02-13 12:47:30	12	95	11.2
1130	2014-02-13 13:47:30	15.5	81.5	12.3
1131	2014-02-13 14:47:30	14.5	80.5	11.2
1132	2014-02-13 15:47:30	13	84.5	10.5
1133	2014-02-13 16:47:30	13.5	83	10.7
1134	2014-02-13 17:47:30	13	84.5	10.5
1135	2014-02-13 18:47:30	12.5	86	10.2
1136	2014-02-13 19:47:30	12	91	10.6
1137	2014-02-13 20:47:30	11.5	91	10.1
1138	2014-02-13 21:47:30	11	89.5	9.3
1139	2014-02-13 22:47:30	10.5	92	9.3
1140	2014-02-13 23:47:30	10	96.5	9.5
1141	2014-02-14 00:47:30	10	97	9.5
1142	2014-02-14 01:47:30	10	98.5	9.8
1143	2014-02-14 02:47:30	10	99.5	9.9
1144	2014-02-14 03:47:30	10.5	100	10.5
1145	2014-02-14 04:47:30	11	100	11
1146	2014-02-14 05:47:30	11.5	99	11.3
1147	2014-02-14 06:47:30	11	97.5	10.6
1148	2014-02-14 07:47:30	11.5	96.5	11
1149	2014-02-14 08:47:30	11.5	95.5	10.8
1150	2014-02-14 09:47:30	11	96	10.4
1151	2014-02-14 10:47:30	10.5	95.5	9.8
1152	2014-02-14 11:47:30	10.5	93	9.4
1153	2014-02-14 12:47:30	10	96.5	9.5
1154	2014-02-14 13:47:30	10.5	90.5	9
1155	2014-02-14 14:47:30	11	86	8.8
1156	2014-02-14 15:47:30	10.5	86	8.3
1157	2014-02-14 16:47:30	10.5	90	8.9
1158	2014-02-14 17:47:30	11	90.5	9.5
1159	2014-02-14 18:47:30	9.5	94.5	8.7
1160	2014-02-14 19:47:30	9.5	92.5	8.3
1161	2014-02-14 20:47:30	9.5	88.5	7.7
1162	2014-02-14 21:47:30	9.5	88.5	7.7
1163	2014-02-14 22:47:30	9.5	90	7.9
1164	2014-02-14 23:47:30	7	93.5	6
1165	2014-02-15 00:47:30	6.5	93.5	5.5
1166	2014-02-15 01:47:30	6	97	5.6
1167	2014-02-15 02:47:30	5.5	96.5	5
1168	2014-02-15 03:47:30	5.5	97	5.1
1169	2014-02-15 04:47:30	5.5	98	5.2
1170	2014-02-15 05:47:30	5.5	97.5	5.1
1171	2014-02-15 06:47:30	5.5	99	5.4
1172	2014-02-15 07:47:30	5	98	4.7
1173	2014-02-15 08:47:30	5	98	4.7
1174	2014-02-15 09:47:30	5	97	4.6
1175	2014-02-15 10:47:30	5.5	97.5	5.1
1176	2014-02-15 11:47:30	6.5	97.5	6.1
1177	2014-02-15 12:47:30	8.5	92	7.3
1178	2014-02-15 13:47:30	10	80.5	6.8
1179	2014-02-15 14:47:30	9.5	79.5	6.1
1180	2014-02-15 15:47:30	10.5	72	5.7
1181	2014-02-15 16:47:30	10	70.5	4.9
1182	2014-02-15 17:47:30	9.5	68	3.9
1183	2014-02-15 18:47:30	7.5	63.5	1
1184	2014-02-15 19:47:30	6	74.5	1.8
1185	2014-02-15 20:47:30	5.5	81.5	2.6
1186	2014-02-15 21:47:30	5	82.5	2.3
1187	2014-02-15 22:47:30	5	82.5	2.3
1188	2014-02-15 23:47:30	4.5	83.5	2
1189	2014-02-16 00:47:30	5.5	78.5	2.1
1190	2014-02-16 01:47:30	5	78.5	1.6
1191	2014-02-16 02:47:30	4.5	80	1.4
1192	2014-02-16 03:47:30	3.5	81	0.6
1193	2014-02-16 04:47:30	3	83.5	0.5
1194	2014-02-16 05:47:30	3	81	0.1
1195	2014-02-16 06:47:30	3	86.5	1
1196	2014-02-16 07:47:30	3	90	1.5
1197	2014-02-16 08:47:30	2	90.5	0.6
1198	2014-02-16 09:47:30	1.5	90.5	0.1
1199	2014-02-16 10:47:30	1.5	90.5	0.1
1200	2014-02-16 11:47:30	5	81.5	2.1
1201	2014-02-16 12:47:30	8	74.5	3.8
1202	2014-02-16 13:47:30	10.5	65.5	4.3
1203	2014-02-16 14:47:30	13	54.5	4.1
1204	2014-02-16 15:47:30	14	50	3.8
1205	2014-02-16 16:47:30	14.5	44	2.4
1206	2014-02-16 17:47:30	13.5	42	0.9
1207	2014-02-16 18:47:30	12	42.5	-0.3
1208	2014-02-16 19:47:30	10	50.5	0.2
1209	2014-02-16 20:47:30	6	61.5	-0.8
1210	2014-02-16 21:47:30	4	68	-1.4
1211	2014-02-16 22:47:30	3.5	70	-1.4
1212	2014-02-16 23:47:30	3	73.5	-1.3
1213	2014-02-17 00:47:30	3	73	-1.4
1214	2014-02-17 01:47:30	3	70.5	-1.8
1215	2014-02-17 02:47:30	2.5	76	-1.3
1216	2014-02-17 03:47:30	2	75	-2
1217	2014-02-17 04:47:30	1.5	79	-1.7
1218	2014-02-17 05:47:30	1.5	79.5	-1.7
1219	2014-02-17 06:47:30	1	81.5	-1.8
1220	2014-02-17 07:47:30	2	80	-1.1
1221	2014-02-17 08:47:30	1.5	77	-2.1
1222	2014-02-17 09:47:30	2.5	72.5	-1.9
1223	2014-02-17 10:47:30	4	71	-0.8
1224	2014-02-17 11:47:30	5.5	68	0.1
1225	2014-02-17 12:47:30	8	55.5	-0.4
1226	2014-02-17 13:47:30	10	58	2.1
1227	2014-02-17 14:47:30	10	57.5	2
1228	2014-02-17 15:47:30	13	46.5	1.8
1229	2014-02-17 16:47:30	14	41	1
1230	2014-02-17 17:47:30	12.5	46.5	1.4
1231	2014-02-17 18:47:30	12.5	43.5	0.4
1232	2014-02-17 19:47:30	9.5	51	-0.1
1233	2014-02-17 20:47:30	7	56	-1.2
1234	2014-02-17 21:47:30	5.5	55	-2.8
1235	2014-02-17 22:47:30	5	58	-2.6
1236	2014-02-17 23:47:30	4.5	63.5	-1.8
1237	2014-02-18 00:47:30	4	63.5	-2.3
1238	2014-02-18 01:47:30	4	59.5	-3.2
1239	2014-02-18 02:47:30	4	63	-2.4
1240	2014-02-18 03:47:30	4.5	62	-2.1
1241	2014-02-18 04:47:30	3	61.5	-3.7
1242	2014-02-18 05:47:30	3	65	-2.9
1243	2014-02-18 06:47:30	4.5	59.5	-2.7
1244	2014-02-18 07:47:30	4.5	61.5	-2.2
1245	2014-02-18 08:47:30	4	66	-1.8
1246	2014-02-18 09:47:30	4	63.5	-2.3
1247	2014-02-18 10:47:30	5	64.5	-1.1
1248	2014-02-18 11:47:30	7.5	58	-0.2
1249	2014-02-18 12:47:30	11	49.5	0.9
1250	2014-02-18 13:47:30	14	46.5	2.7
1251	2014-02-18 14:47:30	13	51	3.1
1252	2014-02-18 15:47:30	14.5	47	3.3
1253	2014-02-18 16:47:30	14	47.5	3
1254	2014-02-18 17:47:30	12	49.5	1.8
1255	2014-02-18 18:47:30	12	48	1.3
1256	2014-02-18 19:47:30	8.5	54.5	-0.1
1257	2014-02-18 20:47:30	7	61	0
1258	2014-02-18 21:47:30	6.5	60	-0.7
1259	2014-02-18 22:47:30	6	63	-0.5
1260	2014-02-18 23:47:30	5.5	64	-0.8
1261	2014-02-19 00:47:30	6	61	-0.9
1262	2014-02-19 01:47:30	5.5	62.5	-1.1
1263	2014-02-19 02:47:30	5	64.5	-1.1
1264	2014-02-19 03:47:30	4	68	-1.4
1265	2014-02-19 04:47:30	3.5	70	-1.4
1266	2014-02-19 05:47:30	3	74	-1.2
1267	2014-02-19 06:47:30	3.5	72.5	-1
1268	2014-02-19 07:47:30	3	75	-1
1269	2014-02-19 08:47:30	4	70.5	-0.9
1270	2014-02-19 09:47:30	3.5	69.5	-1.5
1271	2014-02-19 10:47:30	3.5	71.5	-1.2
1272	2014-02-19 11:47:30	7.5	63	0.9
1273	2014-02-19 12:47:30	10.5	58	2.6
1274	2014-02-19 13:47:30	14	51.5	4.2
1275	2014-02-19 14:47:30	16.5	44	4.2
1276	2014-02-19 15:47:30	17.5	43.5	5
1277	2014-02-19 16:47:30	19	40	5.1
1278	2014-02-19 17:47:30	19.5	37	4.4
1279	2014-02-19 18:47:30	19	37	4
1280	2014-02-19 19:47:30	15	46	3.5
1281	2014-02-19 20:47:30	11.5	56.5	3.2
1282	2014-02-19 21:47:30	9.5	66	3.5
1283	2014-02-19 22:47:30	7.5	73.5	3.1
1284	2014-02-19 23:47:30	7	75.5	3
1285	2014-02-20 00:47:30	6.5	78.5	3
1286	2014-02-20 01:47:30	6	82	3.2
1287	2014-02-20 02:47:30	5.5	82.5	2.8
1288	2014-02-20 03:47:30	5	83	2.4
1289	2014-02-20 04:47:30	5	78	1.5
1290	2014-02-20 05:47:30	5	80	1.8
1291	2014-02-20 06:47:30	5	81	2
1292	2014-02-20 07:47:30	4.5	84.5	2.1
1293	2014-02-20 08:47:30	4.5	83	1.9
1294	2014-02-20 09:47:30	3.5	88	1.7
1295	2014-02-20 10:47:30	5	90	3.5
1296	2014-02-20 11:47:30	8.5	80	5.3
1297	2014-02-20 12:47:30	9.5	78.5	6
1298	2014-02-20 13:47:30	10.5	76	6.5
1299	2014-02-20 14:47:30	10.5	83	7.7
1300	2014-02-20 15:47:30	10.5	83	7.7
1301	2014-02-20 16:47:30	10	85	7.6
1302	2014-02-20 17:47:30	9	90.5	7.5
1303	2014-02-20 18:47:30	9	94	8.1
1304	2014-02-20 19:47:30	9	94.5	8.2
1305	2014-02-20 20:47:30	9	96.5	8.5
1306	2014-02-20 21:47:30	9	97.5	8.6
1307	2014-02-20 22:47:30	9.5	98	9.2
1308	2014-02-20 23:47:30	9	97.5	8.6
1309	2014-02-21 00:47:30	8.5	94.5	7.7
1310	2014-02-21 01:47:30	7.5	94.5	6.7
1311	2014-02-21 02:47:30	6.5	84.5	4.1
1312	2014-02-21 03:47:30	5.5	84	3
1313	2014-02-21 04:47:30	5	79	1.7
1314	2014-02-21 05:47:30	5.5	72.5	1
1315	2014-02-21 06:47:30	5	76	1.1
1316	2014-02-21 07:47:30	4.5	78	1
1317	2014-02-21 08:47:30	4.5	75	0.5
1318	2014-02-21 09:47:30	4.5	75	0.5
1319	2014-02-21 10:47:30	4	63	-2.4
1320	2014-02-21 11:47:30	6	59.5	-1.3
1321	2014-02-21 12:47:30	8	55	-0.5
1322	2014-02-21 13:47:30	10.5	49.5	0.4
1323	2014-02-21 14:47:30	11	46.5	0
1324	2014-02-21 15:47:30	12.5	45.5	1.1
1325	2014-02-21 16:47:30	13	44.5	1.2
1326	2014-02-21 17:47:30	11	45.5	-0.3
1327	2014-02-21 18:47:30	8.5	49.5	-1.4
1328	2014-02-21 19:47:30	7	54.5	-1.5
1329	2014-02-21 20:47:30	6	59	-1.4
1330	2014-02-21 21:47:30	5	59	-2.3
1331	2014-02-21 22:47:30	4.5	60	-2.6
1332	2014-02-21 23:47:30	4	63.5	-2.3
1333	2014-02-22 00:47:30	2.5	72	-2
1334	2014-02-22 01:47:30	2	74	-2.1
1335	2014-02-22 02:47:30	1.5	76	-2.3
1336	2014-02-22 03:47:30	1.5	75.5	-2.3
1337	2014-02-22 04:47:30	1	77	-2.6
1338	2014-02-22 05:47:30	1.5	76	-2.3
1339	2014-02-22 06:47:30	1	80	-2.1
1340	2014-02-22 07:47:30	0.5	82.5	-2.1
1341	2014-02-22 08:47:30	0.5	82	-2.2
1342	2014-02-22 09:47:30	1	83	-1.6
1343	2014-02-22 10:47:30	3.5	79	0.2
1344	2014-02-22 11:47:30	6	71.5	1.2
1345	2014-02-22 12:47:30	7.5	71.5	2.7
1346	2014-02-22 13:47:30	7	80	3.8
1347	2014-02-22 14:47:30	7	85	4.7
1348	2014-02-22 15:47:30	8	88.5	6.2
1349	2014-02-22 16:47:30	10.5	76.5	6.6
1350	2014-02-22 17:47:30	12	68	6.3
1351	2014-02-22 18:47:30	11.5	69.5	6.1
1352	2014-02-22 19:47:30	9.5	73.5	5
1353	2014-02-22 20:47:30	5.5	84	3
1354	2014-02-22 21:47:30	5.5	85	3.2
1355	2014-02-22 22:47:30	4.5	83	1.9
1356	2014-02-22 23:47:30	5.5	78.5	2.1
1357	2014-02-23 00:47:30	4.5	81.5	1.6
1358	2014-02-23 01:47:30	5.5	79	2.2
1359	2014-02-23 02:47:30	3.5	82.5	0.8
1360	2014-02-23 03:47:30	3	84.5	0.7
1361	2014-02-23 04:47:30	2.5	87.5	0.6
1362	2014-02-23 05:47:30	3	86	0.9
1363	2014-02-23 06:47:30	3	85	0.7
1364	2014-02-23 07:47:30	5.5	75.5	1.5
1365	2014-02-23 08:47:30	5	79	1.7
1366	2014-02-23 09:47:30	5.5	77.5	1.9
1367	2014-02-23 10:47:30	5.5	76	1.6
1368	2014-02-23 11:47:30	7.5	69	2.2
1369	2014-02-23 12:47:30	10.5	64.5	4.1
1370	2014-02-23 13:47:30	12.5	59.5	4.8
1371	2014-02-23 14:47:30	13.5	59	5.7
1372	2014-02-23 15:47:30	16	46.5	4.6
1373	2014-02-23 16:47:30	17.5	38.5	3.2
1374	2014-02-23 17:47:30	15.5	41	2.3
1375	2014-02-23 18:47:30	14.5	41	1.4
1376	2014-02-23 19:47:30	14.5	44	2.4
1377	2014-02-23 20:47:30	10	53.5	1
1378	2014-02-23 21:47:30	9	56.5	0.8
1379	2014-02-23 22:47:30	9	57.5	1.1
1380	2014-02-23 23:47:30	9.5	55.5	1
1381	2014-02-24 00:47:30	9.5	55.5	1
1382	2014-02-24 01:47:30	9	59.5	1.5
1383	2014-02-24 02:47:30	8.5	70	3.4
1384	2014-02-24 03:47:30	6.5	86	4.3
1385	2014-02-24 04:47:30	6.5	86.5	4.4
1386	2014-02-24 05:47:30	6	87.5	4.1
1387	2014-02-24 06:47:30	6	90.5	4.6
1388	2014-02-24 07:47:30	5.5	95.5	4.8
1389	2014-02-24 08:47:30	4.5	95.5	3.8
1390	2014-02-24 09:47:30	4.5	95.5	3.8
1391	2014-02-24 10:47:30	5	95.5	4.3
1392	2014-02-24 11:47:30	5.5	94	4.6
1393	2014-02-24 12:47:30	9.5	83	6.8
1394	2014-02-24 13:47:30	9	76	5
1395	2014-02-24 14:47:30	7.5	79.5	4.2
1396	2014-02-24 15:47:30	7.5	83.5	4.9
1397	2014-02-24 16:47:30	7.5	78.5	4
1398	2014-02-24 17:47:30	9	76	5
1399	2014-02-24 18:47:30	8.5	71.5	3.7
1400	2014-02-24 19:47:30	7.5	80	4.3
1401	2014-02-24 20:47:30	6.5	83.5	3.9
1402	2014-02-24 21:47:30	6.5	82.5	3.7
1403	2014-02-24 22:47:30	5.5	86	3.3
1404	2014-02-24 23:47:30	4	90	2.5
1405	2014-02-25 00:47:30	4.5	90	3
1406	2014-02-25 01:47:30	4	90.5	2.6
1407	2014-02-25 02:47:30	4.5	90.5	3.1
1408	2014-02-25 03:47:30	4.5	91.5	3.2
1409	2014-02-25 04:47:30	4.5	92	3.3
1410	2014-02-25 05:47:30	4	92.5	2.9
1411	2014-02-25 06:47:30	4.5	92	3.3
1412	2014-02-25 07:47:30	4	94.5	3.2
1413	2014-02-25 08:47:30	4.5	95.5	3.8
1414	2014-02-25 09:47:30	4.5	95.5	3.8
1415	2014-02-25 10:47:30	6	95	5.3
1416	2014-02-25 11:47:30	7.5	92	6.3
1417	2014-02-25 12:47:30	8.5	90	7
1418	2014-02-25 13:47:30	8	91.5	6.7
1419	2014-02-25 14:47:30	8.5	85	6.1
1420	2014-02-25 15:47:30	9	84	6.4
1421	2014-02-25 16:47:30	10.5	82	7.6
1422	2014-02-25 17:47:30	11	78.5	7.4
1423	2014-02-25 18:47:30	10.5	68	4.9
1424	2014-02-25 19:47:30	9.5	70.5	4.4
1425	2014-02-25 20:47:30	8	72.5	3.4
1426	2014-02-25 21:47:30	7	72.5	2.4
1427	2014-02-25 22:47:30	7	72.5	2.4
1428	2014-02-25 23:47:30	6	73	1.5
1429	2014-02-26 00:47:30	5.5	73	1.1
1430	2014-02-26 01:47:30	5.5	69	0.3
1431	2014-02-26 02:47:30	6	69.5	0.9
1432	2014-02-26 03:47:30	5.5	74	1.2
1433	2014-02-26 04:47:30	4.5	81	1.5
1434	2014-02-26 05:47:30	3.5	88.5	1.8
1435	2014-02-26 06:47:30	4	87.5	2.1
1436	2014-02-26 07:47:30	4.5	84.5	2.1
1437	2014-02-26 08:47:30	5	80.5	1.9
1438	2014-02-26 09:47:30	4.5	84.5	2.1
1439	2014-02-26 10:47:30	4	81.5	1.1
1440	2014-02-26 11:47:30	5	70.5	0.1
1441	2014-02-26 12:47:30	6.5	65.5	0.5
1442	2014-02-26 13:47:30	8	56.5	-0.1
1443	2014-02-26 14:47:30	8	55	-0.5
1444	2014-02-26 15:47:30	12.5	45.5	1.1
1445	2014-02-26 16:47:30	13	43.5	0.9
1446	2014-02-26 17:47:30	13	43	0.7
1447	2014-02-26 18:47:30	12.5	43	0.3
1448	2014-02-26 19:47:30	9	51	-0.6
1449	2014-02-26 20:47:30	7.5	55.5	-0.8
1450	2014-02-26 21:47:30	6.5	58.5	-1
1451	2014-02-26 22:47:30	6.5	58.5	-1
1452	2014-02-26 23:47:30	5.5	62	-1.2
1453	2014-02-27 00:47:30	5.5	65.5	-0.4
1454	2014-02-27 01:47:30	6.5	62.5	-0.1
1455	2014-02-27 02:47:30	6	66.5	0.2
1456	2014-02-27 03:47:30	6	64.5	-0.2
1457	2014-02-27 04:47:30	6.5	60	-0.7
1458	2014-02-27 05:47:30	6.5	61.5	-0.4
1459	2014-02-27 06:47:30	6	72.5	1.4
1460	2014-02-27 07:47:30	6	81.5	3.1
1461	2014-02-27 08:47:30	6	85	3.7
1462	2014-02-27 09:47:30	5.5	90	4
1463	2014-02-27 10:47:30	5.5	92.5	4.4
1464	2014-02-27 11:47:30	5.5	94	4.6
1465	2014-02-27 12:47:30	6	93.5	5
1466	2014-02-27 13:47:30	6.5	93	5.5
1467	2014-02-27 14:47:30	7	92.5	5.9
1468	2014-02-27 15:47:30	7	93	5.9
1469	2014-02-27 16:47:30	7.5	93.5	6.5
1470	2014-02-27 17:47:30	10.5	86	8.3
1471	2014-02-27 18:47:30	13	82.5	10.1
1472	2014-02-27 19:47:30	12.5	81.5	9.4
1473	2014-02-27 20:47:30	7.5	93.5	6.5
1474	2014-02-27 21:47:30	7.5	96	6.9
1475	2014-02-27 22:47:30	6	96	5.4
1476	2014-02-27 23:47:30	6	97.5	5.6
1477	2014-02-28 00:47:30	6	95.5	5.3
1478	2014-02-28 01:47:30	6	93	5
1479	2014-02-28 02:47:30	5.5	94.5	4.7
1480	2014-02-28 03:47:30	6	96	5.4
1481	2014-02-28 04:47:30	5	96.5	4.5
1482	2014-02-28 05:47:30	5.5	97	5.1
1483	2014-02-28 06:47:30	5.5	97.5	5.1
1484	2014-02-28 07:47:30	5	98	4.7
1485	2014-02-28 08:47:30	6	91	4.6
1486	2014-02-28 09:47:30	8.5	81.5	5.5
1487	2014-02-28 10:47:30	9	80	5.7
1488	2014-02-28 11:47:30	9.5	76	5.5
1489	2014-02-28 12:47:30	10.5	72.5	5.8
1490	2014-02-28 13:47:30	12	68.5	6.4
1491	2014-02-28 14:47:30	14.5	59	6.6
1492	2014-02-28 15:47:30	16	57	7.5
1493	2014-02-28 16:47:30	15.5	59.5	7.7
1494	2014-02-28 17:47:30	15.5	55	6.5
1495	2014-02-28 18:47:30	13	55.5	4.3
1496	2014-02-28 19:47:30	11	58	3.1
1497	2014-02-28 20:47:30	10	63	3.3
1498	2014-02-28 21:47:30	9	66	3
1499	2014-02-28 22:47:30	8.5	68.5	3
1500	2014-02-28 23:47:30	8	71.5	3.2
1501	2014-03-01 00:47:30	8	68.5	2.6
1502	2014-03-01 01:47:30	7	73.5	2.6
1503	2014-03-01 02:47:30	7.5	72.5	2.9
1504	2014-03-01 03:47:30	7	75	2.9
1505	2014-03-01 04:47:30	6.5	76.5	2.7
1506	2014-03-01 05:47:30	6.5	75	2.4
1507	2014-03-01 06:47:30	6.5	72.5	1.9
1508	2014-03-01 07:47:30	5.5	84	3
1509	2014-03-01 08:47:30	4.5	90	3
1510	2014-03-01 09:47:30	4.5	93	3.5
1511	2014-03-01 10:47:30	5	95	4.3
1512	2014-03-01 11:47:30	6	96	5.4
1513	2014-03-01 12:47:30	7.5	96	6.9
1514	2014-03-01 13:47:30	9.5	95.5	8.8
1515	2014-03-01 14:47:30	11	91.5	9.7
1516	2014-03-01 15:47:30	9.5	96	8.9
1517	2014-03-01 16:47:30	10.5	97	10
1518	2014-03-01 17:47:30	11	94	10.1
1519	2014-03-01 18:47:30	11	95	10.2
1520	2014-03-01 19:47:30	11	96.5	10.5
1521	2014-03-01 20:47:30	10.5	97.5	10.1
1522	2014-03-01 21:47:30	10.5	96.5	10
1523	2014-03-01 22:47:30	10	96	9.4
1524	2014-03-01 23:47:30	10.5	88	8.6
1525	2014-03-02 00:47:30	10.5	86.5	8.3
1526	2014-03-02 01:47:30	10.5	86	8.3
1527	2014-03-02 02:47:30	10	87.5	8
1528	2014-03-02 03:47:30	10	86.5	7.9
1529	2014-03-02 04:47:30	9.5	87.5	7.5
1530	2014-03-02 05:47:30	9.5	87	7.4
1531	2014-03-02 06:47:30	9.5	87.5	7.5
1532	2014-03-02 07:47:30	9.5	87	7.4
1533	2014-03-02 08:47:30	9.5	86.5	7.4
1534	2014-03-02 09:47:30	10	84.5	7.5
1535	2014-03-02 10:47:30	10	84	7.4
1536	2014-03-02 11:47:30	10	84	7.4
1537	2014-03-02 12:47:30	11	82.5	8.1
1538	2014-03-02 13:47:30	11.5	81.5	8.4
1539	2014-03-02 14:47:30	11	83	8.2
1540	2014-03-02 15:47:30	11	87	8.9
1541	2014-03-02 16:47:30	11.5	89.5	9.8
1542	2014-03-02 17:47:30	11.5	92	10.2
1543	2014-03-02 18:47:30	11.5	91	10.1
1544	2014-03-02 19:47:30	10.5	96.5	10
1545	2014-03-02 20:47:30	10	97.5	9.6
1546	2014-03-02 21:47:30	10	97.5	9.6
1547	2014-03-02 22:47:30	9.5	98.5	9.3
1548	2014-03-02 23:47:30	9.5	99	9.4
1549	2014-03-03 00:47:30	9	99.5	8.9
1550	2014-03-03 01:47:30	8.5	96.5	8
1551	2014-03-03 02:47:30	7	93	5.9
1552	2014-03-03 03:47:30	6.5	83	3.8
1553	2014-03-03 04:47:30	6.5	85.5	4.2
1554	2014-03-03 05:47:30	6	87	4
1555	2014-03-03 06:47:30	5.5	89.5	3.9
1556	2014-03-03 07:47:30	5	87	3
1557	2014-03-03 08:47:30	4	83	1.4
1558	2014-03-03 09:47:30	4.5	80.5	1.4
1559	2014-03-03 10:47:30	5	80.5	1.9
1560	2014-03-03 11:47:30	6	75.5	2
1561	2014-03-03 12:47:30	6.5	75.5	2.5
1562	2014-03-03 13:47:30	8	72.5	3.4
1563	2014-03-03 14:47:30	8.5	76.5	4.6
1564	2014-03-03 15:47:30	8	73.5	3.6
1565	2014-03-03 16:47:30	7.5	71.5	2.7
1566	2014-03-03 17:47:30	7.5	72	2.8
1567	2014-03-03 18:47:30	7	71.5	2.2
1568	2014-03-03 19:47:30	6.5	74.5	2.3
1569	2014-03-03 20:47:30	6	78	2.5
1570	2014-03-03 21:47:30	5.5	77	1.8
1571	2014-03-03 22:47:30	5.5	73.5	1.2
1572	2014-03-03 23:47:30	5.5	75	1.4
1573	2014-03-04 00:47:30	5	76.5	1.2
1574	2014-03-04 01:47:30	5	74.5	0.9
1575	2014-03-04 02:47:30	5	73	0.6
1576	2014-03-04 03:47:30	5	71	0.2
1577	2014-03-04 04:47:30	5	72	0.4
1578	2014-03-04 05:47:30	4.5	72.5	0
1579	2014-03-04 06:47:30	4.5	72.5	0
1580	2014-03-04 07:47:30	4.5	73	0.1
1581	2014-03-04 08:47:30	4.5	73	0.1
1582	2014-03-04 09:47:30	5	73	0.6
1583	2014-03-04 10:47:30	6	71.5	1.2
1584	2014-03-04 11:47:30	6	68	0.6
1585	2014-03-04 12:47:30	8	66	2
1	2014-03-04 14:58:36	9.5	65	3.3
2	2014-03-04 15:58:36	9.5	65	3.3
3	2014-03-04 16:58:36	10.5	63	3.8
4	2014-03-04 17:58:36	13	63	6.1
5	2014-03-04 18:58:36	14	56	5.4
6	2014-03-04 19:58:36	9.5	70	4.3
7	2014-03-04 20:58:36	9	72	4.2
8	2014-03-04 21:58:36	8	80.5	4.9
9	2014-03-04 22:58:36	7.5	86	5.3
10	2014-03-04 23:58:36	7.5	90	6
11	2014-03-05 00:58:36	7.5	90.5	6
12	2014-03-05 01:58:36	7.5	91	6.1
13	2014-03-05 02:58:36	8	90	6.5
14	2014-03-05 03:58:36	9	83.5	6.4
15	2014-03-05 04:58:36	9	79	5.6
16	2014-03-05 05:58:36	9	78.5	5.5
17	2014-03-05 06:58:36	8.5	77	4.7
18	2014-03-05 07:58:36	7	78	3.4
19	2014-03-05 08:58:36	9	62.5	2.2
20	2014-03-05 09:58:36	7.5	72.5	2.9
21	2014-03-05 10:58:36	9	69	3.6
22	2014-03-05 11:58:36	11.5	63	4.7
23	2014-03-05 12:58:36	16	48.5	5.2
24	2014-03-05 13:58:36	19.5	40	5.6
25	2014-03-05 14:58:36	21.5	40.5	7.5
26	2014-03-05 15:58:36	22.5	40.5	8.4
27	2014-03-05 16:58:36	23.5	27.5	3.7
28	2014-03-05 17:58:36	24	28.5	4.6
29	2014-03-05 18:58:36	24	30.5	5.6
30	2014-03-05 19:58:36	18	40	4.2
31	2014-03-05 20:58:36	13.5	50.5	3.4
32	2014-03-05 21:58:36	13.5	44.5	1.7
33	2014-03-05 22:58:36	11.5	55	2.8
34	2014-03-05 23:58:36	11	52.5	1.7
35	2014-03-06 00:58:36	10	52.5	0.7
36	2014-03-06 01:58:36	11.5	44.5	-0.2
37	2014-03-06 02:58:36	11	48	0.4
38	2014-03-06 03:58:36	9.5	49.5	-0.5
39	2014-03-06 04:58:36	10.5	50	0.5
40	2014-03-06 05:58:36	9	52	-0.3
41	2014-03-06 06:58:36	7.5	59.5	0.1
42	2014-03-06 07:58:36	7	63.5	0.6
43	2014-03-06 08:58:36	6.5	64	0.2
44	2014-03-06 09:58:36	6.5	67.5	0.9
45	2014-03-06 10:58:36	10	60	2.6
46	2014-03-06 11:58:36	13.5	54.5	4.5
47	2014-03-06 12:58:36	18.5	44	6
48	2014-03-06 13:58:36	22	39.5	7.6
49	2014-03-06 14:58:36	21	41.5	7.4
50	2014-03-06 15:58:36	22.5	37.5	7.3
51	2014-03-06 16:58:36	27	33	9.4
52	2014-03-06 17:58:36	27.5	30.5	8.6
53	2014-03-06 18:58:36	28	29.5	8.6
54	2014-03-06 19:58:36	21	38.5	6.3
55	2014-03-06 20:58:36	14.5	56.5	6
56	2014-03-06 21:58:36	14	56.5	5.5
57	2014-03-06 22:58:36	13.5	55.5	4.8
58	2014-03-06 23:58:36	13.5	52.5	4
59	2014-03-07 00:58:36	12.5	49	2.1
60	2014-03-07 01:58:36	12.5	48.5	1.9
61	2014-03-07 02:58:36	12	48.5	1.5
62	2014-03-07 03:58:36	10.5	54.5	1.7
63	2014-03-07 04:58:36	12.5	46.5	1.4
64	2014-03-07 05:58:36	13	45.5	1.5
65	2014-03-07 06:58:36	12	51.5	2.3
66	2014-03-07 07:58:36	11.5	53.5	2.4
67	2014-03-07 08:58:36	11	57	2.8
68	2014-03-07 09:58:36	10	59.5	2.5
69	2014-03-07 10:58:36	11.5	56	3
70	2014-03-07 11:58:36	13.5	56	4.9
71	2014-03-07 12:58:36	17.5	47	6.1
72	2014-03-07 13:58:36	22.5	39	7.9
73	2014-03-07 14:58:36	20.5	43	7.5
74	2014-03-07 15:58:36	21.5	42.5	8.2
75	2014-03-07 16:58:36	22	43	8.9
76	2014-03-07 17:58:36	23.5	38.5	8.6
77	2014-03-07 18:58:36	25.5	34.5	8.7
78	2014-03-07 19:58:36	18.5	47.5	7.1
79	2014-03-07 20:58:36	14	60	6.4
80	2014-03-07 21:58:36	12.5	66	6.3
81	2014-03-07 22:58:36	11.5	69	6
82	2014-03-07 23:58:36	10	73.5	5.5
83	2014-03-08 00:58:36	10.5	71	5.5
84	2014-03-08 01:58:36	12	66	5.9
85	2014-03-08 02:58:36	11	63	4.2
86	2014-03-08 03:58:36	12.5	55.5	3.8
87	2014-03-08 04:58:36	11.5	54.5	2.7
88	2014-03-08 05:58:36	10.5	55	1.9
89	2014-03-08 06:58:36	12	53.5	2.9
90	2014-03-08 07:58:36	11	53.5	1.9
91	2014-03-08 08:58:36	12	52	2.5
92	2014-03-08 09:58:36	11.5	49	1.2
93	2014-03-08 10:58:36	14	41	1
94	2014-03-08 11:58:36	16	40	2.4
95	2014-03-08 12:58:36	17.5	33	1.1
96	2014-03-08 13:58:36	20	36	4.5
97	2014-03-08 14:58:36	19	40	5.1
98	2014-03-08 15:58:36	20	34	3.7
99	2014-03-08 16:58:36	20	32	2.8
100	2014-03-08 17:58:36	20.5	32	3.3
101	2014-03-08 18:58:36	21	31	3.2
102	2014-03-08 19:58:36	17	33.5	0.8
103	2014-03-08 20:58:36	14.5	37.5	0.2
104	2014-03-08 21:58:36	14.5	33	-1.6
105	2014-03-08 22:58:36	14	34.5	-1.4
106	2014-03-08 23:58:36	14.5	36.5	-0.2
107	2014-03-09 00:58:36	14.5	32.5	-1.8
108	2014-03-09 01:58:36	15	29.5	-2.6
109	2014-03-09 02:58:36	14	28.5	-4
110	2014-03-09 03:58:36	14	27	-4.7
111	2014-03-09 04:58:36	11.5	34	-3.8
112	2014-03-09 05:58:36	11	36	-3.5
113	2014-03-09 06:58:36	10	39	-3.3
114	2014-03-09 07:58:36	9	44	-2.6
115	2014-03-09 08:58:36	9	41.5	-3.4
116	2014-03-09 09:58:36	9	39.5	-4
117	2014-03-09 10:58:36	10	36	-4.4
118	2014-03-09 11:58:36	11.5	34	-3.8
119	2014-03-09 12:58:36	14	29.5	-3.5
120	2014-03-09 13:58:36	16	29.5	-1.8
121	2014-03-09 14:58:36	18	28.5	-0.5
122	2014-03-09 15:58:36	18.5	29	0.2
123	2014-03-09 16:58:36	17	30.5	-0.5
124	2014-03-09 17:58:36	16	32.5	-0.5
125	2014-03-09 18:58:36	18.5	29	0.2
126	2014-03-09 19:58:36	14	34.5	-1.4
127	2014-03-09 20:58:36	13	36.5	-1.5
128	2014-03-09 21:58:36	12.5	38	-1.4
129	2014-03-09 22:58:36	12.5	35	-2.5
130	2014-03-09 23:58:36	12.5	33.5	-3.1
131	2014-03-10 00:58:36	12	35	-3
132	2014-03-10 01:58:36	10.5	39.5	-2.7
133	2014-03-10 02:58:36	10	43	-2
134	2014-03-10 03:58:36	9	43.5	-2.7
135	2014-03-10 04:58:36	8.5	47.5	-2
136	2014-03-10 05:58:36	8.5	46	-2.4
137	2014-03-10 06:58:36	7.5	46.5	-3.2
138	2014-03-10 07:58:36	8.5	42.5	-3.5
139	2014-03-10 08:58:36	7	45	-4.1
140	2014-03-10 09:58:36	8	47	-2.6
141	2014-03-10 10:58:36	10.5	43.5	-1.4
142	2014-03-10 11:58:36	13	34	-2.5
143	2014-03-10 12:58:36	18	32	1.1
144	2014-03-10 13:58:36	21.5	30	3.2
145	2014-03-10 14:58:36	22.5	32.5	5.2
146	2014-03-10 15:58:36	22.5	32.5	5.2
147	2014-03-10 16:58:36	21	36	5.4
148	2014-03-10 17:58:36	24	29.5	5.1
149	2014-03-10 18:58:36	24.5	30	5.8
150	2014-03-10 19:58:36	18	40.5	4.4
151	2014-03-10 20:58:36	13.5	50	3.3
152	2014-03-10 21:58:36	11	59	3.3
153	2014-03-10 22:58:36	10	61.5	3
154	2014-03-10 23:58:36	9.5	55.5	1
155	2014-03-11 00:58:36	10	48.5	-0.3
156	2014-03-11 01:58:36	10	48.5	-0.3
157	2014-03-11 02:58:36	10	46.5	-0.9
158	2014-03-11 03:58:36	10.5	40.5	-2.3
159	2014-03-11 04:58:36	10	40.5	-2.8
160	2014-03-11 05:58:36	9	45	-2.3
161	2014-03-11 06:58:36	9	44.5	-2.4
162	2014-03-11 07:58:36	9	41	-3.5
163	2014-03-11 08:58:36	9	41	-3.5
164	2014-03-11 09:58:36	9.5	42.5	-2.6
165	2014-03-11 10:58:36	12	38.5	-1.7
166	2014-03-11 11:58:36	14	38.5	0.1
167	2014-03-11 12:58:36	18	35	2.3
168	2014-03-11 13:58:36	19.5	28.5	0.8
169	2014-03-11 14:58:36	22	27	2.2
170	2014-03-11 15:58:36	21.5	31	3.7
171	2014-03-11 16:58:36	20.5	33	3.7
172	2014-03-11 17:58:36	21.5	27.5	2
173	2014-03-11 18:58:36	22	26.5	1.9
174	2014-03-11 19:58:36	17	33.5	0.8
175	2014-03-11 20:58:36	13.5	39	-0.2
176	2014-03-11 21:58:36	12.5	42	0
177	2014-03-11 22:58:36	12	41	-0.8
178	2014-03-11 23:58:36	12	42.5	-0.3
179	2014-03-12 00:58:36	11	46	-0.2
180	2014-03-12 01:58:36	12	35	-3
181	2014-03-12 02:58:36	11.5	36	-3
182	2014-03-12 03:58:36	11	37	-3.1
183	2014-03-12 04:58:36	11	37.5	-2.9
184	2014-03-12 05:58:36	10.5	41	-2.2
185	2014-03-12 06:58:36	10	42.5	-2.1
186	2014-03-12 07:58:36	9.5	44.5	-2
187	2014-03-12 08:58:36	9	50	-0.9
188	2014-03-12 09:58:36	9	49	-1.1
189	2014-03-12 10:58:36	11	44.5	-0.6
190	2014-03-12 11:58:36	13.5	42	0.9
191	2014-03-12 12:58:36	15	39.5	1.4
192	2014-03-12 13:58:36	18	35	2.3
193	2014-03-12 14:58:36	21	30.5	3
194	2014-03-12 15:58:36	18	35	2.3
195	2014-03-12 16:58:36	17	38.5	2.8
196	2014-03-12 17:58:36	18.5	36.5	3.4
197	2014-03-12 18:58:36	18.5	36.5	3.4
198	2014-03-12 19:58:36	14.5	44.5	2.6
199	2014-03-12 20:58:36	11.5	52	2
200	2014-03-12 21:58:36	10.5	54	1.6
201	2014-03-12 22:58:36	9	58.5	1.3
202	2014-03-12 23:58:36	8.5	59.5	1.1
203	2014-03-13 00:58:36	8.5	61	1.4
204	2014-03-13 01:58:36	9	61	1.9
205	2014-03-13 02:58:36	8.5	61	1.4
206	2014-03-13 03:58:36	7.5	63.5	1
207	2014-03-13 04:58:36	6.5	67	0.8
208	2014-03-13 05:58:36	7	66	1.1
209	2014-03-13 06:58:36	6	69	0.8
210	2014-03-13 07:58:36	6.5	69.5	1.3
211	2014-03-13 08:58:36	6.5	69.5	1.3
212	2014-03-13 09:58:36	6.5	71.5	1.7
213	2014-03-13 10:58:36	9	61.5	2
214	2014-03-13 11:58:36	12	57.5	3.9
215	2014-03-13 12:58:36	14.5	51	4.5
216	2014-03-13 13:58:36	17	45.5	5.2
217	2014-03-13 14:58:36	13	52	3.4
218	2014-03-13 15:58:36	13	52.5	3.5
219	2014-03-13 16:58:36	13.5	51.5	3.7
220	2014-03-13 17:58:36	13	47.5	2.1
221	2014-03-13 18:58:36	12	48	1.3
222	2014-03-13 19:58:36	8.5	73.5	4
223	2014-03-13 20:58:36	7.5	76	3.6
224	2014-03-13 21:58:36	8	70.5	3
225	2014-03-13 22:58:36	8	68	2.5
226	2014-03-13 23:58:36	7	68.5	1.6
227	2014-03-14 00:58:36	6	72	1.3
228	2014-03-14 01:58:36	7.5	65.5	1.5
229	2014-03-14 02:58:36	6.5	65.5	0.5
230	2014-03-14 03:58:36	4.5	72.5	0
231	2014-03-14 04:58:36	4	74	-0.2
232	2014-03-14 05:58:36	5	70.5	0.1
233	2014-03-14 06:58:36	4.5	70	-0.5
234	2014-03-14 07:58:36	4	70.5	-0.9
235	2014-03-14 08:58:36	4	71.5	-0.7
236	2014-03-14 09:58:36	6	68	0.6
237	2014-03-14 10:58:36	9	59	1.4
238	2014-03-14 11:58:36	11	50.5	1.1
239	2014-03-14 12:58:36	12	53	2.7
240	2014-03-14 13:58:36	17	43	4.3
241	2014-03-14 14:58:36	17.5	42.5	4.6
242	2014-03-14 15:58:36	21	37	5.8
243	2014-03-14 16:58:36	20	35.5	4.3
244	2014-03-14 17:58:36	22.5	34.5	6.1
245	2014-03-14 18:58:36	21.5	35.5	5.6
246	2014-03-14 19:58:36	15.5	47	4.2
247	2014-03-14 20:58:36	11	57.5	2.9
248	2014-03-14 21:58:36	9	64	2.6
249	2014-03-14 22:58:36	8.5	57.5	0.6
250	2014-03-14 23:58:36	8	56.5	-0.1
251	2014-03-15 00:58:36	8	52.5	-1.1
252	2014-03-15 01:58:36	7	51.5	-2.3
253	2014-03-15 02:58:36	8	50.5	-1.6
254	2014-03-15 03:58:36	8.5	49	-1.6
255	2014-03-15 04:58:36	8	52	-1.2
256	2014-03-15 05:58:36	9	49.5	-1
257	2014-03-15 06:58:36	8.5	48	-1.9
258	2014-03-15 07:58:36	8.5	47	-2.1
259	2014-03-15 08:58:36	8	50.5	-1.6
260	2014-03-15 09:58:36	10	45.5	-1.2
261	2014-03-15 10:58:36	12	43	-0.2
262	2014-03-15 11:58:36	15.5	40.5	2.1
263	2014-03-15 12:58:36	18.5	34	2.4
264	2014-03-15 13:58:36	21.5	35	5.4
265	2014-03-15 14:58:36	24.5	30.5	6
266	2014-03-15 15:58:36	26	26	5
267	2014-03-15 16:58:36	23.5	31.5	5.6
268	2014-03-15 17:58:36	28.5	22.5	5.1
269	2014-03-15 18:58:36	23.5	24.5	2.1
270	2014-03-15 19:58:36	18	28	-0.8
271	2014-03-15 20:58:36	14.5	36	-0.4
272	2014-03-15 21:58:36	14	36.5	-0.6
273	2014-03-15 22:58:36	13	36	-1.7
274	2014-03-15 23:58:36	12.5	35.5	-2.3
275	2014-03-16 00:58:36	12	37	-2.2
276	2014-03-16 01:58:36	10.5	40	-2.5
277	2014-03-16 02:58:36	12	33.5	-3.6
278	2014-03-16 03:58:36	10	40	-3
279	2014-03-16 04:58:36	10	40.5	-2.8
280	2014-03-16 05:58:36	9	38.5	-4.4
281	2014-03-16 06:58:36	9	40.5	-3.7
282	2014-03-16 07:58:36	9.5	40.5	-3.2
283	2014-03-16 08:58:36	10	37	-4
284	2014-03-16 09:58:36	10.5	40.5	-2.3
285	2014-03-16 10:58:36	14.5	27.5	-4
286	2014-03-16 11:58:36	17	34	1
287	2014-03-16 12:58:36	19.5	29.5	1.3
288	2014-03-16 13:58:36	23.5	28.5	4.2
289	2014-03-16 14:58:36	26	24.5	4.2
290	2014-03-16 15:58:36	25.5	25	4
291	2014-03-16 16:58:36	24	28	4.4
292	2014-03-16 17:58:36	26.5	21.5	2.7
293	2014-03-16 18:58:36	26.5	20.5	2.1
294	2014-03-16 19:58:36	21.5	26	1.2
295	2014-03-16 20:58:36	15.5	37	0.9
296	2014-03-16 21:58:36	13.5	42	0.9
297	2014-03-16 22:58:36	12.5	44.5	0.8
298	2014-03-16 23:58:36	12.5	45.5	1.1
299	2014-03-17 00:58:36	11.5	49	1.2
300	2014-03-17 01:58:36	11	48	0.4
301	2014-03-17 02:58:36	12	45.5	0.6
302	2014-03-17 03:58:36	11	49	0.7
303	2014-03-17 04:58:36	10.5	51	0.8
304	2014-03-17 05:58:36	10	49	-0.2
305	2014-03-17 06:58:36	10	50	0.1
306	2014-03-17 07:58:36	9	53	-0.1
307	2014-03-17 08:58:36	10	48	-0.5
308	2014-03-17 09:58:36	10.5	45.5	-0.8
309	2014-03-17 10:58:36	14.5	38	0.4
310	2014-03-17 11:58:36	18	38	3.5
311	2014-03-17 12:58:36	21	29	2.3
312	2014-03-17 13:58:36	23	29	4
313	2014-03-17 14:58:36	25.5	27.5	5.4
314	2014-03-17 15:58:36	25	27.5	5
315	2014-03-17 16:58:36	24.5	25.5	3.5
316	2014-03-17 17:58:36	25	24	3
317	2014-03-17 18:58:36	25.5	23	2.9
318	2014-03-17 19:58:36	21	31	3.2
319	2014-03-17 20:58:36	16	40	2.4
320	2014-03-17 21:58:36	13.5	44.5	1.7
321	2014-03-17 22:58:36	13	46.5	1.8
322	2014-03-17 23:58:36	12	49	1.6
323	2014-03-18 00:58:36	11.5	51	1.7
324	2014-03-18 01:58:36	11	51	1.3
325	2014-03-18 02:58:36	11	51.5	1.4
326	2014-03-18 03:58:36	11	51.5	1.4
327	2014-03-18 04:58:36	11	51.5	1.4
328	2014-03-18 05:58:36	11.5	47.5	0.7
329	2014-03-18 06:58:36	11.5	48.5	1
330	2014-03-18 07:58:36	11.5	47.5	0.7
331	2014-03-18 08:58:36	12	47	1.1
332	2014-03-18 09:58:36	12.5	48	1.8
333	2014-03-18 10:58:36	15.5	41	2.3
334	2014-03-18 11:58:36	19	36.5	3.8
335	2014-03-18 12:58:36	21.5	36	5.8
336	2014-03-18 13:58:36	23.5	29	4.5
337	2014-03-18 14:58:36	25.5	25.5	4.3
338	2014-03-18 15:58:36	25.5	26	4.6
339	2014-03-18 16:58:36	24.5	28	4.8
340	2014-03-18 17:58:36	25	27	4.7
341	2014-03-18 18:58:36	22	31	4.1
342	2014-03-18 19:58:36	18.5	43	5.7
343	2014-03-18 20:58:36	17	45	5
344	2014-03-18 21:58:36	16.5	46.5	5
345	2014-03-18 22:58:36	15.5	49.5	5
346	2014-03-18 23:58:36	14.5	47.5	3.5
347	2014-03-19 00:58:36	15	45	3.2
348	2014-03-19 01:58:36	13.5	48	2.7
349	2014-03-19 02:58:36	13	47.5	2.1
350	2014-03-19 03:58:36	12.5	49.5	2.2
351	2014-03-19 04:58:36	12.5	51	2.7
352	2014-03-19 05:58:36	14	49	3.5
353	2014-03-19 06:58:36	13.5	50.5	3.4
354	2014-03-19 07:58:36	12.5	53.5	3.3
355	2014-03-19 08:58:36	10.5	61.5	3.4
356	2014-03-19 09:58:36	13.5	54	4.4
357	2014-03-19 10:58:36	15	50.5	4.8
358	2014-03-19 11:58:36	16.5	46	4.9
359	2014-03-19 12:58:36	20	38	5.3
360	2014-03-19 13:58:36	22	35	5.8
361	2014-03-19 14:58:36	25	30	6.2
362	2014-03-19 15:58:36	23.5	33.5	6.5
363	2014-03-19 16:58:36	25	31.5	6.9
364	2014-03-19 17:58:36	22.5	35	6.3
365	2014-03-19 18:58:36	20	39	5.6
366	2014-03-19 19:58:36	20	40.5	6.2
367	2014-03-19 20:58:36	15.5	49	4.8
368	2014-03-19 21:58:36	14.5	52.5	4.9
369	2014-03-19 22:58:36	13.5	56	4.9
370	2014-03-19 23:58:36	14	54.5	5
371	2014-03-20 00:58:36	14	55.5	5.2
372	2014-03-20 01:58:36	13	56	4.4
373	2014-03-20 02:58:36	13	55.5	4.3
374	2014-03-20 03:58:36	13.5	55	4.6
375	2014-03-20 04:58:36	13.5	54.5	4.5
376	2014-03-20 05:58:36	13	57	4.7
377	2014-03-20 06:58:36	13	56.5	4.6
378	2014-03-20 07:58:36	12.5	58.5	4.6
379	2014-03-20 08:58:36	12	59.5	4.4
380	2014-03-20 09:58:36	14	56.5	5.5
381	2014-03-20 10:58:36	17	52.5	7.2
382	2014-03-20 11:58:36	17.5	52	7.5
383	2014-03-20 12:58:36	19.5	48	8.2
384	2014-03-20 13:58:36	21	45	8.6
385	2014-03-20 14:58:36	24.5	33.5	7.4
386	2014-03-20 15:58:36	23.5	38.5	8.6
387	2014-03-20 16:58:36	24.5	35.5	8.3
388	2014-03-20 17:58:36	22.5	40	8.2
389	2014-03-20 18:58:36	23.5	38	8.4
390	2014-03-20 19:58:36	19	48	7.8
391	2014-03-20 20:58:36	15.5	59.5	7.7
392	2014-03-20 21:58:36	14.5	66	8.2
393	2014-03-20 22:58:36	14	68	8.2
394	2014-03-20 23:58:36	11.5	75.5	7.3
395	2014-03-21 00:58:36	11	78	7.3
396	2014-03-21 01:58:36	10.5	81	7.4
397	2014-03-21 02:58:36	9.5	84	6.9
398	2014-03-21 03:58:36	8.5	87.5	6.5
399	2014-03-21 04:58:36	8.5	88	6.6
400	2014-03-21 05:58:36	8	86.5	5.9
401	2014-03-21 06:58:36	8.5	86	6.3
402	2014-03-21 07:58:36	9.5	84.5	7
403	2014-03-21 08:58:36	9	85	6.6
404	2014-03-21 09:58:36	10	84	7.4
405	2014-03-21 10:58:36	10.5	87	8.4
406	2014-03-21 11:58:36	11	88	9.1
407	2014-03-21 12:58:36	13	82	10
408	2014-03-21 13:58:36	18.5	64.5	11.7
409	2014-03-21 14:58:36	20.5	46	8.5
410	2014-03-21 15:58:36	17.5	48	6.4
411	2014-03-21 16:58:36	20.5	45	8.2
412	2014-03-21 17:58:36	17	53	7.4
413	2014-03-21 18:58:36	14	60.5	6.5
414	2014-03-21 19:58:36	13	62	5.9
415	2014-03-21 20:58:36	12	71	6.9
416	2014-03-21 21:58:36	12	76	7.9
417	2014-03-21 22:58:36	11.5	84.5	9
418	2014-03-21 23:58:36	11	89.5	9.3
419	2014-03-22 00:58:36	10.5	91	9.1
420	2014-03-22 01:58:36	10.5	92.5	9.3
421	2014-03-22 02:58:36	10.5	94.5	9.7
422	2014-03-22 03:58:36	10	96.5	9.5
423	2014-03-22 04:58:36	10	97	9.5
424	2014-03-22 05:58:36	10	97	9.5
425	2014-03-22 06:58:36	10	97	9.5
426	2014-03-22 07:58:36	10	96.5	9.5
427	2014-03-22 08:58:36	9	95	8.2
428	2014-03-22 09:58:36	8	91.5	6.7
429	2014-03-22 10:58:36	9.5	88	7.6
430	2014-03-22 11:58:36	11.5	76.5	7.5
431	2014-03-22 12:58:36	12	65.5	5.7
432	2014-03-22 13:58:36	15.5	54	6.2
433	2014-03-22 14:58:36	12	53.5	2.9
434	2014-03-22 15:58:36	16	44.5	3.9
435	2014-03-22 16:58:36	19	39	4.7
436	2014-03-22 17:58:36	17	41.5	3.8
437	2014-03-22 18:58:36	17.5	40	3.8
438	2014-03-22 19:58:36	12	45	0.5
439	2014-03-22 20:58:36	9	52	-0.3
440	2014-03-22 21:58:36	8	56	-0.2
441	2014-03-22 22:58:36	7	54	-1.7
442	2014-03-22 23:58:36	6.5	58.5	-1
443	2014-03-23 00:58:36	5.5	55.5	-2.7
444	2014-03-23 01:58:36	5	56.5	-2.9
445	2014-03-23 02:58:36	4.5	56.5	-3.4
446	2014-03-23 03:58:36	2.5	63	-3.8
447	2014-03-23 04:58:36	2.5	66	-3.2
448	2014-03-23 05:58:36	3.5	60	-3.5
449	2014-03-23 06:58:36	4.5	57.5	-3.1
450	2014-03-23 07:58:36	4	59	-3.3
451	2014-03-23 08:58:36	4.5	57.5	-3.1
452	2014-03-23 09:58:36	4.5	57	-3.3
453	2014-03-23 10:58:36	7	48.5	-3.1
454	2014-03-23 11:58:36	10.5	39	-2.8
455	2014-03-23 12:58:36	13.5	38.5	-0.3
456	2014-03-23 13:58:36	16	35.5	0.8
457	2014-03-23 14:58:36	20	27	0.5
458	2014-03-23 15:58:36	19	28.5	0.3
459	2014-03-23 16:58:36	21.5	28.5	2.5
460	2014-03-23 17:58:36	20	30.5	2.1
461	2014-03-23 18:58:36	18.5	31.5	1.3
462	2014-03-23 19:58:36	16	36.5	1.1
463	2014-03-23 20:58:36	10.5	45	-0.9
464	2014-03-23 21:58:36	8.5	52	-0.8
465	2014-03-23 22:58:36	7.5	57.5	-0.3
466	2014-03-23 23:58:36	7	57	-0.9
467	2014-03-24 00:58:36	7	57.5	-0.8
468	2014-03-24 01:58:36	6.5	57	-1.4
469	2014-03-24 02:58:36	6	60	-1.2
470	2014-03-24 03:58:36	4.5	65	-1.5
471	2014-03-24 04:58:36	5	65	-1
472	2014-03-24 05:58:36	6	65	-0.1
473	2014-03-24 06:58:36	6	67.5	0.5
474	2014-03-24 07:58:36	4.5	71	-0.3
475	2014-03-24 08:58:36	5.5	70	0.5
476	2014-03-24 09:58:36	8.5	64.5	2.2
477	2014-03-24 10:58:36	11.5	52.5	2.1
478	2014-03-24 11:58:36	11.5	55	2.8
479	2014-03-24 12:58:36	10	61	2.8
480	2014-03-24 13:58:36	10	61.5	3
481	2014-03-24 14:58:36	8	74.5	3.8
482	2014-03-24 15:58:36	7	84.5	4.6
483	2014-03-24 16:58:36	6	87.5	4.1
484	2014-03-24 17:58:36	7	91	5.6
485	2014-03-24 18:58:36	13.5	77	9.6
486	2014-03-24 19:58:36	10	74	5.6
487	2014-03-24 20:58:36	8	71.5	3.2
488	2014-03-24 21:58:36	8	69.5	2.8
489	2014-03-24 22:58:36	8	65	1.8
490	2014-03-24 23:58:36	7.5	65	1.4
491	2014-03-25 00:58:36	7	65	0.9
492	2014-03-25 01:58:36	6.5	66.5	0.7
493	2014-03-25 02:58:36	6.5	66	0.6
494	2014-03-25 03:58:36	6	65.5	0
495	2014-03-25 04:58:36	6.5	62.5	-0.1
496	2014-03-25 05:58:36	6.5	61	-0.5
497	2014-03-25 06:58:36	6.5	62	-0.2
498	2014-03-25 07:58:36	6	67	0.3
[truncated: 6,685 more rows]

## Sheet: 2015
CAEM 1	Time	Celsius(°C)	Humidity(%rh)	dew point(°C)	Serial Number
368	2015-01-01 00:17:06	9.5	23.5	-10.3
369	2015-01-01 01:17:06	8.5	26	-9.9
370	2015-01-01 02:17:06	9	25	-9.9
371	2015-01-01 03:17:06	8	26	-10.3
372	2015-01-01 04:17:06	8	27	-9.8
373	2015-01-01 05:17:06	8	28.5	-9.1
374	2015-01-01 06:17:06	6	33	-9
375	2015-01-01 07:17:06	7.5	28.5	-9.6
376	2015-01-01 08:17:06	8.5	25	-10.4
377	2015-01-01 09:17:06	8	26	-10.3
378	2015-01-01 10:17:06	8	27	-9.8
379	2015-01-01 11:17:06	16	19	-7.6
380	2015-01-01 12:17:06	20.5	19	-3.9
381	2015-01-01 13:17:06	19	22	-3.2
382	2015-01-01 14:17:06	25	20	0.5
383	2015-01-01 15:17:06	31	16.5	2.7
384	2015-01-01 16:17:06	29	13.5	-1.7
385	2015-01-01 17:17:06	27	15	-1.8
386	2015-01-01 18:17:06	15	27.5	-3.6
387	2015-01-01 19:17:06	9.5	44.5	-2
388	2015-01-01 20:17:06	7.5	46	-3.4
389	2015-01-01 21:17:06	6	50.5	-3.5
390	2015-01-01 22:17:06	5	51	-4.3
391	2015-01-01 23:17:06	5	51	-4.3
392	2015-01-02 00:17:06	4	53.5	-4.6
393	2015-01-02 01:17:06	3	55	-5.1
394	2015-01-02 02:17:06	3	53	-5.6
395	2015-01-02 03:17:06	3	50	-6.4
396	2015-01-02 04:17:06	3	52	-5.9
397	2015-01-02 05:17:06	2.5	52	-6.3
398	2015-01-02 06:17:06	3.5	43.5	-7.7
399	2015-01-02 07:17:06	3.5	42.5	-8
400	2015-01-02 08:17:06	3	46	-7.5
401	2015-01-02 09:17:06	3.5	41	-8.5
402	2015-01-02 10:17:06	7.5	35	-6.9
403	2015-01-02 11:17:06	13.5	27.5	-4.9
404	2015-01-02 12:17:06	16	29	-2
405	2015-01-02 13:17:06	16.5	29	-1.6
406	2015-01-02 14:17:06	25.5	19.5	0.6
407	2015-01-02 15:17:06	22	21.5	-1
408	2015-01-02 16:17:06	21	27.5	1.6
409	2015-01-02 17:17:06	17	32.5	0.4
410	2015-01-02 18:17:06	10.5	42	-1.9
411	2015-01-02 19:17:06	9	35.5	-5.4
412	2015-01-02 20:17:06	8.5	40	-4.3
413	2015-01-02 21:17:06	9	35	-5.6
414	2015-01-02 22:17:06	8.5	36.5	-5.5
415	2015-01-02 23:17:06	8.5	31.5	-7.4
416	2015-01-03 00:17:06	8	32	-7.7
417	2015-01-03 01:17:06	6.5	33.5	-8.4
418	2015-01-03 02:17:06	6	35	-8.3
419	2015-01-03 03:17:06	5.5	35	-8.7
420	2015-01-03 04:17:06	6	34.5	-8.5
421	2015-01-03 05:17:06	6	36.5	-7.7
422	2015-01-03 06:17:06	4.5	39	-8.2
423	2015-01-03 07:17:06	5.5	37	-8
424	2015-01-03 08:17:06	5	36.5	-8.6
425	2015-01-03 09:17:06	4.5	40.5	-7.7
426	2015-01-03 10:17:06	5	43	-6.5
427	2015-01-03 11:17:06	14.5	23.5	-6.1
428	2015-01-03 12:17:06	20	21.5	-2.6
429	2015-01-03 13:17:06	17.5	23.5	-3.5
430	2015-01-03 14:17:06	25	19	-0.2
431	2015-01-03 15:17:06	28.5	17.5	1.5
432	2015-01-03 16:17:06	28	20	3
433	2015-01-03 17:17:06	24	24	2.2
434	2015-01-03 18:17:06	15	36	0.1
435	2015-01-03 19:17:06	9.5	49	-0.7
436	2015-01-03 20:17:06	7.5	52.5	-1.6
437	2015-01-03 21:17:06	6.5	58	-1.2
438	2015-01-03 22:17:06	6	56	-2.1
439	2015-01-03 23:17:06	5.5	53	-3.3
440	2015-01-04 00:17:06	5.5	50.5	-3.9
441	2015-01-04 01:17:06	5.5	51.5	-3.7
442	2015-01-04 02:17:06	6	46	-4.7
443	2015-01-04 03:17:06	6.5	45	-4.6
444	2015-01-04 04:17:06	5.5	48.5	-4.5
445	2015-01-04 05:17:06	5.5	47	-4.9
446	2015-01-04 06:17:06	4.5	52.5	-4.4
447	2015-01-04 07:17:06	4.5	52.5	-4.4
448	2015-01-04 08:17:06	4.5	51	-4.7
449	2015-01-04 09:17:06	5	52	-4
450	2015-01-04 10:17:06	5.5	53	-3.3
451	2015-01-04 11:17:06	15.5	33	-0.7
452	2015-01-04 12:17:06	20	26.5	0.2
453	2015-01-04 13:17:06	18.5	29.5	0.4
454	2015-01-04 14:17:06	26.5	21	2.4
455	2015-01-04 15:17:06	31.5	18	4.3
456	2015-01-04 16:17:06	31	17.5	3.5
457	2015-01-04 17:17:06	27	21.5	3.2
458	2015-01-04 18:17:06	17	32	0.2
459	2015-01-04 19:17:06	11	40.5	-1.9
460	2015-01-04 20:17:06	10	41	-2.6
461	2015-01-04 21:17:06	9	39	-4.2
462	2015-01-04 22:17:06	7.5	44	-3.9
463	2015-01-04 23:17:06	8	41	-4.4
464	2015-01-05 00:17:06	7.5	41	-4.9
465	2015-01-05 01:17:06	7	44	-4.4
466	2015-01-05 02:17:06	8	40.5	-4.6
467	2015-01-05 03:17:06	7	42.5	-4.9
468	2015-01-05 04:17:06	6.5	45	-4.6
469	2015-01-05 05:17:06	6	45	-5
470	2015-01-05 06:17:06	5.5	46	-5.2
471	2015-01-05 07:17:06	5.5	45	-5.5
472	2015-01-05 08:17:06	5.5	45	-5.5
473	2015-01-05 09:17:06	5.5	44.5	-5.6
474	2015-01-05 10:17:06	5.5	48.5	-4.5
475	2015-01-05 11:17:06	15.5	30	-2
476	2015-01-05 12:17:06	20	26	-0.1
477	2015-01-05 13:17:06	18	29.5	0
478	2015-01-05 14:17:06	26.5	23.5	4
479	2015-01-05 15:17:06	29.5	21	4.9
480	2015-01-05 16:17:06	27.5	19.5	2.2
481	2015-01-05 17:17:06	23.5	24.5	2.1
482	2015-01-05 18:17:06	15	37.5	0.6
483	2015-01-05 19:17:06	8.5	51.5	-0.9
484	2015-01-05 20:17:06	7	54.5	-1.5
485	2015-01-05 21:17:06	6	50.5	-3.5
486	2015-01-05 22:17:06	5.5	46	-5.2
487	2015-01-05 23:17:06	4.5	49	-5.3
488	2015-01-06 00:17:06	4	49.5	-5.6
489	2015-01-06 01:17:06	3.5	52	-5.4
490	2015-01-06 02:17:06	3	52	-5.9
491	2015-01-06 03:17:06	3	51	-6.1
492	2015-01-06 04:17:06	2.5	50.5	-6.7
493	2015-01-06 05:17:06	2	54.5	-6.2
494	2015-01-06 06:17:06	1.5	54	-6.8
495	2015-01-06 07:17:06	2.5	50	-6.8
496	2015-01-06 08:17:06	2	51.5	-6.9
497	2015-01-06 09:17:06	1.5	52	-7.3
498	2015-01-06 10:17:06	1.5	53	-7
499	2015-01-06 11:17:06	12	33.5	-3.6
500	2015-01-06 12:17:06	15.5	29.5	-2.2
501	2015-01-06 13:17:06	15	35.5	-0.1
502	2015-01-06 14:17:06	21	33	4.1
503	2015-01-06 15:17:06	26.5	25	4.9
504	2015-01-06 16:17:06	22.5	31	4.5
505	2015-01-06 17:17:06	20	35.5	4.3
506	2015-01-06 18:17:06	11.5	49	1.2
507	2015-01-06 19:17:06	7	63	0.5
508	2015-01-06 20:17:06	4.5	71	-0.3
509	2015-01-06 21:17:06	3.5	74	-0.7
510	2015-01-06 22:17:06	2.5	70.5	-2.3
511	2015-01-06 23:17:06	2	76.5	-1.7
512	2015-01-07 00:17:06	2	60	-4.9
513	2015-01-07 01:17:06	1.5	56.5	-6.2
514	2015-01-07 02:17:06	2	55	-6.1
515	2015-01-07 03:17:06	1.5	54	-6.8
516	2015-01-07 04:17:06	1	54.5	-7.1
517	2015-01-07 05:17:06	1	52	-7.7
518	2015-01-07 06:17:06	1	51	-8
519	2015-01-07 07:17:06	2.5	46.5	-7.8
520	2015-01-07 08:17:06	1.5	47.5	-8.4
521	2015-01-07 09:17:06	1	50	-8.2
522	2015-01-07 10:17:06	1.5	51	-7.5
523	2015-01-07 11:17:06	10.5	35.5	-4.1
524	2015-01-07 12:17:06	14.5	31	-2.4
525	2015-01-07 13:17:06	15.5	26	-3.9
526	2015-01-07 14:17:06	23.5	24	1.8
527	2015-01-07 15:17:06	27.5	21.5	3.6
528	2015-01-07 16:17:06	26	23	3.3
529	2015-01-07 17:17:06	23	25	1.9
530	2015-01-07 18:17:06	13.5	37	-0.9
531	2015-01-07 19:17:06	7.5	43.5	-4.1
532	2015-01-07 20:17:06	6	46.5	-4.6
533	2015-01-07 21:17:06	4	50	-5.5
534	2015-01-07 22:17:06	4	46.5	-6.4
535	2015-01-07 23:17:06	4	48	-6
536	2015-01-08 00:17:06	3.5	43	-7.9
537	2015-01-08 01:17:06	4	40.5	-8.2
538	2015-01-08 02:17:06	3.5	39	-9.1
539	2015-01-08 03:17:06	3.5	40.5	-8.6
540	2015-01-08 04:17:06	2.5	43	-8.8
541	2015-01-08 05:17:06	2	43	-9.2
542	2015-01-08 06:17:06	2	42	-9.5
543	2015-01-08 07:17:06	1	46.5	-9.2
544	2015-01-08 08:17:06	1.5	43.5	-9.5
545	2015-01-08 09:17:06	2	41	-9.8
546	2015-01-08 10:17:06	2	45.5	-8.5
547	2015-01-08 11:17:06	12.5	27	-6
548	2015-01-08 12:17:06	19	20	-4.4
549	2015-01-08 13:17:06	18	23.5	-3.1
550	2015-01-08 14:17:06	23.5	20	-0.7
551	2015-01-08 15:17:06	27	19	1.4
552	2015-01-08 16:17:06	23	24.5	1.7
553	2015-01-08 17:17:06	20.5	29.5	2.1
554	2015-01-08 18:17:06	14	36.5	-0.6
555	2015-01-08 19:17:06	8.5	44	-3
556	2015-01-08 20:17:06	7	45	-4.1
557	2015-01-08 21:17:06	7.5	41.5	-4.7
558	2015-01-08 22:17:06	7	40.5	-5.5
559	2015-01-08 23:17:06	6	39	-6.9
560	2015-01-09 00:17:06	6	38	-7.2
561	2015-01-09 01:17:06	6	38.5	-7
562	2015-01-09 02:17:06	5.5	38.5	-7.5
563	2015-01-09 03:17:06	5	40.5	-7.3
564	2015-01-09 04:17:06	5	39.5	-7.6
565	2015-01-09 05:17:06	5	40.5	-7.3
566	2015-01-09 06:17:06	5.5	39.5	-7.2
567	2015-01-09 07:17:06	6.5	37	-7.1
568	2015-01-09 08:17:06	5	41.5	-7
569	2015-01-09 09:17:06	4	47	-6.3
570	2015-01-09 10:17:06	6	44.5	-5.2
571	2015-01-09 11:17:06	14.5	29	-3.3
572	2015-01-09 12:17:06	21.5	20.5	-2
573	2015-01-09 13:17:06	22.5	21	-0.9
574	2015-01-09 14:17:06	25.5	18	-0.5
575	2015-01-09 15:17:06	31	15	1.4
576	2015-01-09 16:17:06	30.5	16	1.9
577	2015-01-09 17:17:06	27.5	20.5	2.9
578	2015-01-09 18:17:06	17	31	-0.2
579	2015-01-09 19:17:06	11	40.5	-1.9
580	2015-01-09 20:17:06	9	45	-2.3
581	2015-01-09 21:17:06	9	44	-2.6
582	2015-01-09 22:17:06	9	34.5	-5.8
583	2015-01-09 23:17:06	8.5	35.5	-5.9
584	2015-01-10 00:17:06	8.5	35.5	-5.9
585	2015-01-10 01:17:06	6	46	-4.7
586	2015-01-10 02:17:06	5	49	-4.8
587	2015-01-10 03:17:06	5	50.5	-4.4
588	2015-01-10 04:17:06	6	44	-5.3
589	2015-01-10 05:17:06	6.5	39.5	-6.3
590	2015-01-10 06:17:06	7	35	-7.4
591	2015-01-10 07:17:06	6.5	33	-8.6
592	2015-01-10 08:17:06	5.5	34.5	-8.9
593	2015-01-10 09:17:06	6.5	31.5	-9.2
594	2015-01-10 10:17:06	6	38	-7.2
595	2015-01-10 11:17:06	14.5	23.5	-6.1
596	2015-01-10 12:17:06	22	19.5	-2.3
597	2015-01-10 13:17:06	24	18.5	-1.4
598	2015-01-10 14:17:06	28	16.5	0.3
599	2015-01-10 15:17:06	30.5	17.5	3.1
600	2015-01-10 16:17:06	26.5	22.5	3.4
601	2015-01-10 17:17:06	23	26.5	2.8
602	2015-01-10 18:17:06	16.5	35.5	1.2
603	2015-01-10 19:17:06	11.5	32.5	-4.4
604	2015-01-10 20:17:06	10	32.5	-5.7
605	2015-01-10 21:17:06	9.5	34	-5.6
606	2015-01-10 22:17:06	7.5	38	-5.9
607	2015-01-10 23:17:06	7	42.5	-4.9
608	2015-01-11 00:17:06	8.5	35.5	-5.9
609	2015-01-11 01:17:06	7.5	34	-7.3
610	2015-01-11 02:17:06	9.5	29	-7.6
611	2015-01-11 03:17:06	8	34.5	-6.7
612	2015-01-11 04:17:06	7.5	33.5	-7.5
613	2015-01-11 05:17:06	6.5	35	-7.8
614	2015-01-11 06:17:06	5.5	42.5	-6.2
615	2015-01-11 07:17:06	8	44.5	-3.3
616	2015-01-11 08:17:06	9	49.5	-1
617	2015-01-11 09:17:06	9	51	-0.6
618	2015-01-11 10:17:06	10	50.5	0.2
619	2015-01-11 11:17:06	16	39.5	2.2
620	2015-01-11 12:17:06	16	41	2.8
621	2015-01-11 13:17:06	19.5	36.5	4.2
622	2015-01-11 14:17:06	23.5	32	5.9
623	2015-01-11 15:17:06	27.5	25.5	6
624	2015-01-11 16:17:06	23	29.5	4.3
625	2015-01-11 17:17:06	21.5	33	4.6
626	2015-01-11 18:17:06	18	35.5	2.5
627	2015-01-11 19:17:06	11	50	1
628	2015-01-11 20:17:06	10	53	0.9
629	2015-01-11 21:17:06	9	56	0.7
630	2015-01-11 22:17:06	9	55.5	0.6
631	2015-01-11 23:17:06	8.5	55	0
632	2015-01-12 00:17:06	9	55.5	0.6
633	2015-01-12 01:17:06	8.5	58.5	0.8
634	2015-01-12 02:17:06	9	57	1
635	2015-01-12 03:17:06	9	58.5	1.3
636	2015-01-12 04:17:06	8	62.5	1.3
637	2015-01-12 05:17:06	7	63.5	0.6
638	2015-01-12 06:17:06	6	68	0.6
639	2015-01-12 07:17:06	5.5	68.5	0.2
640	2015-01-12 08:17:06	5.5	69.5	0.4
641	2015-01-12 09:17:06	5	69.5	-0.1
642	2015-01-12 10:17:06	5.5	70	0.5
643	2015-01-12 11:17:06	15	44.5	3
644	2015-01-12 12:17:06	21.5	33	4.6
645	2015-01-12 13:17:06	26	26	5
646	2015-01-12 14:17:06	22	29.5	3.4
647	2015-01-12 15:17:06	24	25	2.8
648	2015-01-12 16:17:06	24.5	28.5	5.1
649	2015-01-12 17:17:06	19	33	2.4
650	2015-01-12 18:17:06	14	41	1
651	2015-01-12 19:17:06	10	50.5	0.2
652	2015-01-12 20:17:06	9	55	0.5
653	2015-01-12 21:17:06	7.5	59.5	0.1
654	2015-01-12 22:17:06	6.5	62	-0.2
655	2015-01-12 23:17:06	6	65	-0.1
656	2015-01-13 00:17:06	5.5	67	-0.1
657	2015-01-13 01:17:06	5.5	67	-0.1
658	2015-01-13 02:17:06	4.5	70.5	-0.4
659	2015-01-13 03:17:06	5.5	69.5	0.4
660	2015-01-13 04:17:06	6	67.5	0.5
661	2015-01-13 05:17:06	5.5	65.5	-0.4
662	2015-01-13 06:17:06	5.5	65	-0.5
663	2015-01-13 07:17:06	5	68	-0.4
664	2015-01-13 08:17:06	4.5	67.5	-1
665	2015-01-13 09:17:06	5.5	67.5	0
666	2015-01-13 10:17:06	5.5	71.5	0.8
667	2015-01-13 11:17:06	16	46	4.4
668	2015-01-13 12:17:06	22.5	33	5.4
669	2015-01-13 13:17:06	21	35.5	5.2
670	2015-01-13 14:17:06	21.5	37	6.2
671	2015-01-13 15:17:06	20.5	39	6.1
672	2015-01-13 16:17:06	19.5	41	5.9
673	2015-01-13 17:17:06	16	45	4.1
674	2015-01-13 18:17:06	11.5	54	2.5
675	2015-01-13 19:17:06	9	60.5	1.8
676	2015-01-13 20:17:06	8.5	64.5	2.2
677	2015-01-13 21:17:06	8	70	2.9
678	2015-01-13 22:17:06	8	71.5	3.2
679	2015-01-13 23:17:06	7	76	3.1
680	2015-01-14 00:17:06	7	78.5	3.5
681	2015-01-14 01:17:06	7	80.5	3.9
682	2015-01-14 02:17:06	6	81	3
683	2015-01-14 03:17:06	5.5	85	3.2
684	2015-01-14 04:17:06	5.5	85	3.2
685	2015-01-14 05:17:06	4.5	85.5	2.3
686	2015-01-14 06:17:06	5.5	87.5	3.6
687	2015-01-14 07:17:06	6.5	86.5	4.4
688	2015-01-14 08:17:06	6	89	4.3
689	2015-01-14 09:17:06	5	86.5	2.9
690	2015-01-14 10:17:06	5	85	2.7
691	2015-01-14 11:17:06	14.5	54.5	5.4
692	2015-01-14 12:17:06	18.5	49	7.6
693	2015-01-14 13:17:06	10.5	72.5	5.8
694	2015-01-14 14:17:06	21.5	44.5	8.9
695	2015-01-14 15:17:06	19	46	7.1
696	2015-01-14 16:17:06	13	62.5	6
697	2015-01-14 17:17:06	15.5	59.5	7.7
698	2015-01-14 18:17:06	10.5	70.5	5.4
699	2015-01-14 19:17:06	9.5	72	4.7
700	2015-01-14 20:17:06	9	72.5	4.3
701	2015-01-14 21:17:06	8.5	77.5	4.8
702	2015-01-14 22:17:06	8	75.5	3.9
703	2015-01-14 23:17:06	8.5	75.5	4.4
704	2015-01-15 00:17:06	8.5	76.5	4.6
705	2015-01-15 01:17:06	8	77	4.2
706	2015-01-15 02:17:06	8	83.5	5.4
707	2015-01-15 03:17:06	8	83.5	5.4
708	2015-01-15 04:17:06	8.5	78.5	5
709	2015-01-15 05:17:06	7.5	84.5	5.1
710	2015-01-15 06:17:06	7.5	85.5	5.2
711	2015-01-15 07:17:06	7.5	88	5.6
712	2015-01-15 08:17:06	7	87.5	5.1
713	2015-01-15 09:17:06	7	88	5.2
714	2015-01-15 10:17:06	7	88	5.2
715	2015-01-15 11:17:06	7	91.5	5.7
716	2015-01-15 12:17:06	8	89.5	6.4
717	2015-01-15 13:17:06	7.5	87.5	5.6
718	2015-01-15 14:17:06	8	89.5	6.4
719	2015-01-15 15:17:06	7.5	91	6.1
720	2015-01-15 16:17:06	7.5	89.5	5.9
721	2015-01-15 17:17:06	8	89.5	6.4
722	2015-01-15 18:17:06	8	87.5	6.1
723	2015-01-15 19:17:06	7.5	93.5	6.5
724	2015-01-15 20:17:06	7.5	94.5	6.7
725	2015-01-15 21:17:06	6.5	94.5	5.7
726	2015-01-15 22:17:06	6.5	95.5	5.8
727	2015-01-15 23:17:06	7	95.5	6.3
728	2015-01-16 00:17:06	6.5	95.5	5.8
729	2015-01-16 01:17:06	6	95.5	5.3
730	2015-01-16 02:17:06	4	95	3.3
731	2015-01-16 03:17:06	3.5	95	2.8
732	2015-01-16 04:17:06	3	95.5	2.4
733	2015-01-16 05:17:06	3	95	2.3
734	2015-01-16 06:17:06	3	94.5	2.2
735	2015-01-16 07:17:06	2	87.5	0.1
736	2015-01-16 08:17:06	1	88	-0.8
737	2015-01-16 09:17:06	1	86	-1.1
738	2015-01-16 10:17:06	1.5	89	-0.1
739	2015-01-16 11:17:06	2.5	83	-0.1
740	2015-01-16 12:17:06	8	78.5	4.5
741	2015-01-16 13:17:06	9	72	4.2
742	2015-01-16 14:17:06	6	75.5	2
743	2015-01-16 15:17:06	4.5	82.5	1.8
744	2015-01-16 16:17:06	5	83	2.4
745	2015-01-16 17:17:06	5	80.5	1.9
746	2015-01-16 18:17:06	5.5	75.5	1.5
747	2015-01-16 19:17:06	4	79	0.7
748	2015-01-16 20:17:06	2.5	80.5	-0.5
749	2015-01-16 21:17:06	2	79.5	-1.2
750	2015-01-16 22:17:06	3	74	-1.2
751	2015-01-16 23:17:06	2.5	73.5	-1.7
752	2015-01-17 00:17:06	1	77.5	-2.5
753	2015-01-17 01:17:06	1	77.5	-2.5
754	2015-01-17 02:17:06	0.5	77	-3.1
755	2015-01-17 03:17:06	0	79	-3.2
756	2015-01-17 04:17:06	0	77.5	-3.5
757	2015-01-17 05:17:06	0.5	71.5	-4
758	2015-01-17 06:17:06	0	69	-5
759	2015-01-17 07:17:06	0	65	-5.8
760	2015-01-17 08:17:06	-1	66	-6.5
761	2015-01-17 09:17:06	-0.5	63	-6.7
762	2015-01-17 10:17:06	-0.5	63.5	-6.6
763	2015-01-17 11:17:06	9	39	-4.2
764	2015-01-17 12:17:06	16	32	-0.7
765	2015-01-17 13:17:06	14.5	36	-0.4
766	2015-01-17 14:17:06	9.5	52.5	0.3
767	2015-01-17 15:17:06	13	47	2
768	2015-01-17 16:17:06	11	46	-0.2
769	2015-01-17 17:17:06	10	48.5	-0.3
770	2015-01-17 18:17:06	5	66	-0.8
771	2015-01-17 19:17:06	4	68.5	-1.3
772	2015-01-17 20:17:06	3	69	-2.1
773	2015-01-17 21:17:06	3.5	67	-2
774	2015-01-17 22:17:06	3.5	70	-1.4
775	2015-01-17 23:17:06	3	78.5	-0.4
776	2015-01-18 00:17:06	1.5	86.5	-0.5
777	2015-01-18 01:17:06	1.5	89	-0.1
778	2015-01-18 02:17:06	1	90.5	-0.4
779	2015-01-18 03:17:06	1	91	-0.3
780	2015-01-18 04:17:06	0.5	92	-0.6
781	2015-01-18 05:17:06	0.5	92.5	-0.6
782	2015-01-18 06:17:06	0.5	93	-0.5
783	2015-01-18 07:17:06	0.5	93	-0.5
784	2015-01-18 08:17:06	1	92.5	-0.1
785	2015-01-18 09:17:06	1	92.5	-0.1
786	2015-01-18 10:17:06	1.5	91	0.2
787	2015-01-18 11:17:06	2.5	91.5	1.3
788	2015-01-18 12:17:06	4.5	91	3.2
789	2015-01-18 13:17:06	5	86.5	2.9
790	2015-01-18 14:17:06	5.5	86.5	3.4
791	2015-01-18 15:17:06	6.5	85.5	4.2
792	2015-01-18 16:17:06	6.5	85.5	4.2
793	2015-01-18 17:17:06	5.5	88	3.7
794	2015-01-18 18:17:06	4.5	91.5	3.2
795	2015-01-18 19:17:06	4	92	2.8
796	2015-01-18 20:17:06	3	92.5	1.9
797	2015-01-18 21:17:06	3	93.5	2.1
798	2015-01-18 22:17:06	2.5	93.5	1.6
799	2015-01-18 23:17:06	2.5	94	1.6
800	2015-01-19 00:17:06	2	94	1.1
801	2015-01-19 01:17:06	3	91	1.7
802	2015-01-19 02:17:06	3	88.5	1.3
803	2015-01-19 03:17:06	3.5	84	1.1
804	2015-01-19 04:17:06	3	83	0.4
805	2015-01-19 05:17:06	3	80	-0.1
806	2015-01-19 06:17:06	2.5	79	-0.8
807	2015-01-19 07:17:06	2.5	76.5	-1.2
808	2015-01-19 08:17:06	2	76	-1.8
809	2015-01-19 09:17:06	1.5	69.5	-3.5
810	2015-01-19 10:17:06	1.5	66.5	-4
811	2015-01-19 11:17:06	5	57.5	-2.7
812	2015-01-19 12:17:06	10.5	48	0
813	2015-01-19 13:17:06	14.5	36	-0.4
814	2015-01-19 14:17:06	13.5	37	-0.9
815	2015-01-19 15:17:06	21	24.5	0
816	2015-01-19 16:17:06	12	35	-3
817	2015-01-19 17:17:06	7.5	38	-5.9
818	2015-01-19 18:17:06	5	45	-5.9
819	2015-01-19 19:17:06	4.5	50	-5
820	2015-01-19 20:17:06	4	53	-4.7
821	2015-01-19 21:17:06	4	57	-3.7
822	2015-01-19 22:17:06	2.5	60.5	-4.4
823	2015-01-19 23:17:06	2.5	64.5	-3.5
824	2015-01-20 00:17:06	1.5	66.5	-4
825	2015-01-20 01:17:06	2	67.5	-3.4
826	2015-01-20 02:17:06	2	68	-3.3
827	2015-01-20 03:17:06	2	68.5	-3.2
828	2015-01-20 04:17:06	2.5	65	-3.4
829	2015-01-20 05:17:06	2	70	-2.9
830	2015-01-20 06:17:06	1.5	72	-3
831	2015-01-20 07:17:06	1.5	74	-2.6
832	2015-01-20 08:17:06	1	75	-2.9
833	2015-01-20 09:17:06	1.5	76	-2.3
834	2015-01-20 10:17:06	2.5	76	-1.3
835	2015-01-20 11:17:06	3.5	75	-0.5
836	2015-01-20 12:17:06	4.5	70.5	-0.4
837	2015-01-20 13:17:06	4	74	-0.2
838	2015-01-20 14:17:06	4.5	75	0.5
839	2015-01-20 15:17:06	5	74.5	0.9
840	2015-01-20 16:17:06	16	46	4.4
841	2015-01-20 17:17:06	9	55.5	0.6
842	2015-01-20 18:17:06	6	63.5	-0.4
843	2015-01-20 19:17:06	5	68.5	-0.3
844	2015-01-20 20:17:06	4	70.5	-0.9
845	2015-01-20 21:17:06	3.5	70	-1.4
846	2015-01-20 22:17:06	3.5	68.5	-1.7
847	2015-01-20 23:17:06	4	67	-1.6
848	2015-01-21 00:17:06	4	67	-1.6
849	2015-01-21 01:17:06	3.5	65	-2.4
850	2015-01-21 02:17:06	2	72	-2.5
851	2015-01-21 03:17:06	1.5	72	-3
852	2015-01-21 04:17:06	1.5	69.5	-3.5
853	2015-01-21 05:17:06	1	71	-3.7
854	2015-01-21 06:17:06	0	74	-4.1
855	2015-01-21 07:17:06	0.5	74.5	-3.5
856	2015-01-21 08:17:06	0.5	76.5	-3.1
857	2015-01-21 09:17:06	2	69.5	-3
858	2015-01-21 10:17:06	3.5	65.5	-2.3
859	2015-01-21 11:17:06	4	67	-1.6
860	2015-01-21 12:17:06	5	74	0.8
861	2015-01-21 13:17:06	5.5	73.5	1.2
862	2015-01-21 14:17:06	6	75	1.9
863	2015-01-21 15:17:06	16	51	5.9
864	2015-01-21 16:17:06	11.5	52.5	2.1
865	2015-01-21 17:17:06	14.5	48	3.6
866	2015-01-21 18:17:06	6	70	1
867	2015-01-21 19:17:06	5.5	68.5	0.2
868	2015-01-21 20:17:06	5	68.5	-0.3
869	2015-01-21 21:17:06	4.5	69	-0.7
870	2015-01-21 22:17:06	4.5	69	-0.7
871	2015-01-21 23:17:06	4	68.5	-1.3
872	2015-01-22 00:17:06	4	68	-1.4
873	2015-01-22 01:17:06	4	70	-1
874	2015-01-22 02:17:06	4	70.5	-0.9
875	2015-01-22 03:17:06	4	69.5	-1.1
876	2015-01-22 04:17:06	3.5	71	-1.3
877	2015-01-22 05:17:06	3.5	69.5	-1.5
878	2015-01-22 06:17:06	3	72	-1.5
879	2015-01-22 07:17:06	3	73	-1.4
880	2015-01-22 08:17:06	3	72.5	-1.4
881	2015-01-22 09:17:06	3	73.5	-1.3
882	2015-01-22 10:17:06	3	72.5	-1.4
883	2015-01-22 11:17:06	4.5	67	-1.1
884	2015-01-22 12:17:06	7	64	0.7
885	2015-01-22 13:17:06	8.5	57.5	0.6
886	2015-01-22 14:17:06	8	57	0
887	2015-01-22 15:17:06	8.5	55.5	0.1
888	2015-01-22 16:17:06	13	44	1
889	2015-01-22 17:17:06	8.5	53	-0.5
890	2015-01-22 18:17:06	6.5	61	-0.5
891	2015-01-22 19:17:06	6	64.5	-0.2
892	2015-01-22 20:17:06	5.5	66.5	-0.2
893	2015-01-22 21:17:06	5	69	-0.2
894	2015-01-22 22:17:06	5	69.5	-0.1
895	2015-01-22 23:17:06	5	69	-0.2
896	2015-01-23 00:17:06	4.5	71	-0.3
897	2015-01-23 01:17:06	4	72	-0.6
898	2015-01-23 02:17:06	4	74	-0.2
899	2015-01-23 03:17:06	3.5	73.5	-0.8
900	2015-01-23 04:17:06	2.5	73	-1.8
901	2015-01-23 05:17:06	2.5	73	-1.8
902	2015-01-23 06:17:06	1	75	-2.9
903	2015-01-23 07:17:06	0.5	77.5	-3
904	2015-01-23 08:17:06	0.5	77	-3.1
905	2015-01-23 09:17:06	0.5	78	-2.9
906	2015-01-23 10:17:06	1	76	-2.7
907	2015-01-23 11:17:06	10.5	49.5	0.4
908	2015-01-23 12:17:06	15.5	39.5	1.8
909	2015-01-23 13:17:06	21.5	27	1.7
910	2015-01-23 14:17:06	15	32.5	-1.3
911	2015-01-23 15:17:06	25	22	1.8
912	2015-01-23 16:17:06	21	25	0.2
913	2015-01-23 17:17:06	19	26	-0.9
914	2015-01-23 18:17:06	13	34	-2.5
915	2015-01-23 19:17:06	6.5	46.5	-4.1
916	2015-01-23 20:17:06	5	49.5	-4.7
917	2015-01-23 21:17:06	4.5	46.5	-6
918	2015-01-23 22:17:06	4	50	-5.5
919	2015-01-23 23:17:06	3.5	48.5	-6.3
920	2015-01-24 00:17:06	4	49.5	-5.6
921	2015-01-24 01:17:06	3	57	-4.7
922	2015-01-24 02:17:06	3	48	-6.9
923	2015-01-24 03:17:06	1.5	58	-5.8
924	2015-01-24 04:17:06	1.5	54.5	-6.7
925	2015-01-24 05:17:06	2	51.5	-6.9
926	2015-01-24 06:17:06	3.5	48.5	-6.3
927	2015-01-24 07:17:06	2	49	-7.6
928	2015-01-24 08:17:06	3	43	-8.3
929	2015-01-24 09:17:06	1.5	49.5	-7.9
930	2015-01-24 10:17:06	2	45.5	-8.5
931	2015-01-24 11:17:06	12.5	26	-6.5
932	2015-01-24 12:17:06	16.5	17	-8.6
933	2015-01-24 13:17:06	22.5	13.5	-6.8
934	2015-01-24 14:17:06	17.5	15.5	-9
935	2015-01-24 15:17:06	27	13	-3.7
936	2015-01-24 16:17:06	23.5	14	-5.5
937	2015-01-24 17:17:06	24	15	-4.2
938	2015-01-24 18:17:06	16	23	-5.1
939	2015-01-24 19:17:06	11	33.5	-4.4
940	2015-01-24 20:17:06	10.5	41	-2.2
941	2015-01-24 21:17:06	10	46	-1.1
942	2015-01-24 22:17:06	9.5	48.5	-0.8
943	2015-01-24 23:17:06	7.5	53	-1.4
944	2015-01-25 00:17:06	7.5	58	-0.2
945	2015-01-25 01:17:06	7	62	0.2
946	2015-01-25 02:17:06	7	63.5	0.6
947	2015-01-25 03:17:06	7	62.5	0.3
948	2015-01-25 04:17:06	5.5	64.5	-0.6
949	2015-01-25 05:17:06	9	33	-6.4
950	2015-01-25 06:17:06	8.5	28	-8.9
951	2015-01-25 07:17:06	9.5	24.5	-9.8
952	2015-01-25 08:17:06	9.5	21	-11.7
953	2015-01-25 09:17:06	10	19.5	-12.2
954	2015-01-25 10:17:06	9.5	25	-9.5
955	2015-01-25 11:17:06	12.5	20	-9.8
956	2015-01-25 12:17:06	13	14.5	-13.4
957	2015-01-25 13:17:06	18.5	17.5	-6.6
958	2015-01-25 14:17:06	14.5	19	-8.8
959	2015-01-25 15:17:06	17.5	18.5	-6.7
960	2015-01-25 16:17:06	13.5	21	-8.4
961	2015-01-25 17:17:06	12	21.5	-9.3
962	2015-01-25 18:17:06	10.5	24	-9.2
963	2015-01-25 19:17:06	9.5	24	-10
964	2015-01-25 20:17:06	8.5	27	-9.4
965	2015-01-25 21:17:06	8.5	24.5	-10.6
966	2015-01-25 22:17:06	10.5	18.5	-12.4
967	2015-01-25 23:17:06	10.5	13	-16.7
968	2015-01-26 00:17:06	9.5	15.5	-15.4
969	2015-01-26 01:17:06	9.5	14	-16.6
970	2015-01-26 02:17:06	9.5	14	-16.6
971	2015-01-26 03:17:06	9.5	13.5	-17.1
972	2015-01-26 04:17:06	9.5	18	-13.6
973	2015-01-26 05:17:06	9.5	13.5	-17.1
974	2015-01-26 06:17:06	9.5	15	-15.8
975	2015-01-26 07:17:06	10.5	27.5	-7.4
976	2015-01-26 08:17:06	10	27	-8.1
977	2015-01-26 09:17:06	9.5	29	-7.6
978	2015-01-26 10:17:06	10.5	25	-8.7
979	2015-01-26 11:17:06	16	19.5	-7.2
980	2015-01-26 12:17:06	21.5	16.5	-4.9
981	2015-01-26 13:17:06	28	14	-2
982	2015-01-26 14:17:06	24	18	-1.8
983	2015-01-26 15:17:06	27.5	17	0.3
984	2015-01-26 16:17:06	27.5	17.5	0.7
985	2015-01-26 17:17:06	21.5	22	-1.1
986	2015-01-26 18:17:06	14.5	35	-0.8
987	2015-01-26 19:17:06	13	37	-1.3
988	2015-01-26 20:17:06	12	40	-1.2
989	2015-01-26 21:17:06	11.5	39.5	-1.8
990	2015-01-26 22:17:06	11	37.5	-2.9
991	2015-01-26 23:17:06	9.5	37.5	-4.3
992	2015-01-27 00:17:06	9.5	39	-3.7
993	2015-01-27 01:17:06	8	44.5	-3.3
994	2015-01-27 02:17:06	7	46.5	-3.7
995	2015-01-27 03:17:06	7	48.5	-3.1
996	2015-01-27 04:17:06	7.5	49	-2.5
997	2015-01-27 05:17:06	6.5	44.5	-4.7
998	2015-01-27 06:17:06	5	54.5	-3.4
999	2015-01-27 07:17:06	6.5	50	-3.2
1000	2015-01-27 08:17:06	5	53	-3.8
1001	2015-01-27 09:17:06	5	55.5	-3.2
1002	2015-01-27 10:17:06	8	51	-1.5
1003	2015-01-27 11:17:06	14.5	38	0.4
1004	2015-01-27 12:17:06	21	28.5	2.1
1005	2015-01-27 13:17:06	23.5	25	2.4
1006	2015-01-27 14:17:06	17	34.5	1.2
1007	2015-01-27 15:17:06	27.5	23.5	4.8
1008	2015-01-27 16:17:06	25.5	25	4
1009	2015-01-27 17:17:06	26	23.5	3.6
1010	2015-01-27 18:17:06	20	27	0.5
1011	2015-01-27 19:17:06	12	42	-0.5
1012	2015-01-27 20:17:06	10.5	41.5	-2
1013	2015-01-27 21:17:06	9.5	41.5	-2.9
1014	2015-01-27 22:17:06	9	41	-3.5
1015	2015-01-27 23:17:06	9.5	36	-4.8
1016	2015-01-28 00:17:06	8.5	40	-4.3
1017	2015-01-28 01:17:06	7.5	37	-6.2
1018	2015-01-28 02:17:06	8	37.5	-5.6
1019	2015-01-28 03:17:06	7.5	45	-3.6
1020	2015-01-28 04:17:06	7.5	39	-5.5
1021	2015-01-28 05:17:06	7	35.5	-7.2
1022	2015-01-28 06:17:06	6	37	-7.6
1023	2015-01-28 07:17:06	4	47	-6.3
1024	2015-01-28 08:17:06	4	47	-6.3
1025	2015-01-28 09:17:06	3	53	-5.6
1026	2015-01-28 10:17:06	4	53.5	-4.6
1027	2015-01-28 11:17:06	12.5	39	-1.1
1028	2015-01-28 12:17:06	18.5	32	1.5
1029	2015-01-28 13:17:06	23.5	26.5	3.2
1030	2015-01-28 14:17:06	20	32	2.8
1031	2015-01-28 15:17:06	29.5	20	4.2
1032	2015-01-28 16:17:06	27.5	16	-0.5
1033	2015-01-28 17:17:06	25.5	16.5	-1.7
1034	2015-01-28 18:17:06	15	26	-4.3
1035	2015-01-28 19:17:06	11.5	32.5	-4.4
1036	2015-01-28 20:17:06	11	37	-3.1
1037	2015-01-28 21:17:06	9.5	44	-2.1
1038	2015-01-28 22:17:06	9.5	48.5	-0.8
1039	2015-01-28 23:17:06	9	50.5	-0.7
1040	2015-01-29 00:17:06	7	57	-0.9
1041	2015-01-29 01:17:06	7.5	55.5	-0.8
1042	2015-01-29 02:17:06	6.5	59	-0.9
1043	2015-01-29 03:17:06	7.5	65.5	1.5
1044	2015-01-29 04:17:06	7.5	70.5	2.5
1045	2015-01-29 05:17:06	7.5	70.5	2.5
1046	2015-01-29 06:17:06	7.5	69	2.2
1047	2015-01-29 07:17:06	7	68.5	1.6
1048	2015-01-29 08:17:06	6	69.5	0.9
1049	2015-01-29 09:17:06	5.5	72.5	1
1050	2015-01-29 10:17:06	7	70.5	2
1051	2015-01-29 11:17:06	15	49	4.4
1052	2015-01-29 12:17:06	12.5	51.5	2.8
1053	2015-01-29 13:17:06	10.5	61.5	3.4
1054	2015-01-29 14:17:06	10.5	66.5	4.5
1055	2015-01-29 15:17:06	11	69	5.5
1056	2015-01-29 16:17:06	13.5	65.5	7.2
1057	2015-01-29 17:17:06	15	58.5	6.9
1058	2015-01-29 18:17:06	11	75	6.7
1059	2015-01-29 19:17:06	9.5	85.5	7.2
1060	2015-01-29 20:17:06	9.5	89.5	7.9
1061	2015-01-29 21:17:06	9.5	90	7.9
1062	2015-01-29 22:17:06	9	91.5	7.7
1063	2015-01-29 23:17:06	9	92	7.8
1064	2015-01-30 00:17:06	8.5	92.5	7.4
1065	2015-01-30 01:17:06	8.5	93	7.4
1066	2015-01-30 02:17:06	9	93.5	8
1067	2015-01-30 03:17:06	9	93.5	8
1068	2015-01-30 04:17:06	9	93.5	8
1069	2015-01-30 05:17:06	9	94	8.1
1070	2015-01-30 06:17:06	9	94	8.1
1071	2015-01-30 07:17:06	9	94	8.1
1072	2015-01-30 08:17:06	9	94	8.1
1073	2015-01-30 09:17:06	9	94	8.1
1074	2015-01-30 10:17:06	9	94	8.1
1075	2015-01-30 11:17:06	9	94	8.1
1076	2015-01-30 12:17:06	9.5	94.5	8.7
1077	2015-01-30 13:17:06	10	94.5	9.2
1078	2015-01-30 14:17:06	10	94.5	9.2
1079	2015-01-30 15:17:06	10.5	94.5	9.7
1080	2015-01-30 16:17:06	10.5	95	9.7
1081	2015-01-30 17:17:06	11	94.5	10.2
1082	2015-01-30 18:17:06	11	94	10.1
1083	2015-01-30 19:17:06	10.5	94	9.6
1084	2015-01-30 20:17:06	10.5	93.5	9.5
1085	2015-01-30 21:17:06	10	94.5	9.2
1086	2015-01-30 22:17:06	10	93.5	9
1087	2015-01-30 23:17:06	10	92.5	8.8
1088	2015-01-31 00:17:06	10	88.5	8.2
1089	2015-01-31 01:17:06	9.5	91	8.1
1090	2015-01-31 02:17:06	9.5	92	8.3
1091	2015-01-31 03:17:06	9	92.5	7.9
1092	2015-01-31 04:17:06	8.5	94.5	7.7
1093	2015-01-31 05:17:06	7	93.5	6
1094	2015-01-31 06:17:06	6.5	93	5.5
1095	2015-01-31 07:17:06	6	88	4.2
1096	2015-01-31 08:17:06	5.5	86.5	3.4
1097	2015-01-31 09:17:06	5.5	82.5	2.8
1098	2015-01-31 10:17:06	5.5	82.5	2.8
1099	2015-01-31 11:17:06	8.5	63.5	2
1100	2015-01-31 12:17:06	13.5	48.5	2.9
1101	2015-01-31 13:17:06	9	55	0.5
1102	2015-01-31 14:17:06	8.5	54	-0.3
1103	2015-01-31 15:17:06	10	50	0.1
1104	2015-01-31 16:17:06	8	56.5	-0.1
1105	2015-01-31 17:17:06	4	75	0
1106	2015-01-31 18:17:06	4	72	-0.6
1107	2015-01-31 19:17:06	3	70.5	-1.8
1108	2015-01-31 20:17:06	2.5	70	-2.4
1109	2015-01-31 21:17:06	2	72	-2.5
1110	2015-01-31 22:17:06	2	70.5	-2.8
1111	2015-01-31 23:17:06	2	70.5	-2.8
1112	2015-02-01 00:17:06	2	70	-2.9
1113	2015-02-01 01:17:06	2	69	-3.1
1114	2015-02-01 02:17:06	1.5	70	-3.4
1115	2015-02-01 03:17:06	1.5	71.5	-3.1
1116	2015-02-01 04:17:06	1	72.5	-3.4
1117	2015-02-01 05:17:06	1	73.5	-3.2
1118	2015-02-01 06:17:06	1	72	-3.5
1119	2015-02-01 07:17:06	1	71	-3.7
1120	2015-02-01 08:17:06	1.5	69.5	-3.5
1121	2015-02-01 09:17:06	2	69	-3.1
1122	2015-02-01 10:17:06	2	69	-3.1
1123	2015-02-01 11:17:06	5.5	57.5	-2.2
1124	2015-02-01 12:17:06	5	60	-2.1
1125	2015-02-01 13:17:06	6	56	-2.1
1126	2015-02-01 14:17:06	7.5	51.5	-1.8
1127	2015-02-01 15:17:06	6.5	54	-2.1
1128	2015-02-01 16:17:06	6.5	53.5	-2.2
1129	2015-02-01 17:17:06	9.5	45.5	-1.7
1130	2015-02-01 18:17:06	6.5	52	-2.6
1131	2015-02-01 19:17:06	5	57.5	-2.7
1132	2015-02-01 20:17:06	4.5	61	-2.4
1133	2015-02-01 21:17:06	4.5	62.5	-2
1134	2015-02-01 22:17:06	4.5	66	-1.3
1135	2015-02-01 23:17:06	4	69	-1.2
1136	2015-02-02 00:17:06	4	71	-0.8
1137	2015-02-02 01:17:06	4	72	-0.6
1138	2015-02-02 02:17:06	3.5	74	-0.7
1139	2015-02-02 03:17:06	3.5	76.5	-0.2
1140	2015-02-02 04:17:06	3	79.5	-0.2
1141	2015-02-02 05:17:06	3	81.5	0.2
1142	2015-02-02 06:17:06	2.5	83.5	0
1143	2015-02-02 07:17:06	2.5	86.5	0.5
1144	2015-02-02 08:17:06	2	89	0.4
1145	2015-02-02 09:17:06	2	90	0.5
1146	2015-02-02 10:17:06	2.5	91	1.2
1147	2015-02-02 11:17:06	3	91.5	1.8
1148	2015-02-02 12:17:06	3.5	91.5	2.2
1149	2015-02-02 13:17:06	3	91.5	1.8
1150	2015-02-02 14:17:06	2.5	91	1.2
1151	2015-02-02 15:17:06	4	91	2.7
1152	2015-02-02 16:17:06	5	92.5	3.9
1153	2015-02-02 17:17:06	5.5	91	4.2
1154	2015-02-02 18:17:06	5.5	89	3.8
1155	2015-02-02 19:17:06	6	86	3.8
1156	2015-02-02 20:17:06	5.5	86.5	3.4
1157	2015-02-02 21:17:06	5.5	85	3.2
1158	2015-02-02 22:17:06	5	86.5	2.9
1159	2015-02-02 23:17:06	5	87	3
1160	2015-02-03 00:17:06	5	87	3
1161	2015-02-03 01:17:06	4.5	89.5	2.9
1162	2015-02-03 02:17:06	4.5	90	3
1163	2015-02-03 03:17:06	4	92.5	2.9
1164	2015-02-03 04:17:06	4.5	88.5	2.8
1165	2015-02-03 05:17:06	4.5	86.5	2.4
1166	2015-02-03 06:17:06	4.5	84	2
1167	2015-02-03 07:17:06	4.5	85	2.2
1168	2015-02-03 08:17:06	4	83.5	1.5
1169	2015-02-03 09:17:06	4	83.5	1.5
1170	2015-02-03 10:17:06	5	81.5	2.1
1171	2015-02-03 11:17:06	6.5	81.5	3.6
1172	2015-02-03 12:17:06	6.5	81.5	3.6
1173	2015-02-03 13:17:06	5.5	87.5	3.6
1174	2015-02-03 14:17:06	6.5	84	4
1175	2015-02-03 15:17:06	7	85	4.7
1176	2015-02-03 16:17:06	7.5	85	5.1
1177	2015-02-03 17:17:06	6	83.5	3.4
1178	2015-02-03 18:17:06	5	82.5	2.3
1179	2015-02-03 19:17:06	4.5	84.5	2.1
1180	2015-02-03 20:17:06	4	87	2
1181	2015-02-03 21:17:06	4	83	1.4
1182	2015-02-03 22:17:06	3.5	81.5	0.6
1183	2015-02-03 23:17:06	2.5	86	0.4
1184	2015-02-04 00:17:06	2	84	-0.4
1185	2015-02-04 01:17:06	2	81	-0.9
1186	2015-02-04 02:17:06	1.5	81	-1.4
1187	2015-02-04 03:17:06	1.5	77.5	-2
1188	2015-02-04 04:17:06	1	76.5	-2.7
1189	2015-02-04 05:17:06	1	76.5	-2.7
1190	2015-02-04 06:17:06	0.5	76.5	-3.1
1191	2015-02-04 07:17:06	0	74	-4.1
1192	2015-02-04 08:17:06	0	71.5	-4.5
1193	2015-02-04 09:17:06	0	72.5	-4.3
1194	2015-02-04 10:17:06	0.5	70.5	-4.2
1195	2015-02-04 11:17:06	0.5	68.5	-4.6
1196	2015-02-04 12:17:06	1.5	68	-3.7
1197	2015-02-04 13:17:06	3	60.5	-3.9
1198	2015-02-04 14:17:06	7	46.5	-3.7
1199	2015-02-04 15:17:06	6	50.5	-3.5
1200	2015-02-04 16:17:06	2.5	72.5	-1.9
1201	2015-02-04 17:17:06	4.5	59	-2.8
1202	2015-02-04 18:17:06	7.5	41	-4.9
1203	2015-02-04 19:17:06	2.5	52.5	-6.2
1204	2015-02-04 20:17:06	1.5	55.5	-6.4
1205	2015-02-04 21:17:06	1	59	-6.1
1206	2015-02-04 22:17:06	0.5	60	-6.3
1207	2015-02-04 23:17:06	0	63.5	-6.1
1208	2015-02-05 00:17:06	0	62.5	-6.3
1209	2015-02-05 01:17:06	0	63.5	-6.1
1210	2015-02-05 02:17:06	0	63	-6.2
1211	2015-02-05 03:17:06	0	61.5	-6.5
1212	2015-02-05 04:17:06	0.5	59	-6.6
1213	2015-02-05 05:17:06	0.5	61.5	-6
1214	2015-02-05 06:17:06	0.5	61.5	-6
1215	2015-02-05 07:17:06	0	63	-6.2
1216	2015-02-05 08:17:06	0	63	-6.2
1217	2015-02-05 09:17:06	0	63	-6.2
1218	2015-02-05 10:17:06	0.5	61.5	-6
1219	2015-02-05 11:17:06	6	47.5	-4.3
1220	2015-02-05 12:17:06	15.5	34	-0.3
1221	2015-02-05 13:17:06	22.5	24.5	1.2
1222	2015-02-05 14:17:06	20.5	24	-0.7
1223	2015-02-05 15:17:06	12.5	30	-4.6
1224	2015-02-05 16:17:06	8.5	37.5	-5.2
1225	2015-02-05 17:17:06	11	34.5	-4
1226	2015-02-05 18:17:06	6	42	-5.9
1227	2015-02-05 19:17:06	4.5	45	-6.4
1228	2015-02-05 20:17:06	3.5	44	-7.6
1229	2015-02-05 21:17:06	3	47.5	-7.1
1230	2015-02-05 22:17:06	2.5	48.5	-7.2
1231	2015-02-05 23:17:06	1.5	53.5	-6.9
1232	2015-02-06 00:17:06	0.5	58	-6.8
1233	2015-02-06 01:17:06	0	62.5	-6.3
1234	2015-02-06 02:17:06	-0.5	63.5	-6.6
1235	2015-02-06 03:17:06	-1.5	66.5	-6.9
1236	2015-02-06 04:17:06	-1.5	67.5	-6.7
1237	2015-02-06 05:17:06	-1	67	-6.3
1238	2015-02-06 06:17:06	-1	65	-6.7
1239	2015-02-06 07:17:06	-1	61	-7.5
1240	2015-02-06 08:17:06	-1.5	65	-7.2
1241	2015-02-06 09:17:06	-1.5	67	-6.8
1242	2015-02-06 10:17:06	0	62	-6.4
1243	2015-02-06 11:17:06	10	41	-2.6
1244	2015-02-06 12:17:06	15.5	34	-0.3
1245	2015-02-06 13:17:06	20.5	25.5	0.1
1246	2015-02-06 14:17:06	21.5	22.5	-0.8
1247	2015-02-06 15:17:06	21.5	22.5	-0.8
1248	2015-02-06 16:17:06	18.5	24.5	-2.1
1249	2015-02-06 17:17:06	17	25.5	-2.9
1250	2015-02-06 18:17:06	15	25.5	-4.6
1251	2015-02-06 19:17:06	4.5	42.5	-7.1
1252	2015-02-06 20:17:06	3	48	-6.9
1253	2015-02-06 21:17:06	2	48	-7.8
1254	2015-02-06 22:17:06	1.5	50.5	-7.6
1255	2015-02-06 23:17:06	0.5	55.5	-7.4
1256	2015-02-07 00:17:06	0	55	-7.9
1257	2015-02-07 01:17:06	-0.5	58.5	-7.6
1258	2015-02-07 02:17:06	-0.5	58.5	-7.6
1259	2015-02-07 03:17:06	-1	58	-8.2
1260	2015-02-07 04:17:06	-0.5	57	-7.9
1261	2015-02-07 05:17:06	-1	57	-8.4
1262	2015-02-07 06:17:06	0	56.5	-7.6
1263	2015-02-07 07:17:06	-0.5	59.5	-7.4
1264	2015-02-07 08:17:06	0	61.5	-6.5
1265	2015-02-07 09:17:06	0.5	60.5	-6.2
1266	2015-02-07 10:17:06	2	56	-5.8
1267	2015-02-07 11:17:06	3.5	53.5	-5
1268	2015-02-07 12:17:06	12	35.5	-2.8
1269	2015-02-07 13:17:06	6	45	-5
1270	2015-02-07 14:17:06	12.5	36	-2.1
1271	2015-02-07 15:17:06	6.5	46.5	-4.1
1272	2015-02-07 16:17:06	5	51.5	-4.1
1273	2015-02-07 17:17:06	4	57	-3.7
1274	2015-02-07 18:17:06	3	59.5	-4.1
1275	2015-02-07 19:17:06	2.5	60.5	-4.4
1276	2015-02-07 20:17:06	2.5	58	-4.9
1277	2015-02-07 21:17:06	1	60.5	-5.8
1278	2015-02-07 22:17:06	1	61.5	-5.6
1279	2015-02-07 23:17:06	0.5	62	-5.9
1280	2015-02-08 00:17:06	-0.5	65	-6.3
1281	2015-02-08 01:17:06	-1	67.5	-6.2
1282	2015-02-08 02:17:06	-1	69.5	-5.9
1283	2015-02-08 03:17:06	-1.5	71	-6.1
1284	2015-02-08 04:17:06	-1	72	-5.4
1285	2015-02-08 05:17:06	-1.5	70	-6.2
1286	2015-02-08 06:17:06	-1.5	70	-6.2
1287	2015-02-08 07:17:06	-2.5	72.5	-6.7
1288	2015-02-08 08:17:06	-2.5	73.5	-6.6
1289	2015-02-08 09:17:06	-2.5	73	-6.7
1290	2015-02-08 10:17:06	-1	73	-5.2
1291	2015-02-08 11:17:06	8	49	-2
1292	2015-02-08 12:17:06	16	34.5	0.4
1293	2015-02-08 13:17:06	22	26	1.6
1294	2015-02-08 14:17:06	21.5	22.5	-0.8
1295	2015-02-08 15:17:06	21.5	25	0.7
1296	2015-02-08 16:17:06	17	32	0.2
1297	2015-02-08 17:17:06	17.5	32.5	0.9
1298	2015-02-08 18:17:06	14.5	34.5	-1
1299	2015-02-08 19:17:06	6.5	48	-3.7
1300	2015-02-08 20:17:06	4	56	-4
1301	2015-02-08 21:17:06	3	59	-4.2
1302	2015-02-08 22:17:06	2.5	60.5	-4.4
1303	2015-02-08 23:17:06	2	60.5	-4.8
1304	2015-02-09 00:17:06	1	64	-5
1305	2015-02-09 01:17:06	1.5	62.5	-4.9
1306	2015-02-09 02:17:06	1	63.5	-5.1
1307	2015-02-09 03:17:06	1.5	59.5	-5.5
1308	2015-02-09 04:17:06	0	67	-5.4
1309	2015-02-09 05:17:06	0	66.5	-5.5
1310	2015-02-09 06:17:06	1	61	-5.7
1311	2015-02-09 07:17:06	-1	68.5	-6
1312	2015-02-09 08:17:06	-0.5	66.5	-6
1313	2015-02-09 09:17:06	0	68	-5.2
1314	2015-02-09 10:17:06	2.5	59	-4.7
1315	2015-02-09 11:17:06	9	43.5	-2.7
1316	2015-02-09 12:17:06	15.5	34	-0.3
1317	2015-02-09 13:17:06	18	30.5	0.4
1318	2015-02-09 14:17:06	16	34	0.2
1319	2015-02-09 15:17:06	22.5	24.5	1.2
1320	2015-02-09 16:17:06	20	26.5	0.2
1321	2015-02-09 17:17:06	17	32.5	0.4
1322	2015-02-09 18:17:06	14	36	-0.8
1323	2015-02-09 19:17:06	8	50	-1.8
1324	2015-02-09 20:17:06	7.5	50.5	-2.1
1325	2015-02-09 21:17:06	6.5	57	-1.4
1326	2015-02-09 22:17:06	6	62.5	-0.6
1327	2015-02-09 23:17:06	5.5	64.5	-0.6
1328	2015-02-10 00:17:06	4.5	65.5	-1.4
1329	2015-02-10 01:17:06	4.5	64.5	-1.6
1330	2015-02-10 02:17:06	4	64	-2.2
1331	2015-02-10 03:17:06	4	63	-2.4
1332	2015-02-10 04:17:06	3.5	65	-2.4
1333	2015-02-10 05:17:06	3.5	67	-2
1334	2015-02-10 06:17:06	3	70	-1.9
1335	2015-02-10 07:17:06	2.5	74.5	-1.6
1336	2015-02-10 08:17:06	2	76.5	-1.7
1337	2015-02-10 09:17:06	2	77	-1.6
1338	2015-02-10 10:17:06	3.5	73	-0.9
1339	2015-02-10 11:17:06	10	54	1.1
1340	2015-02-10 12:17:06	12	50	1.9
1341	2015-02-10 13:17:06	15.5	42.5	2.8
1342	2015-02-10 14:17:06	15	43	2.5
1343	2015-02-10 15:17:06	17.5	38.5	3.2
1344	2015-02-10 16:17:06	12.5	47	1.5
1345	2015-02-10 17:17:06	11	50.5	1.1
1346	2015-02-10 18:17:06	8.5	56	0.2
1347	2015-02-10 19:17:06	6.5	61	-0.5
1348	2015-02-10 20:17:06	6	57.5	-1.7
1349	2015-02-10 21:17:06	6	56.5	-2
1350	2015-02-10 22:17:06	6	56.5	-2
1351	2015-02-10 23:17:06	6	58	-1.6
1352	2015-02-11 00:17:06	6	63	-0.5
1353	2015-02-11 01:17:06	6	64	-0.3
1354	2015-02-11 02:17:06	5.5	64.5	-0.6
1355	2015-02-11 03:17:06	5.5	65.5	-0.4
1356	2015-02-11 04:17:06	4.5	69.5	-0.6
1357	2015-02-11 05:17:06	5	63.5	-1.3
1358	2015-02-11 06:17:06	5.5	63.5	-0.9
1359	2015-02-11 07:17:06	5.5	65	-0.5
1360	2015-02-11 08:17:06	5.5	61	-1.4
1361	2015-02-11 09:17:06	6	57.5	-1.7
1362	2015-02-11 10:17:06	6	61.5	-0.8
1363	2015-02-11 11:17:06	7.5	59	0
1364	2015-02-11 12:17:06	8.5	57	0.5
1365	2015-02-11 13:17:06	11.5	50.5	1.6
1366	2015-02-11 14:17:06	12	50	1.9
1367	2015-02-11 15:17:06	9	61.5	2
1368	2015-02-11 16:17:06	10.5	55.5	2
1369	2015-02-11 17:17:06	16.5	38	2.2
1370	2015-02-11 18:17:06	10	51.5	0.5
1371	2015-02-11 19:17:06	8	62.5	1.3
1372	2015-02-11 20:17:06	7.5	59.5	0.1
1373	2015-02-11 21:17:06	7	65	0.9
1374	2015-02-11 22:17:06	7	67	1.3
1375	2015-02-11 23:17:06	7	66	1.1
1376	2015-02-12 00:17:06	6.5	64	0.2
1377	2015-02-12 01:17:06	6	65	-0.1
1378	2015-02-12 02:17:06	5	66.5	-0.7
1379	2015-02-12 03:17:06	3.5	71.5	-1.2
1380	2015-02-12 04:17:06	3.5	73	-0.9
1381	2015-02-12 05:17:06	3	73.5	-1.3
1382	2015-02-12 06:17:06	2.5	76	-1.3
1383	2015-02-12 07:17:06	2.5	76.5	-1.2
1384	2015-02-12 08:17:06	3.5	75	-0.5
1385	2015-02-12 09:17:06	4	73	-0.4
1386	2015-02-12 10:17:06	6	70.5	1.1
1387	2015-02-12 11:17:06	13.5	50	3.3
1388	2015-02-12 12:17:06	20	37	4.9
1389	2015-02-12 13:17:06	21	35	5
1390	2015-02-12 14:17:06	19	39.5	4.9
1391	2015-02-12 15:17:06	14.5	48.5	3.8
1392	2015-02-12 16:17:06	15.5	43.5	3.2
1393	2015-02-12 17:17:06	16	44	3.8
1394	2015-02-12 18:17:06	12.5	47	1.5
1395	2015-02-12 19:17:06	9	57	1
1396	2015-02-12 20:17:06	6.5	67	0.8
1397	2015-02-12 21:17:06	5.5	72	0.9
1398	2015-02-12 22:17:06	5	73.5	0.7
1399	2015-02-12 23:17:06	4.5	76	0.6
1400	2015-02-13 00:17:06	4.5	77	0.8
1401	2015-02-13 01:17:06	4	78	0.5
1402	2015-02-13 02:17:06	4	78	0.5
1403	2015-02-13 03:17:06	3.5	78.5	0.1
1404	2015-02-13 04:17:06	4	78	0.5
1405	2015-02-13 05:17:06	4	80	0.9
1406	2015-02-13 06:17:06	4.5	79.5	1.3
1407	2015-02-13 07:17:06	3	82.5	0.3
1408	2015-02-13 08:17:06	3	83	0.4
1409	2015-02-13 09:17:06	3.5	83.5	1
1410	2015-02-13 10:17:06	7	76	3.1
1411	2015-02-13 11:17:06	7.5	73	3
1412	2015-02-13 12:17:06	9	69.5	3.7
1413	2015-02-13 13:17:06	11	67	5.1
1414	2015-02-13 14:17:06	12.5	63	5.7
1415	2015-02-13 15:17:06	12.5	57.5	4.3
1416	2015-02-13 16:17:06	12	59.5	4.4
1417	2015-02-13 17:17:06	9.5	64.5	3.2
1418	2015-02-13 18:17:06	9	67.5	3.3
1419	2015-02-13 19:17:06	8.5	72.5	3.8
1420	2015-02-13 20:17:06	8	80	4.8
1421	2015-02-13 21:17:06	7.5	85	5.1
1422	2015-02-13 22:17:06	7	88	5.2
1423	2015-02-13 23:17:06	7	89	5.3
1424	2015-02-14 00:17:06	7	91	5.6
1425	2015-02-14 01:17:06	7	91.5	5.7
1426	2015-02-14 02:17:06	7	91.5	5.7
1427	2015-02-14 03:17:06	7	91	5.6
1428	2015-02-14 04:17:06	7	91	5.6
1429	2015-02-14 05:17:06	7	90	5.5
1430	2015-02-14 06:17:06	7	89	5.3
1431	2015-02-14 07:17:06	6.5	88	4.7
1432	2015-02-14 08:17:06	6.5	87.5	4.6
1433	2015-02-14 09:17:06	6.5	78	2.9
1434	2015-02-14 10:17:06	7	79.5	3.7
1435	2015-02-14 11:17:06	8.5	74.5	4.2
1436	2015-02-14 12:17:06	9.5	72.5	4.8
1437	2015-02-14 13:17:06	10	69.5	4.7
1438	2015-02-14 14:17:06	9.5	72.5	4.8
1439	2015-02-14 15:17:06	10	72.5	5.3
1440	2015-02-14 16:17:06	8.5	76	4.5
1441	2015-02-14 17:17:06	8	79.5	4.7
1442	2015-02-14 18:17:06	7.5	82	4.6
1443	2015-02-14 19:17:06	7	86.5	4.9
1444	2015-02-14 20:17:06	7	88.5	5.2
1445	2015-02-14 21:17:06	6.5	91	5.1
1446	2015-02-14 22:17:06	6.5	92	5.3
1447	2015-02-14 23:17:06	7	92	5.8
1448	2015-02-15 00:17:06	7	92.5	5.9
1449	2015-02-15 01:17:06	7.5	93	6.4
1450	2015-02-15 02:17:06	7.5	93.5	6.5
1451	2015-02-15 03:17:06	7.5	93.5	6.5
1452	2015-02-15 04:17:06	7.5	93.5	6.5
1453	2015-02-15 05:17:06	7	94	6.1
1454	2015-02-15 06:17:06	7	93	5.9
1455	2015-02-15 07:17:06	7	86	4.8
1456	2015-02-15 08:17:06	7	88.5	5.2
1457	2015-02-15 09:17:06	7	84.5	4.6
1458	2015-02-15 10:17:06	7	88.5	5.2
1459	2015-02-15 11:17:06	6.5	85	4.2
1460	2015-02-15 12:17:06	8.5	84	6
1461	2015-02-15 13:17:06	8.5	77	4.7
1462	2015-02-15 14:17:06	10.5	75	6.3
1463	2015-02-15 15:17:06	13.5	67.5	7.6
1464	2015-02-15 16:17:06	14	61.5	6.7
1465	2015-02-15 17:17:06	13.5	66	7.3
1466	2015-02-15 18:17:06	12.5	66	6.3
1467	2015-02-15 19:17:06	10	72	5.2
1468	2015-02-15 20:17:06	9	75.5	4.9
1469	2015-02-15 21:17:06	8	76	4
1470	2015-02-15 22:17:06	8	74.5	3.8
1471	2015-02-15 23:17:06	7.5	76.5	3.6
1472	2015-02-16 00:17:06	6.5	77.5	2.9
1473	2015-02-16 01:17:06	6.5	77.5	2.9
1474	2015-02-16 02:17:06	6	79.5	2.7
1475	2015-02-16 03:17:06	5.5	80	2.3
1476	2015-02-16 04:17:06	6	80.5	2.9
1477	2015-02-16 05:17:06	5.5	81.5	2.6
1478	2015-02-16 06:17:06	5	81.5	2.1
1479	2015-02-16 07:17:06	4.5	84.5	2.1
1480	2015-02-16 08:17:06	4	84	1.5
1481	2015-02-16 09:17:06	4.5	82.5	1.8
1482	2015-02-16 10:17:06	6.5	78	2.9
1483	2015-02-16 11:17:06	10	67.5	4.3
1484	2015-02-16 12:17:06	11.5	63.5	4.8
1485	2015-02-16 13:17:06	12.5	59	4.7
1486	2015-02-16 14:17:06	14	52.5	4.4
1487	2015-02-16 15:17:06	12.5	54.5	3.6
1488	2015-02-16 16:17:06	14.5	49.5	4.1
1489	2015-02-16 17:17:06	11.5	54.5	2.7
1490	2015-02-16 18:17:06	13	52	3.4
1491	2015-02-16 19:17:06	10.5	60.5	3.2
1492	2015-02-16 20:17:06	10	67	4.2
1493	2015-02-16 21:17:06	9.5	69	4.1
1494	2015-02-16 22:17:06	9.5	70	4.3
1495	2015-02-16 23:17:06	8.5	69.5	3.3
1496	2015-02-17 00:17:06	7	77.5	3.3
1497	2015-02-17 01:17:06	4	87.5	2.1
1498	2015-02-17 02:17:06	4	88	2.2
1499	2015-02-17 03:17:06	4	80	0.9
1500	2015-02-17 04:17:06	4	76.5	0.3
1501	2015-02-17 05:17:06	3.5	79	0.2
1502	2015-02-17 06:17:06	4	73.5	-0.3
1503	2015-02-17 07:17:06	4	69.5	-1.1
1504	2015-02-17 08:17:06	4.5	66	-1.3
1505	2015-02-17 09:17:06	4.5	67	-1.1
1506	2015-02-17 10:17:06	4.5	67.5	-1
1507	2015-02-17 11:17:06	5.5	63	-1
1508	2015-02-17 12:17:06	7.5	57	-0.5
1509	2015-02-17 13:17:06	8.5	52	-0.8
1510	2015-02-17 14:17:06	9.5	51	-0.1
1511	2015-02-17 15:17:06	9.5	52	0.1
1512	2015-02-17 16:17:06	9.5	52	0.1
1513	2015-02-17 17:17:06	9.5	52.5	0.3
1514	2015-02-17 18:17:06	8.5	55.5	0.1
1515	2015-02-17 19:17:06	6.5	61	-0.5
1516	2015-02-17 20:17:06	6	63.5	-0.4
1517	2015-02-17 21:17:06	6	66.5	0.2
1518	2015-02-17 22:17:06	5.5	64.5	-0.6
1519	2015-02-17 23:17:06	5	66	-0.8
1520	2015-02-18 00:17:06	4.5	68.5	-0.8
1521	2015-02-18 01:17:06	4	70	-1
1522	2015-02-18 02:17:06	3.5	70.5	-1.3
1523	2015-02-18 03:17:06	3	70.5	-1.8
1524	2015-02-18 04:17:06	2	75.5	-1.9
1525	2015-02-18 05:17:06	2.5	72.5	-1.9
1526	2015-02-18 06:17:06	1	76.5	-2.7
1527	2015-02-18 07:17:06	2	73.5	-2.2
1528	2015-02-18 08:17:06	0.5	78	-2.9
1529	2015-02-18 09:17:06	1	78	-2.4
1530	2015-02-18 10:17:06	3	73.5	-1.3
1531	2015-02-18 11:17:06	6	67.5	0.5
1532	2015-02-18 12:17:06	9	62	2.1
1533	2015-02-18 13:17:06	10.5	54.5	1.7
1534	2015-02-18 14:17:06	12	52	2.5
1535	2015-02-18 15:17:06	11	53.5	1.9
1536	2015-02-18 16:17:06	11	55.5	2.4
1537	2015-02-18 17:17:06	9.5	58	1.7
1538	2015-02-18 18:17:06	9.5	58	1.7
1539	2015-02-18 19:17:06	8	59.5	0.6
1540	2015-02-18 20:17:06	8	59.5	0.6
1541	2015-02-18 21:17:06	6.5	64	0.2
1542	2015-02-18 22:17:06	7.5	62.5	0.8
1543	2015-02-18 23:17:06	8	61.5	1.1
1544	2015-02-19 00:17:06	8	59	0.5
1545	2015-02-19 01:17:06	7.5	62.5	0.8
1546	2015-02-19 02:17:06	7.5	62	0.7
1547	2015-02-19 03:17:06	7.5	59.5	0.1
1548	2015-02-19 04:17:06	7.5	60	0.3
1549	2015-02-19 05:17:06	6.5	64	0.2
1550	2015-02-19 06:17:06	6	65	-0.1
1551	2015-02-19 07:17:06	5.5	64	-0.8
1552	2015-02-19 08:17:06	5	66.5	-0.7
1553	2015-02-19 09:17:06	5.5	66.5	-0.2
1554	2015-02-19 10:17:06	6	66	0.1
1555	2015-02-19 11:17:06	8	62.5	1.3
1556	2015-02-19 12:17:06	10	57.5	2
1557	2015-02-19 13:17:06	12.5	52.5	3.1
1558	2015-02-19 14:17:06	15	49	4.4
1559	2015-02-19 15:17:06	14.5	50	4.2
1560	2015-02-19 16:17:06	15	47	3.8
1561	2015-02-19 17:17:06	13	50.5	3
1562	2015-02-19 18:17:06	12	54	3
1563	2015-02-19 19:17:06	9	60	1.7
1564	2015-02-19 20:17:06	7.5	63.5	1
1565	2015-02-19 21:17:06	7.5	64.5	1.3
1566	2015-02-19 22:17:06	6.5	67	0.8
1567	2015-02-19 23:17:06	6	68.5	0.7
1568	2015-02-20 00:17:06	4.5	73	0.1
1569	2015-02-20 01:17:06	4.5	72.5	0
1570	2015-02-20 02:17:06	5	71.5	0.3
1571	2015-02-20 03:17:06	4	74	-0.2
1572	2015-02-20 04:17:06	3.5	75	-0.5
1573	2015-02-20 05:17:06	3.5	73.5	-0.8
1574	2015-02-20 06:17:06	3.5	74	-0.7
1575	2015-02-20 07:17:06	3.5	77	-0.1
1576	2015-02-20 08:17:06	3.5	76	-0.3
1577	2015-02-20 09:17:06	5	74.5	0.9
1578	2015-02-20 10:17:06	7	69.5	1.8
1579	2015-02-20 11:17:06	9.5	61.5	2.5
1580	2015-02-20 12:17:06	10.5	61.5	3.4
1581	2015-02-20 13:17:06	12.5	56	4
1582	2015-02-20 14:17:06	12.5	55.5	3.8
1583	2015-02-20 15:17:06	10	61.5	3
1584	2015-02-20 16:17:06	11	58	3.1
1585	2015-02-20 17:17:06	9	63	2.3
1586	2015-02-20 18:17:06	7.5	69.5	2.3
1587	2015-02-20 19:17:06	6.5	80.5	3.4
1588	2015-02-20 20:17:06	6	84	3.5
1589	2015-02-20 21:17:06	6	84.5	3.6
1590	2015-02-20 22:17:06	6	84.5	3.6
1591	2015-02-20 23:17:06	5.5	84.5	3.1
1592	2015-02-21 00:17:06	5.5	86	3.3
1593	2015-02-21 01:17:06	5.5	87	3.5
1594	2015-02-21 02:17:06	5	90	3.5
1595	2015-02-21 03:17:06	4.5	91	3.2
1596	2015-02-21 04:17:06	4.5	92	3.3
1597	2015-02-21 05:17:06	4.5	92	3.3
1598	2015-02-21 06:17:06	5	92.5	3.9
1599	2015-02-21 07:17:06	5	92.5	3.9
1600	2015-02-21 08:17:06	5.5	92.5	4.4
1601	2015-02-21 09:17:06	7	87	5
1602	2015-02-21 10:17:06	8	82.5	5.2
1603	2015-02-21 11:17:06	10	72.5	5.3
1604	2015-02-21 12:17:06	13	47.5	2.1
1605	2015-02-21 13:17:06	14	36	-0.8
1606	2015-02-21 14:17:06	15	35.5	-0.1
1607	2015-02-21 15:17:06	15.5	36.5	0.7
1608	2015-02-21 16:17:06	16	40.5	2.6
1609	2015-02-21 17:17:06	14.5	40	1.1
1610	2015-02-21 18:17:06	13	44	1
1611	2015-02-21 19:17:06	10	50	0.1
1612	2015-02-21 20:17:06	9	52	-0.3
1613	2015-02-21 21:17:06	8	52	-1.2
1614	2015-02-21 22:17:06	7.5	53	-1.4
1615	2015-02-21 23:17:06	7	55.5	-1.3
1616	2015-02-22 00:17:06	6.5	56	-1.6
1617	2015-02-22 01:17:06	6	61	-0.9
1618	2015-02-22 02:17:06	4.5	64	-1.7
1619	2015-02-22 03:17:06	4	67.5	-1.5
1620	2015-02-22 04:17:06	3	69.5	-2
1621	2015-02-22 05:17:06	3	70.5	-1.8
1622	2015-02-22 06:17:06	2.5	70	-2.4
1623	2015-02-22 07:17:06	3	62	-3.6
1624	2015-02-22 08:17:06	4.5	58.5	-2.9
1625	2015-02-22 09:17:06	4	63.5	-2.3
1626	2015-02-22 10:17:06	5.5	60.5	-1.5
1627	2015-02-22 11:17:06	9	51	-0.6
1628	2015-02-22 12:17:06	13	47	2
1629	2015-02-22 13:17:06	15.5	42.5	2.8
1630	2015-02-22 14:17:06	18	40	4.2
1631	2015-02-22 15:17:06	12.5	50	2.4
1632	2015-02-22 16:17:06	13	53.5	3.8
1633	2015-02-22 17:17:06	12.5	57	4.2
1634	2015-02-22 18:17:06	12.5	60	5
1635	2015-02-22 19:17:06	11.5	65	5.2
1636	2015-02-22 20:17:06	11	68	5.3
1637	2015-02-22 21:17:06	11	68.5	5.4
1638	2015-02-22 22:17:06	10.5	69	5.1
1639	2015-02-22 23:17:06	11	65	4.7
1640	2015-02-23 00:17:06	10.5	67	4.6
1641	2015-02-23 01:17:06	9	73	4.4
1642	2015-02-23 02:17:06	8	74	3.7
1643	2015-02-23 03:17:06	8	73.5	3.6
1644	2015-02-23 04:17:06	8.5	72	3.8
1645	2015-02-23 05:17:06	7	76	3.1
1646	2015-02-23 06:17:06	7	75.5	3
1647	2015-02-23 07:17:06	8	72	3.3
1648	2015-02-23 08:17:06	8	71	3.1
1649	2015-02-23 09:17:06	8.5	71.5	3.7
1650	2015-02-23 10:17:06	8.5	79	5.1
1651	2015-02-23 11:17:06	10	80	6.7
1652	2015-02-23 12:17:06	9.5	80	6.2
1653	2015-02-23 13:17:06	10	76.5	6.1
1654	2015-02-23 14:17:06	11	75	6.7
1655	2015-02-23 15:17:06	10	78	6.3
1656	2015-02-23 16:17:06	10.5	81	7.4
1657	2015-02-23 17:17:06	10.5	82.5	7.7
1658	2015-02-23 18:17:06	10	85	7.6
1659	2015-02-23 19:17:06	9.5	66.5	3.6
1660	2015-02-23 20:17:06	7.5	65.5	1.5
1661	2015-02-23 21:17:06	6.5	75.5	2.5
1662	2015-02-23 22:17:06	6.5	73	2
1663	2015-02-23 23:17:06	5.5	70	0.5
1664	2015-02-24 00:17:06	5	68.5	-0.3
1665	2015-02-24 01:17:06	4.5	68.5	-0.8
1666	2015-02-24 02:17:06	4.5	69	-0.7
1667	2015-02-24 03:17:06	4	69.5	-1.1
1668	2015-02-24 04:17:06	4	69	-1.2
1669	2015-02-24 05:17:06	3.5	69.5	-1.5
1670	2015-02-24 06:17:06	4	68	-1.4
1671	2015-02-24 07:17:06	3.5	69	-1.6
1672	2015-02-24 08:17:06	4	67.5	-1.5
1673	2015-02-24 09:17:06	4	67	-1.6
1674	2015-02-24 10:17:06	4.5	63.5	-1.8
1675	2015-02-24 11:17:06	5	65.5	-0.9
1676	2015-02-24 12:17:06	5.5	63	-1
1677	2015-02-24 13:17:06	8.5	55.5	0.1
1678	2015-02-24 14:17:06	10.5	52	1.1
1679	2015-02-24 15:17:06	11	50	1
1680	2015-02-24 16:17:06	12	50	1.9
1681	2015-02-24 17:17:06	11	49	0.7
1682	2015-02-24 18:17:06	8.5	54.5	-0.1
1683	2015-02-24 19:17:06	8	57	0
1684	2015-02-24 20:17:06	7.5	59.5	0.1
1685	2015-02-24 21:17:06	6.5	63	0
1686	2015-02-24 22:17:06	6	65	-0.1
1687	2015-02-24 23:17:06	5.5	66.5	-0.2
1688	2015-02-25 00:17:06	6	61.5	-0.8
1689	2015-02-25 01:17:06	6	58.5	-1.5
1690	2015-02-25 02:17:06	5.5	61	-1.4
1691	2015-02-25 03:17:06	5	64	-1.2
1692	2015-02-25 04:17:06	4.5	68	-0.9
1693	2015-02-25 05:17:06	4	70	-1
1694	2015-02-25 06:17:06	4.5	68	-0.9
1695	2015-02-25 07:17:06	4	70.5	-0.9
1696	2015-02-25 08:17:06	4.5	69.5	-0.6
1697	2015-02-25 09:17:06	6	66.5	0.2
1698	2015-02-25 10:17:06	7.5	65	1.4
1699	2015-02-25 11:17:06	8.5	63.5	2
1700	2015-02-25 12:17:06	10	59.5	2.5
1701	2015-02-25 13:17:06	11.5	56.5	3.2
1702	2015-02-25 14:17:06	12	56	3.5
1703	2015-02-25 15:17:06	13	52.5	3.5
1704	2015-02-25 16:17:06	14.5	49	3.9
1705	2015-02-25 17:17:06	13	53	3.7
1706	2015-02-25 18:17:06	12	55	3.3
1707	2015-02-25 19:17:06	11.5	57.5	3.4
1708	2015-02-25 20:17:06	10.5	62	3.5
1709	2015-02-25 21:17:06	9.5	66	3.5
1710	2015-02-25 22:17:06	9.5	67	3.7
1711	2015-02-25 23:17:06	8	71	3.1
1712	2015-02-26 00:17:06	8.5	70	3.4
1713	2015-02-26 01:17:06	9.5	69	4.1
1714	2015-02-26 02:17:06	9	70	3.8
1715	2015-02-26 03:17:06	9.5	68.5	4
1716	2015-02-26 04:17:06	10	67	4.2
1717	2015-02-26 05:17:06	8.5	71.5	3.7
1718	2015-02-26 06:17:06	8.5	72	3.8
1719	2015-02-26 07:17:06	8.5	72	3.8
1720	2015-02-26 08:17:06	9.5	71	4.5
1721	2015-02-26 09:17:06	10	69	4.6
1722	2015-02-26 10:17:06	11.5	67	5.6
1723	2015-02-26 11:17:06	15	56.5	6.4
1724	2015-02-26 12:17:06	16	54	6.7
1725	2015-02-26 13:17:06	16.5	38.5	2.3
1726	2015-02-26 14:17:06	19	39.5	4.9
1727	2015-02-26 15:17:06	18.5	39	4.3
1728	2015-02-26 16:17:06	15.5	46.5	4.1
1729	2015-02-26 17:17:06	13.5	52.5	4
1730	2015-02-26 18:17:06	12.5	54.5	3.6
1731	2015-02-26 19:17:06	11	61	3.8
1732	2015-02-26 20:17:06	10	64	3.5
1733	2015-02-26 21:17:06	10	65	3.7
1734	2015-02-26 22:17:06	10.5	67	4.6
1735	2015-02-26 23:17:06	10.5	66.5	4.5
1736	2015-02-27 00:17:06	10.5	67	4.6
1737	2015-02-27 01:17:06	10.5	69	5.1
1738	2015-02-27 02:17:06	10	71	5
1739	2015-02-27 03:17:06	10	70.5	4.9
1740	2015-02-27 04:17:06	9.5	72	4.7
1741	2015-02-27 05:17:06	10	69.5	4.7
1742	2015-02-27 06:17:06	9.5	69.5	4.2
1743	2015-02-27 07:17:06	9	70	3.8
1744	2015-02-27 08:17:06	8.5	69.5	3.3
1745	2015-02-27 09:17:06	8.5	70	3.4
1746	2015-02-27 10:17:06	9.5	62.5	2.7
1747	2015-02-27 11:17:06	11.5	56.5	3.2
1748	2015-02-27 12:17:06	13.5	50	3.3
1749	2015-02-27 13:17:06	15	42.5	2.4
1750	2015-02-27 14:17:06	17	35.5	1.6
1751	2015-02-27 15:17:06	18.5	29.5	0.4
1752	2015-02-27 16:17:06	17	26.5	-2.4
1753	2015-02-27 17:17:06	14.5	28	-3.8
1754	2015-02-27 18:17:06	14	31.5	-2.6
1755	2015-02-27 19:17:06	12	37.5	-2
1756	2015-02-27 20:17:06	10	38.5	-3.5
1757	2015-02-27 21:17:06	9	41.5	-3.4
1758	2015-02-27 22:17:06	8.5	43.5	-3.2
1759	2015-02-27 23:17:06	8.5	51.5	-0.9
1760	2015-02-28 00:17:06	8	54.5	-0.6
1761	2015-02-28 01:17:06	7.5	58	-0.2
1762	2015-02-28 02:17:06	7	59.5	-0.3
1763	2015-02-28 03:17:06	8.5	56.5	0.4
1764	2015-02-28 04:17:06	7.5	59.5	0.1
1765	2015-02-28 05:17:06	7.5	59	0
1766	2015-02-28 06:17:06	7.5	59.5	0.1
1767	2015-02-28 07:17:06	8	67	2.3
1768	2015-02-28 08:17:06	7.5	69.5	2.3
1769	2015-02-28 09:17:06	9	66	3
1770	2015-02-28 10:17:06	10	63	3.3
1771	2015-02-28 11:17:06	14.5	51	4.5
1772	2015-02-28 12:17:06	15.5	51.5	5.6
1773	2015-02-28 13:17:06	15.5	50.5	5.3
1774	2015-02-28 14:17:06	17.5	50	7
1775	2015-02-28 15:17:06	18.5	48.5	7.4
1776	2015-02-28 16:17:06	17.5	52.5	7.7
1777	2015-02-28 17:17:06	16	55	7
1778	2015-02-28 18:17:06	15	60.5	7.4
1779	2015-02-28 19:17:06	13.5	63.5	6.7
1780	2015-02-28 20:17:06	13.5	65	7.1
1781	2015-02-28 21:17:06	12.5	68	6.8
1782	2015-02-28 22:17:06	10.5	72.5	5.8
1783	2015-02-28 23:17:06	9.5	75.5	5.4
1784	2015-03-01 00:17:06	10.5	75	6.3
1785	2015-03-01 01:17:06	9	76	5
1786	2015-03-01 02:17:06	9.5	75.5	5.4
1787	2015-03-01 03:17:06	8.5	79.5	5.2
1788	2015-03-01 04:17:06	9.5	76.5	5.6
1789	2015-03-01 05:17:06	10	73.5	5.5
1790	2015-03-01 06:17:06	10.5	73	5.9
1791	2015-03-01 07:17:06	10	74.5	5.7
1792	2015-03-01 08:17:06	10	73.5	5.5
1793	2015-03-01 09:17:06	10	73.5	5.5
1794	2015-03-01 10:17:06	11	73.5	6.5
1795	2015-03-01 11:17:06	15.5	64.5	8.8
1796	2015-03-01 12:17:06	18	57.5	9.5
1797	2015-03-01 13:17:06	20	52.5	10
1798	2015-03-01 14:17:06	21	51	10.5
1799	2015-03-01 15:17:06	23	45	10.4
1800	2015-03-01 16:17:06	21	50.5	10.3
1801	2015-03-01 17:17:06	21.5	51.5	11.1
1802	2015-03-01 18:17:06	17.5	60	9.7
1803	2015-03-01 19:17:06	16	64.5	9.3
1804	2015-03-01 20:17:06	14.5	68.5	8.8
1805	2015-03-01 21:17:06	13.5	71	8.4
1806	2015-03-01 22:17:06	12	77.5	8.2
1807	2015-03-01 23:17:06	10.5	83.5	7.8
1808	2015-03-02 00:17:06	9.5	86.5	7.4
1809	2015-03-02 01:17:06	9.5	87	7.4
1810	2015-03-02 02:17:06	10	85.5	7.7
1811	2015-03-02 03:17:06	10	84.5	7.5
1812	2015-03-02 04:17:06	9	86	6.8
1813	2015-03-02 05:17:06	8.5	88	6.6
1814	2015-03-02 06:17:06	8.5	87	6.5
1815	2015-03-02 07:17:06	8	88.5	6.2
1816	2015-03-02 08:17:06	7.5	88	5.6
1817	2015-03-02 09:17:06	8	87.5	6.1
1818	2015-03-02 10:17:06	10	86.5	7.9
1819	2015-03-02 11:17:06	11	84	8.4
1820	2015-03-02 12:17:06	11	84.5	8.5
1821	2015-03-02 13:17:06	14.5	77	10.5
1822	2015-03-02 14:17:06	18	67	11.8
1823	2015-03-02 15:17:06	20	60	12
1824	2015-03-02 16:17:06	21	55.5	11.8
1825	2015-03-02 17:17:06	17.5	61.5	10
1826	2015-03-02 18:17:06	15.5	69	9.8
1827	2015-03-02 19:17:06	14	73	9.2
1828	2015-03-02 20:17:06	12.5	79	9
1829	2015-03-02 21:17:06	12	80.5	8.8
1830	2015-03-02 22:17:06	11.5	80	8.2
1831	2015-03-02 23:17:06	9.5	84	6.9
1832	2015-03-03 00:17:06	10	81.5	7
1833	2015-03-03 01:17:06	10	84	7.4
1834	2015-03-03 02:17:06	8.5	85.5	6.2
1835	2015-03-03 03:17:06	9	87.5	7
1836	2015-03-03 04:17:06	9	88.5	7.2
1837	2015-03-03 05:17:06	8	87	6
1838	2015-03-03 06:17:06	8	88	6.1
1839	2015-03-03 07:17:06	8.5	87.5	6.5
1840	2015-03-03 08:17:06	8	88	6.1
1841	2015-03-03 09:17:06	8.5	87	6.5
1842	2015-03-03 10:17:06	11	85	8.6
1843	2015-03-03 11:17:06	14	77.5	10.1
1844	2015-03-03 12:17:06	15	72.5	10.1
1845	2015-03-03 13:17:06	17.5	71.5	12.3
1846	2015-03-03 14:17:06	18.5	67	12.3
1847	2015-03-03 15:17:06	20	59	11.7
1848	2015-03-03 16:17:06	18	61.5	10.5
1849	2015-03-03 17:17:06	20	58	11.5
1850	2015-03-03 18:17:06	19	59.5	10.9
1851	2015-03-03 19:17:06	14.5	70	9.1
1852	2015-03-03 20:17:06	12.5	77.5	8.7
1853	2015-03-03 21:17:06	11.5	81	8.4
1854	2015-03-03 22:17:06	10.5	79.5	7.1
1855	2015-03-03 23:17:06	11.5	68	5.8
1856	2015-03-04 00:17:06	10	71	5
1857	2015-03-04 01:17:06	10	71	5
1858	2015-03-04 02:17:06	10	69.5	4.7
1859	2015-03-04 03:17:06	9.5	70.5	4.4
1860	2015-03-04 04:17:06	9.5	69	4.1
1861	2015-03-04 05:17:06	9	70.5	3.9
1862	2015-03-04 06:17:06	9.5	73.5	5
1863	2015-03-04 07:17:06	10	72.5	5.3
1864	2015-03-04 08:17:06	9.5	76	5.5
1865	2015-03-04 09:17:06	10	69.5	4.7
1866	2015-03-04 10:17:06	11.5	64.5	5
1867	2015-03-04 11:17:06	13.5	61	6.1
1868	2015-03-04 12:17:06	15.5	51	5.4
1869	2015-03-04 13:17:06	19	39.5	4.9
1870	2015-03-04 14:17:06	19.5	27.5	0.3
1871	2015-03-04 15:17:06	19.5	26.5	-0.2
1872	2015-03-04 16:17:06	19	28	0.1
1873	2015-03-04 17:17:06	18	30	0.2
1874	2015-03-04 18:17:06	16.5	32.5	0
1875	2015-03-04 19:17:06	13.5	39	-0.2
1876	2015-03-04 20:17:06	10.5	40.5	-2.3
1877	2015-03-04 21:17:06	9	43.5	-2.7
1878	2015-03-04 22:17:06	8	45.5	-3
1879	2015-03-04 23:17:06	7.5	46.5	-3.2
1880	2015-03-05 00:17:06	7.5	46	-3.4
1881	2015-03-05 01:17:06	7	41	-5.3
1882	2015-03-05 02:17:06	7	32.5	-8.3
1883	2015-03-05 03:17:06	5	46.5	-5.5
1884	2015-03-05 04:17:06	3.5	45.5	-7.1
1885	2015-03-05 05:17:06	3	45	-7.7
1886	2015-03-05 06:17:06	3.5	44.5	-7.4
1887	2015-03-05 07:17:06	2.5	46.5	-7.8
1888	2015-03-05 08:17:06	3	49	-6.6
1889	2015-03-05 09:17:06	2.5	49	-7.1
1890	2015-03-05 10:17:06	6.5	46	-4.3
1	2015-03-05 12:54:23	15.5	36	0.5
2	2015-03-05 13:54:23	15.5	35.5	0.3
3	2015-03-05 14:54:23	16	38	1.7
4	2015-03-05 15:54:23	17	32.5	0.4
5	2015-03-05 16:54:23	18.5	34	2.4
6	2015-03-05 17:54:23	18	35.5	2.5
7	2015-03-05 18:54:23	16.5	36	1.4
8	2015-03-05 19:54:23	14.5	38.5	0.6
9	2015-03-05 20:54:23	10	45	-1.4
10	2015-03-05 21:54:23	9	48.5	-1.3
11	2015-03-05 22:54:23	7.5	54.5	-1.1
12	2015-03-05 23:54:23	7.5	53	-1.4
13	2015-03-06 00:54:23	7.5	52.5	-1.6
14	2015-03-06 01:54:23	9	45	-2.3
15	2015-03-06 02:54:23	7	52.5	-2
16	2015-03-06 03:54:23	8	46	-2.9
17	2015-03-06 04:54:23	5.5	50	-4.1
18	2015-03-06 05:54:23	7	41.5	-5.2
19	2015-03-06 06:54:23	4.5	51.5	-4.6
20	2015-03-06 07:54:23	3.5	56.5	-4.3
21	2015-03-06 08:54:23	3	58	-4.4
22	2015-03-06 09:54:23	4	56.5	-3.8
23	2015-03-06 10:54:23	7	46	-3.8
24	2015-03-06 11:54:23	10.5	41.5	-2
25	2015-03-06 12:54:23	14	38	-0.1
26	2015-03-06 13:54:23	17	31.5	0
27	2015-03-06 14:54:23	19	31.5	1.7
28	2015-03-06 15:54:23	22	21	-1.3
29	2015-03-06 16:54:23	22.5	21.5	-0.6
30	2015-03-06 17:54:23	22	21	-1.3
31	2015-03-06 18:54:23	21	23	-0.9
32	2015-03-06 19:54:23	19	25	-1.4
33	2015-03-06 20:54:23	12.5	37	-1.8
34	2015-03-06 21:54:23	12	36	-2.6
35	2015-03-06 22:54:23	11	38.5	-2.6
36	2015-03-06 23:54:23	11	36	-3.5
37	2015-03-07 00:54:23	12	31	-4.6
38	2015-03-07 01:54:23	12.5	33	-3.3
39	2015-03-07 02:54:23	12.5	32.5	-3.5
40	2015-03-07 03:54:23	13	26	-6
41	2015-03-07 04:54:23	12	30.5	-4.8
42	2015-03-07 05:54:23	10.5	32.5	-5.3
43	2015-03-07 06:54:23	10.5	32	-5.5
44	2015-03-07 07:54:23	10	35	-4.7
45	2015-03-07 08:54:23	9.5	35	-5.2
46	2015-03-07 09:54:23	9.5	38	-4.1
47	2015-03-07 10:54:23	12	41.5	-0.7
48	2015-03-07 11:54:23	15	31.5	-1.8
49	2015-03-07 12:54:23	18	30.5	0.4
50	2015-03-07 13:54:23	20.5	30	2.3
51	2015-03-07 14:54:23	22.5	27	2.6
52	2015-03-07 15:54:23	23	27.5	3.3
53	2015-03-07 16:54:23	23.5	24.5	2.1
54	2015-03-07 17:54:23	23.5	24.5	2.1
55	2015-03-07 18:54:23	23	25	1.9
56	2015-03-07 19:54:23	20.5	25	-0.2
57	2015-03-07 20:54:23	15	36	0.1
58	2015-03-07 21:54:23	13	39	-0.6
59	2015-03-07 22:54:23	13	40	-0.3
60	2015-03-07 23:54:23	13	38.5	-0.8
61	2015-03-08 00:54:23	12.5	39.5	-0.9
62	2015-03-08 01:54:23	12	41	-0.8
63	2015-03-08 02:54:23	11.5	41.5	-1.1
64	2015-03-08 03:54:23	11	43.5	-0.9
65	2015-03-08 04:54:23	10.5	41.5	-2
66	2015-03-08 05:54:23	10	42	-2.3
67	2015-03-08 06:54:23	12	34.5	-3.2
68	2015-03-08 07:54:23	10	37.5	-3.8
69	2015-03-08 08:54:23	9.5	36	-4.8
70	2015-03-08 09:54:23	9.5	35.5	-5
71	2015-03-08 10:54:23	13.5	29	-4.2
72	2015-03-08 11:54:23	18	26.5	-1.5
73	2015-03-08 12:54:23	20	35.5	4.3
74	2015-03-08 13:54:23	21.5	29	2.7
75	2015-03-08 14:54:23	23.5	31.5	5.6
76	2015-03-08 15:54:23	26	24	3.9
77	2015-03-08 16:54:23	26	20.5	1.7
78	2015-03-08 17:54:23	24.5	23.5	2.3
79	2015-03-08 18:54:23	23	24	1.4
80	2015-03-08 19:54:23	21.5	25	0.7
81	2015-03-08 20:54:23	16.5	33.5	0.4
82	2015-03-08 21:54:23	15.5	34	-0.3
83	2015-03-08 22:54:23	14.5	33	-1.6
84	2015-03-08 23:54:23	14	32.5	-2.2
85	2015-03-09 00:54:23	13	34.5	-2.3
86	2015-03-09 01:54:23	12	34.5	-3.2
87	2015-03-09 02:54:23	12.5	33	-3.3
88	2015-03-09 03:54:23	13	33.5	-2.7
89	2015-03-09 04:54:23	11	34.5	-4
90	2015-03-09 05:54:23	10.5	33	-5.1
91	2015-03-09 06:54:23	10.5	34	-4.7
92	2015-03-09 07:54:23	11.5	29	-5.9
93	2015-03-09 08:54:23	10	30.5	-6.5
94	2015-03-09 09:54:23	9	33.5	-6.2
95	2015-03-09 10:54:23	12.5	32.5	-3.5
96	2015-03-09 11:54:23	16.5	28	-2
97	2015-03-09 12:54:23	19.5	23	-2.2
98	2015-03-09 13:54:23	22	25	1.1
99	2015-03-09 14:54:23	24	21.5	0.7
100	2015-03-09 15:54:23	23.5	24	1.8
101	2015-03-09 16:54:23	25.5	22.5	2.6
102	2015-03-09 17:54:23	27	23	4.1
103	2015-03-09 18:54:23	25	14.5	-3.9
104	2015-03-09 19:54:23	22.5	15	-5.4
105	2015-03-09 20:54:23	16.5	23	-4.7
106	2015-03-09 21:54:23	14	23.5	-6.5
107	2015-03-09 22:54:23	13.5	24.5	-6.4
108	2015-03-09 23:54:23	14	23	-6.8
109	2015-03-10 00:54:23	13	21	-8.8
110	2015-03-10 01:54:23	11	27.5	-7
111	2015-03-10 02:54:23	12	26	-6.9
112	2015-03-10 03:54:23	11	28	-6.8
113	2015-03-10 04:54:23	10.5	31.5	-5.7
114	2015-03-10 05:54:23	10.5	28.5	-7
115	2015-03-10 06:54:23	9.5	31	-6.8
116	2015-03-10 07:54:23	10.5	30	-6.3
117	2015-03-10 08:54:23	10	30.5	-6.5
118	2015-03-10 09:54:23	9	35.5	-5.4
119	2015-03-10 10:54:23	13	34.5	-2.3
120	2015-03-10 11:54:23	16	23.5	-4.8
121	2015-03-10 12:54:23	18.5	30	0.6
122	2015-03-10 13:54:23	22	30.5	3.9
123	2015-03-10 14:54:23	23	25	1.9
124	2015-03-10 15:54:23	23.5	27	3.4
125	2015-03-10 16:54:23	24.5	25	3.2
126	2015-03-10 17:54:23	23.5	23	1.2
127	2015-03-10 18:54:23	22.5	24	0.9
128	2015-03-10 19:54:23	20	26	-0.1
129	2015-03-10 20:54:23	15	34.5	-0.5
130	2015-03-10 21:54:23	13.5	38.5	-0.3
131	2015-03-10 22:54:23	13	39	-0.6
132	2015-03-10 23:54:23	13	37	-1.3
133	2015-03-11 00:54:23	11	43	-1.1
134	2015-03-11 01:54:23	10.5	42.5	-1.7
135	2015-03-11 02:54:23	11	41.5	-1.6
136	2015-03-11 03:54:23	11	42.5	-1.2
137	2015-03-11 04:54:23	10.5	43	-1.5
138	2015-03-11 05:54:23	9.5	47	-1.2
139	2015-03-11 06:54:23	9	46.5	-1.8
140	2015-03-11 07:54:23	9.5	47	-1.2
141	2015-03-11 08:54:23	10	44	-1.7
142	2015-03-11 09:54:23	9.5	46	-1.5
143	2015-03-11 10:54:23	12.5	42	0
144	2015-03-11 11:54:23	16	40.5	2.6
145	2015-03-11 12:54:23	18.5	38	3.9
146	2015-03-11 13:54:23	21.5	33.5	4.8
147	2015-03-11 14:54:23	22.5	34	5.9
148	2015-03-11 15:54:23	23	35	6.7
149	2015-03-11 16:54:23	23	30	4.5
150	2015-03-11 17:54:23	24	22.5	1.3
151	2015-03-11 18:54:23	23	22.5	0.5
152	2015-03-11 19:54:23	21	25	0.2
153	2015-03-11 20:54:23	15.5	34	-0.3
154	2015-03-11 21:54:23	13.5	34.5	-1.8
155	2015-03-11 22:54:23	12.5	37	-1.8
156	2015-03-11 23:54:23	12	40	-1.2
157	2015-03-12 00:54:23	12	40.5	-1
158	2015-03-12 01:54:23	11	44.5	-0.6
159	2015-03-12 02:54:23	10	48.5	-0.3
160	2015-03-12 03:54:23	10.5	48	0
161	2015-03-12 04:54:23	9.5	50	-0.4
162	2015-03-12 05:54:23	9.5	49	-0.7
163	2015-03-12 06:54:23	8.5	51.5	-0.9
164	2015-03-12 07:54:23	9	50.5	-0.7
165	2015-03-12 08:54:23	9	54	0.2
166	2015-03-12 09:54:23	9	56.5	0.8
167	2015-03-12 10:54:23	12.5	50	2.4
168	2015-03-12 11:54:23	16	42	3.1
169	2015-03-12 12:54:23	18.5	40	4.7
170	2015-03-12 13:54:23	20	34	3.7
171	2015-03-12 14:54:23	22	28.5	2.9
172	2015-03-12 15:54:23	21.5	28	2.2
173	2015-03-12 16:54:23	21	26.5	1
174	2015-03-12 17:54:23	21.5	24	0.1
175	2015-03-12 18:54:23	18.5	28.5	-0.1
176	2015-03-12 19:54:23	17	30.5	-0.5
177	2015-03-12 20:54:23	13	38.5	-0.8
178	2015-03-12 21:54:23	12	42	-0.5
179	2015-03-12 22:54:23	10.5	46	-0.6
180	2015-03-12 23:54:23	13	42	0.4
181	2015-03-13 00:54:23	11.5	47	0.6
182	2015-03-13 01:54:23	11	49.5	0.9
183	2015-03-13 02:54:23	10.5	55	1.9
184	2015-03-13 03:54:23	9.5	62	2.6
185	2015-03-13 04:54:23	9	59	1.4
186	2015-03-13 05:54:23	8.5	58	0.7
187	2015-03-13 06:54:23	8.5	57.5	0.6
188	2015-03-13 07:54:23	9	58	1.2
189	2015-03-13 08:54:23	9.5	47	-1.2
190	2015-03-13 09:54:23	11	50	1
191	2015-03-13 10:54:23	11.5	52.5	2.1
192	2015-03-13 11:54:23	12.5	50.5	2.5
193	2015-03-13 12:54:23	14.5	47.5	3.5
194	2015-03-13 13:54:23	17.5	40.5	3.9
195	2015-03-13 14:54:23	19	41	5.5
196	2015-03-13 15:54:23	20	40	6
197	2015-03-13 16:54:23	19	39.5	4.9
198	2015-03-13 17:54:23	18.5	38	3.9
199	2015-03-13 18:54:23	17.5	36.5	2.5
200	2015-03-13 19:54:23	16	39.5	2.2
201	2015-03-13 20:54:23	12.5	44.5	0.8
202	2015-03-13 21:54:23	11.5	45.5	0.1
203	2015-03-13 22:54:23	10.5	47.5	-0.2
204	2015-03-13 23:54:23	10.5	41.5	-2
205	2015-03-14 00:54:23	8.5	37.5	-5.2
206	2015-03-14 01:54:23	9.5	35.5	-5
207	2015-03-14 02:54:23	10.5	34	-4.7
208	2015-03-14 03:54:23	10	33.5	-5.3
209	2015-03-14 04:54:23	10	33	-5.5
210	2015-03-14 05:54:23	9	38	-4.5
211	2015-03-14 06:54:23	9	35	-5.6
212	2015-03-14 07:54:23	8	34.5	-6.7
213	2015-03-14 08:54:23	7	38.5	-6.2
214	2015-03-14 09:54:23	5.5	39	-7.3
215	2015-03-14 10:54:23	8	27.5	-9.6
216	2015-03-14 11:54:23	11	22.5	-9.6
217	2015-03-14 12:54:23	12.5	39	-1.1
218	2015-03-14 13:54:23	13.5	36	-1.3
219	2015-03-14 14:54:23	16	29	-2
220	2015-03-14 15:54:23	17.5	30	-0.2
221	2015-03-14 16:54:23	18	29.5	0
222	2015-03-14 17:54:23	17.5	29.5	-0.5
223	2015-03-14 18:54:23	17.5	28	-1.2
224	2015-03-14 19:54:23	13.5	31.5	-3.1
225	2015-03-14 20:54:23	9.5	38.5	-3.9
226	2015-03-14 21:54:23	8.5	39	-4.6
227	2015-03-14 22:54:23	8	40	-4.8
228	2015-03-14 23:54:23	8	40	-4.8
229	2015-03-15 00:54:23	7	42.5	-4.9
230	2015-03-15 01:54:23	6	45	-5
231	2015-03-15 02:54:23	5	48	-5.1
232	2015-03-15 03:54:23	4.5	51.5	-4.6
233	2015-03-15 04:54:23	4	54.5	-4.3
234	2015-03-15 05:54:23	3.5	59.5	-3.6
235	2015-03-15 06:54:23	3	60.5	-3.9
236	2015-03-15 07:54:23	3	59.5	-4.1
237	2015-03-15 08:54:23	3	61	-3.8
238	2015-03-15 09:54:23	3.5	61	-3.3
239	2015-03-15 10:54:23	6	54.5	-2.5
240	2015-03-15 11:54:23	9	47.5	-1.5
241	2015-03-15 12:54:23	11	45.5	-0.3
242	2015-03-15 13:54:23	13	42.5	0.6
243	2015-03-15 14:54:23	11	45	-0.5
244	2015-03-15 15:54:23	16	36.5	1.1
245	2015-03-15 16:54:23	16.5	31.5	-0.4
246	2015-03-15 17:54:23	15.5	31	-1.5
247	2015-03-15 18:54:23	13	35	-2.1
248	2015-03-15 19:54:23	11.5	38	-2.3
249	2015-03-15 20:54:23	7.5	45	-3.6
250	2015-03-15 21:54:23	6.5	47.5	-3.8
251	2015-03-15 22:54:23	5.5	49.5	-4.2
252	2015-03-15 23:54:23	5	56.5	-2.9
253	2015-03-16 00:54:23	3.5	57.5	-4.1
254	2015-03-16 01:54:23	3.5	56.5	-4.3
255	2015-03-16 02:54:23	3	54.5	-5.3
256	2015-03-16 03:54:23	2.5	58	-4.9
257	2015-03-16 04:54:23	3	59.5	-4.1
258	2015-03-16 05:54:23	3	60.5	-3.9
259	2015-03-16 06:54:23	3	61.5	-3.7
260	2015-03-16 07:54:23	2.5	63.5	-3.7
261	2015-03-16 08:54:23	2.5	61.5	-4.1
262	2015-03-16 09:54:23	2.5	62	-4
263	2015-03-16 10:54:23	5.5	55	-2.8
264	2015-03-16 11:54:23	8	50.5	-1.6
265	2015-03-16 12:54:23	11	43	-1.1
266	2015-03-16 13:54:23	12.5	41	-0.4
267	2015-03-16 14:54:23	15	35.5	-0.1
268	2015-03-16 15:54:23	15.5	36.5	0.7
269	2015-03-16 16:54:23	16	35.5	0.8
270	2015-03-16 17:54:23	17.5	32	0.6
271	2015-03-16 18:54:23	14.5	35	-0.8
272	2015-03-16 19:54:23	13	37.5	-1.1
273	2015-03-16 20:54:23	9	45.5	-2.1
274	2015-03-16 21:54:23	8	50.5	-1.6
275	2015-03-16 22:54:23	7.5	53	-1.4
276	2015-03-16 23:54:23	8.5	50	-1.3
277	2015-03-17 00:54:23	8.5	47	-2.1
278	2015-03-17 01:54:23	8.5	47	-2.1
279	2015-03-17 02:54:23	8	47.5	-2.5
280	2015-03-17 03:54:23	8	47.5	-2.5
281	2015-03-17 04:54:23	8	49	-2
282	2015-03-17 05:54:23	8	48.5	-2.2
283	2015-03-17 06:54:23	7.5	49.5	-2.4
284	2015-03-17 07:54:23	7	53	-1.9
285	2015-03-17 08:54:23	7	55.5	-1.3
286	2015-03-17 09:54:23	7.5	58	-0.2
287	2015-03-17 10:54:23	8	64	1.6
288	2015-03-17 11:54:23	5.5	79.5	2.2
289	2015-03-17 12:54:23	6	81.5	3.1
290	2015-03-17 13:54:23	7	80.5	3.9
291	2015-03-17 14:54:23	7.5	80	4.3
292	2015-03-17 15:54:23	9.5	76	5.5
293	2015-03-17 16:54:23	10.5	72	5.7
294	2015-03-17 17:54:23	10.5	65	4.2
295	2015-03-17 18:54:23	10	69.5	4.7
296	2015-03-17 19:54:23	9.5	67.5	3.8
297	2015-03-17 20:54:23	10	63.5	3.4
298	2015-03-17 21:54:23	7	85	4.7
299	2015-03-17 22:54:23	7	87	5
300	2015-03-17 23:54:23	7.5	84.5	5.1
301	2015-03-18 00:54:23	7	87	5
302	2015-03-18 01:54:23	7	84	4.5
303	2015-03-18 02:54:23	6	86	3.8
304	2015-03-18 03:54:23	6	88.5	4.2
305	2015-03-18 04:54:23	6.5	80.5	3.4
306	2015-03-18 05:54:23	6	80.5	2.9
307	2015-03-18 06:54:23	5	82.5	2.3
308	2015-03-18 07:54:23	4.5	83.5	2
309	2015-03-18 08:54:23	5	81.5	2.1
310	2015-03-18 09:54:23	5.5	81	2.5
311	2015-03-18 10:54:23	6	78.5	2.6
312	2015-03-18 11:54:23	6	79.5	2.7
313	2015-03-18 12:54:23	6	83	3.3
314	2015-03-18 13:54:23	6	83	3.3
315	2015-03-18 14:54:23	6	83.5	3.4
316	2015-03-18 15:54:23	8.5	80.5	5.3
317	2015-03-18 16:54:23	10	74.5	5.7
318	2015-03-18 17:54:23	9.5	74	5.1
319	2015-03-18 18:54:23	7	79	3.6
320	2015-03-18 19:54:23	6.5	79.5	3.2
321	2015-03-18 20:54:23	6.5	75	2.4
322	2015-03-18 21:54:23	7	73.5	2.6
323	2015-03-18 22:54:23	7	72	2.3
324	2015-03-18 23:54:23	7	73.5	2.6
325	2015-03-19 00:54:23	7.5	73.5	3.1
326	2015-03-19 01:54:23	7.5	76.5	3.6
327	2015-03-19 02:54:23	7	77.5	3.3
328	2015-03-19 03:54:23	6.5	74.5	2.3
329	2015-03-19 04:54:23	6.5	77	2.8
330	2015-03-19 05:54:23	5	78.5	1.6
331	2015-03-19 06:54:23	6	75	1.9
332	2015-03-19 07:54:23	5	76.5	1.2
333	2015-03-19 08:54:23	5	76	1.1
334	2015-03-19 09:54:23	6.5	75	2.4
335	2015-03-19 10:54:23	9	73.5	4.5
336	2015-03-19 11:54:23	11	66.5	5
337	2015-03-19 12:54:23	11	67.5	5.2
338	2015-03-19 13:54:23	12.5	62.5	5.5
339	2015-03-19 14:54:23	12.5	64	5.9
340	2015-03-19 15:54:23	18	54	8.6
341	2015-03-19 16:54:23	14	61	6.6
342	2015-03-19 17:54:23	13.5	57.5	5.3
343	2015-03-19 18:54:23	14	54.5	5
344	2015-03-19 19:54:23	12.5	64.5	6
345	2015-03-19 20:54:23	9	79	5.6
346	2015-03-19 21:54:23	8.5	78.5	5
347	2015-03-19 22:54:23	9	75.5	4.9
348	2015-03-19 23:54:23	9.5	74.5	5.2
349	2015-03-20 00:54:23	9.5	74	5.1
350	2015-03-20 01:54:23	11	64	4.5
351	2015-03-20 02:54:23	10.5	67	4.6
352	2015-03-20 03:54:23	9.5	73	4.9
353	2015-03-20 04:54:23	9	76	5
354	2015-03-20 05:54:23	10	69	4.6
355	2015-03-20 06:54:23	11	62.5	4.1
356	2015-03-20 07:54:23	10.5	65	4.2
357	2015-03-20 08:54:23	8.5	70	3.4
358	2015-03-20 09:54:23	9	73.5	4.5
359	2015-03-20 10:54:23	9.5	74	5.1
360	2015-03-20 11:54:23	12	61.5	4.8
361	2015-03-20 12:54:23	15	57	6.6
362	2015-03-20 13:54:23	15	53	5.5
363	2015-03-20 14:54:23	13.5	54.5	4.5
364	2015-03-20 15:54:23	13	57	4.7
365	2015-03-20 16:54:23	12	62	5
366	2015-03-20 17:54:23	11.5	70.5	6.3
367	2015-03-20 18:54:23	12.5	65	6.1
368	2015-03-20 19:54:23	12	64.5	5.5
369	2015-03-20 20:54:23	10.5	73.5	6
370	2015-03-20 21:54:23	10.5	71.5	5.6
371	2015-03-20 22:54:23	10	74.5	5.7
372	2015-03-20 23:54:23	9.5	82.5	6.7
373	2015-03-21 00:54:23	8.5	86	6.3
374	2015-03-21 01:54:23	8.5	87.5	6.5
375	2015-03-21 02:54:23	8.5	85.5	6.2
376	2015-03-21 03:54:23	8.5	84.5	6
377	2015-03-21 04:54:23	8	86	5.8
378	2015-03-21 05:54:23	8	85	5.6
379	2015-03-21 06:54:23	7.5	90.5	6
380	2015-03-21 07:54:23	7	87	5
381	2015-03-21 08:54:23	7	87	5
382	2015-03-21 09:54:23	8.5	87	6.5
383	2015-03-21 10:54:23	9	81.5	6
384	2015-03-21 11:54:23	10.5	77.5	6.7
385	2015-03-21 12:54:23	11	76	6.9
386	2015-03-21 13:54:23	13	69.5	7.6
387	2015-03-21 14:54:23	10	77.5	6.3
388	2015-03-21 15:54:23	9.5	80.5	6.3
389	2015-03-21 16:54:23	11.5	72	6.6
390	2015-03-21 17:54:23	12.5	64.5	6
391	2015-03-21 18:54:23	11.5	67	5.6
392	2015-03-21 19:54:23	10.5	73	5.9
393	2015-03-21 20:54:23	10	75	5.8
394	2015-03-21 21:54:23	9.5	79.5	6.1
395	2015-03-21 22:54:23	9.5	79.5	6.1
396	2015-03-21 23:54:23	9.5	78	5.9
397	2015-03-22 00:54:23	9	79.5	5.7
398	2015-03-22 01:54:23	8.5	80.5	5.3
399	2015-03-22 02:54:23	8.5	81.5	5.5
400	2015-03-22 03:54:23	7.5	84	5
401	2015-03-22 04:54:23	7.5	79	4.1
402	2015-03-22 05:54:23	7.5	76.5	3.6
403	2015-03-22 06:54:23	7.5	75.5	3.5
404	2015-03-22 07:54:23	6.5	81	3.5
405	2015-03-22 08:54:23	7.5	77.5	3.8
406	2015-03-22 09:54:23	8.5	73.5	4
407	2015-03-22 10:54:23	10	70.5	4.9
408	2015-03-22 11:54:23	11	70	5.7
409	2015-03-22 12:54:23	12.5	65.5	6.2
410	2015-03-22 13:54:23	10.5	72.5	5.8
411	2015-03-22 14:54:23	10	82.5	7.2
412	2015-03-22 15:54:23	10.5	84	7.9
413	2015-03-22 16:54:23	11	80.5	7.8
414	2015-03-22 17:54:23	10	80.5	6.8
415	2015-03-22 18:54:23	9	81.5	6
416	2015-03-22 19:54:23	9	79.5	5.7
417	2015-03-22 20:54:23	7.5	83.5	4.9
418	2015-03-22 21:54:23	7.5	84	5
419	2015-03-22 22:54:23	7	85.5	4.7
420	2015-03-22 23:54:23	7.5	82.5	4.7
421	2015-03-23 00:54:23	7.5	85	5.1
422	2015-03-23 01:54:23	7	87	5
423	2015-03-23 02:54:23	7.5	85.5	5.2
424	2015-03-23 03:54:23	7.5	86	5.3
425	2015-03-23 04:54:23	7	88.5	5.2
426	2015-03-23 05:54:23	7	88	5.2
427	2015-03-23 06:54:23	6.5	88	4.7
428	2015-03-23 07:54:23	6.5	89	4.8
429	2015-03-23 08:54:23	7	88	5.2
430	2015-03-23 09:54:23	7	90	5.5
431	2015-03-23 10:54:23	6.5	90	5
432	2015-03-23 11:54:23	6.5	92	5.3
433	2015-03-23 12:54:23	6.5	91.5	5.2
434	2015-03-23 13:54:23	8	88.5	6.2
435	2015-03-23 14:54:23	11	85	8.6
436	2015-03-23 15:54:23	14	76.5	9.9
437	2015-03-23 16:54:23	15	67	8.9
438	2015-03-23 17:54:23	6.5	83.5	3.9
439	2015-03-23 18:54:23	6	87	4
440	2015-03-23 19:54:23	7	82	4.1
441	2015-03-23 20:54:23	5.5	86	3.3
442	2015-03-23 21:54:23	5	87	3
443	2015-03-23 22:54:23	5	85	2.7
444	2015-03-23 23:54:23	4.5	87.5	2.6
445	2015-03-24 00:54:23	3.5	88	1.7
446	2015-03-24 01:54:23	3.5	91	2.2
447	2015-03-24 02:54:23	4	89.5	2.4
448	2015-03-24 03:54:23	3.5	90.5	2.1
449	2015-03-24 04:54:23	3.5	91.5	2.2
450	2015-03-24 05:54:23	3	92	1.8
451	2015-03-24 06:54:23	3	90.5	1.6
452	2015-03-24 07:54:23	3	91.5	1.8
453	2015-03-24 08:54:23	5	85.5	2.8
454	2015-03-24 09:54:23	5.5	84	3
455	2015-03-24 10:54:23	6.5	82.5	3.7
456	2015-03-24 11:54:23	9.5	76	5.5
457	2015-03-24 12:54:23	10	73.5	5.5
458	2015-03-24 13:54:23	12.5	71.5	7.5
459	2015-03-24 14:54:23	12	69	6.5
460	2015-03-24 15:54:23	10.5	70	5.3
461	2015-03-24 16:54:23	13.5	64	6.8
462	2015-03-24 17:54:23	13	62.5	6
463	2015-03-24 18:54:23	12	61.5	4.8
464	2015-03-24 19:54:23	11	60	3.5
465	2015-03-24 20:54:23	9	65	2.8
466	2015-03-24 21:54:23	8	67	2.3
467	2015-03-24 22:54:23	8	66	2
468	2015-03-24 23:54:23	7.5	62	0.7
469	2015-03-25 00:54:23	6.5	61	-0.5
470	2015-03-25 01:54:23	6	61	-0.9
471	2015-03-25 02:54:23	5	64	-1.2
472	2015-03-25 03:54:23	4.5	63.5	-1.8
473	2015-03-25 04:54:23	4	58	-3.5
474	2015-03-25 05:54:23	3.5	62.5	-3
475	2015-03-25 06:54:23	3	64	-3.1
476	2015-03-25 07:54:23	2.5	63.5	-3.7
[truncated: 6,759 more rows]

## Sheet: 2016
CAEM 1 Jor	Time	Celsius(°C)	Humidity(%rh)	dew point(°C)	Serial Number
733	2016-01-01 00:47:38	7	91	5.6
734	2016-01-01 01:47:38	6.5	90	5
735	2016-01-01 02:47:38	6	88.5	4.2
736	2016-01-01 03:47:38	6.5	85.5	4.2
737	2016-01-01 04:47:38	6.5	84.5	4.1
738	2016-01-01 05:47:38	7	79	3.6
739	2016-01-01 06:47:38	7.5	78	3.9
740	2016-01-01 07:47:38	8	79.5	4.7
741	2016-01-01 08:47:38	8	83	5.3
742	2016-01-01 09:47:38	8.5	82	5.6
743	2016-01-01 10:47:38	9.5	82	6.6
744	2016-01-01 11:47:38	11	84	8.4
745	2016-01-01 12:47:38	10	85.5	7.7
746	2016-01-01 13:47:38	10.5	89	8.8
747	2016-01-01 14:47:38	11	89	9.3
748	2016-01-01 15:47:38	10.5	90.5	9
749	2016-01-01 16:47:38	12	88	10.1
750	2016-01-01 17:47:38	12	89	10.2
751	2016-01-01 18:47:38	11.5	92	10.2
752	2016-01-01 19:47:38	10.5	86.5	8.3
753	2016-01-01 20:47:38	9.5	88.5	7.7
754	2016-01-01 21:47:38	8.5	88.5	6.7
755	2016-01-01 22:47:38	8	87.5	6.1
756	2016-01-01 23:47:38	7.5	88	5.6
757	2016-01-02 00:47:38	7	92	5.8
758	2016-01-02 01:47:38	6.5	92.5	5.4
759	2016-01-02 02:47:38	6	93	5
760	2016-01-02 03:47:38	6	92.5	4.9
761	2016-01-02 04:47:38	5	92.5	3.9
762	2016-01-02 05:47:38	5.5	93.5	4.5
763	2016-01-02 06:47:38	5.5	91.5	4.2
764	2016-01-02 07:47:38	5.5	91	4.2
765	2016-01-02 08:47:38	5.5	93.5	4.5
766	2016-01-02 09:47:38	5.5	94.5	4.7
767	2016-01-02 10:47:38	6.5	93	5.5
768	2016-01-02 11:47:38	9	78.5	5.5
769	2016-01-02 12:47:38	10	70.5	4.9
770	2016-01-02 13:47:38	11.5	64.5	5
771	2016-01-02 14:47:38	13	61.5	5.8
772	2016-01-02 15:47:38	13	57.5	4.8
773	2016-01-02 16:47:38	11	64.5	4.6
774	2016-01-02 17:47:38	9.5	73.5	5
775	2016-01-02 18:47:38	7.5	76	3.6
776	2016-01-02 19:47:38	7.5	77	3.7
777	2016-01-02 20:47:38	6	78	2.5
778	2016-01-02 21:47:38	5.5	80.5	2.4
779	2016-01-02 22:47:38	5	84	2.5
780	2016-01-02 23:47:38	6	83.5	3.4
781	2016-01-03 00:47:38	6.5	82	3.7
782	2016-01-03 01:47:38	6.5	84	4
783	2016-01-03 02:47:38	6.5	84	4
784	2016-01-03 03:47:38	6.5	83	3.8
785	2016-01-03 04:47:38	6.5	85	4.2
786	2016-01-03 05:47:38	6.5	84	4
787	2016-01-03 06:47:38	6.5	84	4
788	2016-01-03 07:47:38	6.5	87	4.5
789	2016-01-03 08:47:38	6.5	89.5	4.9
790	2016-01-03 09:47:38	6.5	91	5.1
791	2016-01-03 10:47:38	7	92.5	5.9
792	2016-01-03 11:47:38	7.5	92.5	6.4
793	2016-01-03 12:47:38	7.5	93.5	6.5
794	2016-01-03 13:47:38	8	93.5	7
795	2016-01-03 14:47:38	8.5	93.5	7.5
796	2016-01-03 15:47:38	8.5	94.5	7.7
797	2016-01-03 16:47:38	9	94.5	8.2
798	2016-01-03 17:47:38	9.5	95.5	8.8
799	2016-01-03 18:47:38	10	96	9.4
800	2016-01-03 19:47:38	11	96	10.4
801	2016-01-03 20:47:38	11	96	10.4
802	2016-01-03 21:47:38	11.5	96	10.9
803	2016-01-03 22:47:38	11.5	96	10.9
804	2016-01-03 23:47:38	12	96.5	11.5
805	2016-01-04 00:47:38	12	96.5	11.5
806	2016-01-04 01:47:38	12	96.5	11.5
807	2016-01-04 02:47:38	12	96.5	11.5
808	2016-01-04 03:47:38	12	96.5	11.5
809	2016-01-04 04:47:38	12	96.5	11.5
810	2016-01-04 05:47:38	12	96.5	11.5
811	2016-01-04 06:47:38	11.5	96.5	11
812	2016-01-04 07:47:38	11.5	96.5	11
813	2016-01-04 08:47:38	11.5	96.5	11
814	2016-01-04 09:47:38	11	96.5	10.5
815	2016-01-04 10:47:38	11	96.5	10.5
816	2016-01-04 11:47:38	11	96.5	10.5
817	2016-01-04 12:47:38	11.5	96.5	11
818	2016-01-04 13:47:38	11.5	94.5	10.6
819	2016-01-04 14:47:38	11	95.5	10.3
820	2016-01-04 15:47:38	10.5	95	9.7
821	2016-01-04 16:47:38	10.5	96	9.9
822	2016-01-04 17:47:38	10.5	96	9.9
823	2016-01-04 18:47:38	10	94.5	9.2
824	2016-01-04 19:47:38	7.5	92.5	6.4
825	2016-01-04 20:47:38	7	91.5	5.7
826	2016-01-04 21:47:38	7.5	90.5	6
827	2016-01-04 22:47:38	7.5	86	5.3
828	2016-01-04 23:47:38	8	83.5	5.4
829	2016-01-05 00:47:38	7.5	85	5.1
830	2016-01-05 01:47:38	8	82.5	5.2
831	2016-01-05 02:47:38	8	82	5.1
832	2016-01-05 03:47:38	7	81	4
833	2016-01-05 04:47:38	6	77.5	2.4
834	2016-01-05 05:47:38	5.5	74.5	1.3
835	2016-01-05 06:47:38	5	75	0.9
836	2016-01-05 07:47:38	4.5	80.5	1.4
837	2016-01-05 08:47:38	4	84.5	1.6
838	2016-01-05 09:47:38	4.5	79.5	1.3
839	2016-01-05 10:47:38	4.5	82.5	1.8
840	2016-01-05 11:47:38	5	79.5	1.8
841	2016-01-05 12:47:38	5.5	77.5	1.9
842	2016-01-05 13:47:38	5.5	79	2.2
843	2016-01-05 14:47:38	6.5	79	3.1
844	2016-01-05 15:47:38	5	81.5	2.1
845	2016-01-05 16:47:38	5	82	2.2
846	2016-01-05 17:47:38	5	74.5	0.9
847	2016-01-05 18:47:38	4	75	0
848	2016-01-05 19:47:38	4	76	0.2
849	2016-01-05 20:47:38	3.5	76.5	-0.2
850	2016-01-05 21:47:38	3.5	75	-0.5
851	2016-01-05 22:47:38	3.5	77	-0.1
852	2016-01-05 23:47:38	3.5	74.5	-0.6
853	2016-01-06 00:47:38	3.5	75.5	-0.4
854	2016-01-06 01:47:38	3	80	-0.1
855	2016-01-06 02:47:38	3.5	79	0.2
856	2016-01-06 03:47:38	2.5	83	-0.1
857	2016-01-06 04:47:38	3	81	0.1
858	2016-01-06 05:47:38	2.5	82	-0.3
859	2016-01-06 06:47:38	3.5	82	0.7
860	2016-01-06 07:47:38	3	84	0.6
861	2016-01-06 08:47:38	2.5	86	0.4
862	2016-01-06 09:47:38	2.5	88.5	0.8
863	2016-01-06 10:47:38	2.5	90.5	1.1
864	2016-01-06 11:47:38	3.5	90.5	2.1
865	2016-01-06 12:47:38	3.5	89.5	1.9
866	2016-01-06 13:47:38	4.5	89.5	2.9
867	2016-01-06 14:47:38	4.5	90.5	3.1
868	2016-01-06 15:47:38	5	92	3.8
869	2016-01-06 16:47:38	5	93.5	4
870	2016-01-06 17:47:38	5.5	94	4.6
871	2016-01-06 18:47:38	6	95	5.3
872	2016-01-06 19:47:38	6	95.5	5.3
873	2016-01-06 20:47:38	6.5	95.5	5.8
874	2016-01-06 21:47:38	7.5	96	6.9
875	2016-01-06 22:47:38	7.5	96.5	7
876	2016-01-06 23:47:38	8.5	96.5	8
877	2016-01-07 00:47:38	9	96.5	8.5
878	2016-01-07 01:47:38	9	96.5	8.5
879	2016-01-07 02:47:38	9.5	97	9
880	2016-01-07 03:47:38	9.5	97	9
881	2016-01-07 04:47:38	10	97	9.5
882	2016-01-07 05:47:38	10	97	9.5
883	2016-01-07 06:47:38	10.5	97	10
884	2016-01-07 07:47:38	10.5	97	10
885	2016-01-07 08:47:38	10.5	97	10
886	2016-01-07 09:47:38	10.5	97	10
887	2016-01-07 10:47:38	11	97	10.5
888	2016-01-07 11:47:38	10.5	96.5	10
889	2016-01-07 12:47:38	11	97	10.5
890	2016-01-07 13:47:38	11	96	10.4
891	2016-01-07 14:47:38	11.5	95	10.7
892	2016-01-07 15:47:38	11.5	94.5	10.6
893	2016-01-07 16:47:38	11.5	95	10.7
894	2016-01-07 17:47:38	11.5	95	10.7
895	2016-01-07 18:47:38	11.5	94.5	10.6
896	2016-01-07 19:47:38	11.5	93.5	10.5
897	2016-01-07 20:47:38	11.5	95.5	10.8
898	2016-01-07 21:47:38	11.5	96	10.9
899	2016-01-07 22:47:38	11	96	10.4
900	2016-01-07 23:47:38	11	96	10.4
901	2016-01-08 00:47:38	11	96.5	10.5
902	2016-01-08 01:47:38	10.5	96.5	10
903	2016-01-08 02:47:38	10.5	97	10
904	2016-01-08 03:47:38	10.5	96.5	10
905	2016-01-08 04:47:38	10.5	97	10
906	2016-01-08 05:47:38	10.5	97	10
907	2016-01-08 06:47:38	10.5	97	10
908	2016-01-08 07:47:38	10.5	95.5	9.8
909	2016-01-08 08:47:38	10	95	9.2
910	2016-01-08 09:47:38	10	94	9.1
911	2016-01-08 10:47:38	10.5	92	9.3
912	2016-01-08 11:47:38	10	91.5	8.7
913	2016-01-08 12:47:38	9.5	93	8.4
914	2016-01-08 13:47:38	9.5	95	8.7
915	2016-01-08 14:47:38	10	95.5	9.3
916	2016-01-08 15:47:38	10.5	92	9.3
917	2016-01-08 16:47:38	11	91.5	9.7
918	2016-01-08 17:47:38	10.5	93.5	9.5
919	2016-01-08 18:47:38	10.5	94	9.6
920	2016-01-08 19:47:38	10.5	91.5	9.2
921	2016-01-08 20:47:38	10.5	91	9.1
922	2016-01-08 21:47:38	10.5	91	9.1
923	2016-01-08 22:47:38	9.5	92	8.3
924	2016-01-08 23:47:38	9.5	95	8.7
925	2016-01-09 00:47:38	9	96	8.4
926	2016-01-09 01:47:38	9.5	95	8.7
927	2016-01-09 02:47:38	9.5	94.5	8.7
928	2016-01-09 03:47:38	9.5	95.5	8.8
929	2016-01-09 04:47:38	9.5	96	8.9
930	2016-01-09 05:47:38	9	96	8.4
931	2016-01-09 06:47:38	9	96	8.4
932	2016-01-09 07:47:38	8.5	96	7.9
933	2016-01-09 08:47:38	8	96.5	7.5
934	2016-01-09 09:47:38	7.5	96	6.9
935	2016-01-09 10:47:38	7	95.5	6.3
936	2016-01-09 11:47:38	8	94.5	7.2
937	2016-01-09 12:47:38	9	88	7.1
938	2016-01-09 13:47:38	8	89	6.3
939	2016-01-09 14:47:38	7.5	94	6.6
940	2016-01-09 15:47:38	7.5	95.5	6.8
941	2016-01-09 16:47:38	8	93.5	7
942	2016-01-09 17:47:38	8	96	7.4
943	2016-01-09 18:47:38	8.5	93.5	7.5
944	2016-01-09 19:47:38	8.5	92	7.3
945	2016-01-09 20:47:38	8.5	93.5	7.5
946	2016-01-09 21:47:38	8.5	91.5	7.2
947	2016-01-09 22:47:38	8.5	96	7.9
948	2016-01-09 23:47:38	8.5	94	7.6
949	2016-01-10 00:47:38	9	93.5	8
950	2016-01-10 01:47:38	9	92.5	7.9
951	2016-01-10 02:47:38	9	90.5	7.5
952	2016-01-10 03:47:38	9	90	7.5
953	2016-01-10 04:47:38	9	91.5	7.7
954	2016-01-10 05:47:38	9	89.5	7.4
955	2016-01-10 06:47:38	9	89.5	7.4
956	2016-01-10 07:47:38	9	89.5	7.4
957	2016-01-10 08:47:38	9	89.5	7.4
958	2016-01-10 09:47:38	9	92.5	7.9
959	2016-01-10 10:47:38	9.5	90.5	8
960	2016-01-10 11:47:38	9.5	90.5	8
961	2016-01-10 12:47:38	10	88	8.1
962	2016-01-10 13:47:38	9.5	92.5	8.3
963	2016-01-10 14:47:38	10	91	8.6
964	2016-01-10 15:47:38	10	90	8.4
965	2016-01-10 16:47:38	10.5	90	8.9
966	2016-01-10 17:47:38	10	91	8.6
967	2016-01-10 18:47:38	9.5	93.5	8.5
968	2016-01-10 19:47:38	10	92	8.8
969	2016-01-10 20:47:38	10	92.5	8.8
970	2016-01-10 21:47:38	10	94.5	9.2
971	2016-01-10 22:47:38	10	95	9.2
972	2016-01-10 23:47:38	10	94	9.1
973	2016-01-11 00:47:38	10	94	9.1
974	2016-01-11 01:47:38	10	95	9.2
975	2016-01-11 02:47:38	10	96.5	9.5
976	2016-01-11 03:47:38	8.5	93.5	7.5
977	2016-01-11 04:47:38	7	91	5.6
978	2016-01-11 05:47:38	6	91	4.6
979	2016-01-11 06:47:38	6.5	94	5.6
980	2016-01-11 07:47:38	6.5	95	5.8
981	2016-01-11 08:47:38	6.5	94.5	5.7
982	2016-01-11 09:47:38	6.5	94	5.6
983	2016-01-11 10:47:38	7	92.5	5.9
984	2016-01-11 11:47:38	7.5	91.5	6.2
985	2016-01-11 12:47:38	7.5	88.5	5.7
986	2016-01-11 13:47:38	7.5	85	5.1
987	2016-01-11 14:47:38	9	78	5.4
988	2016-01-11 15:47:38	11.5	68	5.8
989	2016-01-11 16:47:38	9	71	4
990	2016-01-11 17:47:38	10	70.5	4.9
991	2016-01-11 18:47:38	7.5	76	3.6
992	2016-01-11 19:47:38	7	79.5	3.7
993	2016-01-11 20:47:38	6	79	2.6
994	2016-01-11 21:47:38	6	79.5	2.7
995	2016-01-11 22:47:38	6	80.5	2.9
996	2016-01-11 23:47:38	5.5	82.5	2.8
997	2016-01-12 00:47:38	5	83.5	2.4
998	2016-01-12 01:47:38	4.5	83.5	2
999	2016-01-12 02:47:38	5	81	2
1000	2016-01-12 03:47:38	4.5	84	2
1001	2016-01-12 04:47:38	4.5	83.5	2
1002	2016-01-12 05:47:38	4.5	84.5	2.1
1003	2016-01-12 06:47:38	4	86	1.9
1004	2016-01-12 07:47:38	4	84.5	1.6
1005	2016-01-12 08:47:38	5	81.5	2.1
1006	2016-01-12 09:47:38	5	84.5	2.6
1007	2016-01-12 10:47:38	7.5	75	3.4
1008	2016-01-12 11:47:38	9	73	4.4
1009	2016-01-12 12:47:38	10	66	4
1010	2016-01-12 13:47:38	9	72.5	4.3
1011	2016-01-12 14:47:38	9.5	72	4.7
1012	2016-01-12 15:47:38	10.5	68.5	5
1013	2016-01-12 16:47:38	13	62	5.9
1014	2016-01-12 17:47:38	10.5	64.5	4.1
1015	2016-01-12 18:47:38	8.5	70.5	3.5
1016	2016-01-12 19:47:38	6	77.5	2.4
1017	2016-01-12 20:47:38	4.5	80	1.4
1018	2016-01-12 21:47:38	4.5	80	1.4
1019	2016-01-12 22:47:38	5	76.5	1.2
1020	2016-01-12 23:47:38	5	77.5	1.4
1021	2016-01-13 00:47:38	4	79.5	0.8
1022	2016-01-13 01:47:38	4	79	0.7
1023	2016-01-13 02:47:38	4	79	0.7
1024	2016-01-13 03:47:38	4	80	0.9
1025	2016-01-13 04:47:38	4.5	80	1.4
1026	2016-01-13 05:47:38	4.5	78	1
1027	2016-01-13 06:47:38	3	80	-0.1
1028	2016-01-13 07:47:38	3	81	0.1
1029	2016-01-13 08:47:38	3.5	80	0.4
1030	2016-01-13 09:47:38	4.5	78	1
1031	2016-01-13 10:47:38	7.5	71	2.6
1032	2016-01-13 11:47:38	10	68	4.4
1033	2016-01-13 12:47:38	12	65.5	5.7
1034	2016-01-13 13:47:38	13.5	60	5.9
1035	2016-01-13 14:47:38	14.5	61.5	7.2
1036	2016-01-13 15:47:38	15.5	54	6.2
1037	2016-01-13 16:47:38	15.5	53.5	6.1
1038	2016-01-13 17:47:38	14	57	5.6
1039	2016-01-13 18:47:38	8	71	3.1
1040	2016-01-13 19:47:38	7	70.5	2
1041	2016-01-13 20:47:38	7	70.5	2
1042	2016-01-13 21:47:38	6.5	66	0.6
1043	2016-01-13 22:47:38	6	60	-1.2
1044	2016-01-13 23:47:38	6.5	61.5	-0.4
1045	2016-01-14 00:47:38	6.5	61	-0.5
1046	2016-01-14 01:47:38	7	65	0.9
1047	2016-01-14 02:47:38	6.5	75.5	2.5
1048	2016-01-14 03:47:38	7	76.5	3.2
1049	2016-01-14 04:47:38	6.5	78	2.9
1050	2016-01-14 05:47:38	6.5	79.5	3.2
1051	2016-01-14 06:47:38	7	79	3.6
1052	2016-01-14 07:47:38	8	80	4.8
1053	2016-01-14 08:47:38	7.5	81	4.5
1054	2016-01-14 09:47:38	7.5	84.5	5.1
1055	2016-01-14 10:47:38	7	88	5.2
1056	2016-01-14 11:47:38	7.5	90	6
1057	2016-01-14 12:47:38	8	90	6.5
1058	2016-01-14 13:47:38	8	90.5	6.5
1059	2016-01-14 14:47:38	8.5	91	7.1
1060	2016-01-14 15:47:38	8.5	91.5	7.2
1061	2016-01-14 16:47:38	8.5	92	7.3
1062	2016-01-14 17:47:38	8.5	92	7.3
1063	2016-01-14 18:47:38	8	92.5	6.9
1064	2016-01-14 19:47:38	8	93.5	7
1065	2016-01-14 20:47:38	8.5	93.5	7.5
1066	2016-01-14 21:47:38	8	94	7.1
1067	2016-01-14 22:47:38	8	94	7.1
1068	2016-01-14 23:47:38	8	94	7.1
1069	2016-01-15 00:47:38	6.5	93	5.5
1070	2016-01-15 01:47:38	6	93	5
1071	2016-01-15 02:47:38	6	93	5
1072	2016-01-15 03:47:38	6	92	4.8
1073	2016-01-15 04:47:38	7	88.5	5.2
1074	2016-01-15 05:47:38	6.5	87.5	4.6
1075	2016-01-15 06:47:38	7	81	4
1076	2016-01-15 07:47:38	6.5	78	2.9
1077	2016-01-15 08:47:38	6	78	2.5
1078	2016-01-15 09:47:38	5.5	75.5	1.5
1079	2016-01-15 10:47:38	6.5	71.5	1.7
1080	2016-01-15 11:47:38	8	65	1.8
1081	2016-01-15 12:47:38	9.5	62	2.6
1082	2016-01-15 13:47:38	9	57	1
1083	2016-01-15 14:47:38	11	54.5	2.2
1084	2016-01-15 15:47:38	11.5	51.5	1.9
1085	2016-01-15 16:47:38	11	50	1
1086	2016-01-15 17:47:38	10.5	51	0.8
1087	2016-01-15 18:47:38	6.5	57.5	-1.3
1088	2016-01-15 19:47:38	5.5	58	-2.1
1089	2016-01-15 20:47:38	4.5	59	-2.8
1090	2016-01-15 21:47:38	4.5	57	-3.3
1091	2016-01-15 22:47:38	4.5	58	-3
1092	2016-01-15 23:47:38	3.5	64	-2.7
1093	2016-01-16 00:47:38	4	62.5	-2.5
1094	2016-01-16 01:47:38	3	63.5	-3.2
1095	2016-01-16 02:47:38	2.5	64	-3.6
1096	2016-01-16 03:47:38	2	66	-3.7
1097	2016-01-16 04:47:38	2	68	-3.3
1098	2016-01-16 05:47:38	1	70	-3.8
1099	2016-01-16 06:47:38	2.5	63.5	-3.7
1100	2016-01-16 07:47:38	2	60.5	-4.8
1101	2016-01-16 08:47:38	0.5	67.5	-4.8
1102	2016-01-16 09:47:38	1.5	62.5	-4.9
1103	2016-01-16 10:47:38	3	60.5	-3.9
1104	2016-01-16 11:47:38	7	52.5	-2
1105	2016-01-16 12:47:38	9.5	51	-0.1
1106	2016-01-16 13:47:38	11.5	51	1.7
1107	2016-01-16 14:47:38	11	52.5	1.7
1108	2016-01-16 15:47:38	11.5	50.5	1.6
1109	2016-01-16 16:47:38	13.5	45	1.8
1110	2016-01-16 17:47:38	11.5	46	0.3
1111	2016-01-16 18:47:38	5.5	62.5	-1.1
1112	2016-01-16 19:47:38	4	65.5	-1.9
1113	2016-01-16 20:47:38	3	65.5	-2.8
1114	2016-01-16 21:47:38	2.5	67	-3
1115	2016-01-16 22:47:38	2.5	68	-2.8
1116	2016-01-16 23:47:38	2	68	-3.3
1117	2016-01-17 00:47:38	2	67	-3.5
1118	2016-01-17 01:47:38	2	68.5	-3.2
1119	2016-01-17 02:47:38	1	71.5	-3.6
1120	2016-01-17 03:47:38	0.5	71.5	-4
1121	2016-01-17 04:47:38	1	69.5	-3.9
1122	2016-01-17 05:47:38	0.5	69	-4.5
1123	2016-01-17 06:47:38	0.5	71	-4.1
1124	2016-01-17 07:47:38	1	69.5	-3.9
1125	2016-01-17 08:47:38	1	71.5	-3.6
1126	2016-01-17 09:47:38	2	67	-3.5
1127	2016-01-17 10:47:38	3.5	66.5	-2.1
1128	2016-01-17 11:47:38	6	58	-1.6
1129	2016-01-17 12:47:38	7	57.5	-0.8
1130	2016-01-17 13:47:38	8	57	0
1131	2016-01-17 14:47:38	6.5	60.5	-0.6
1132	2016-01-17 15:47:38	9.5	59.5	2
1133	2016-01-17 16:47:38	9.5	57.5	1.5
1134	2016-01-17 17:47:38	6.5	66	0.6
1135	2016-01-17 18:47:38	5	71	0.2
1136	2016-01-17 19:47:38	5.5	69.5	0.4
1137	2016-01-17 20:47:38	5.5	69	0.3
1138	2016-01-17 21:47:38	5.5	68	0.1
1139	2016-01-17 22:47:38	5.5	67.5	0
1140	2016-01-17 23:47:38	5	73	0.6
1141	2016-01-18 00:47:38	4.5	74.5	0.4
1142	2016-01-18 01:47:38	4	75	0
1143	2016-01-18 02:47:38	4	77.5	0.4
1144	2016-01-18 03:47:38	3.5	79	0.2
1145	2016-01-18 04:47:38	3	79.5	-0.2
1146	2016-01-18 05:47:38	3	77	-0.6
1147	2016-01-18 06:47:38	3.5	77	-0.1
1148	2016-01-18 07:47:38	3.5	78.5	0.1
1149	2016-01-18 08:47:38	4	82	1.2
1150	2016-01-18 09:47:38	3.5	85	1.2
1151	2016-01-18 10:47:38	4.5	85	2.2
1152	2016-01-18 11:47:38	4.5	85	2.2
1153	2016-01-18 12:47:38	10	72.5	5.3
1154	2016-01-18 13:47:38	7.5	76.5	3.6
1155	2016-01-18 14:47:38	8.5	75	4.3
1156	2016-01-18 15:47:38	8	74	3.7
1157	2016-01-18 16:47:38	8	74.5	3.8
1158	2016-01-18 17:47:38	8	74.5	3.8
1159	2016-01-18 18:47:38	7.5	73.5	3.1
1160	2016-01-18 19:47:38	7.5	72	2.8
1161	2016-01-18 20:47:38	7.5	69.5	2.3
1162	2016-01-18 21:47:38	7.5	66	1.6
1163	2016-01-18 22:47:38	7.5	65	1.4
1164	2016-01-18 23:47:38	6.5	66.5	0.7
1165	2016-01-19 00:47:38	5.5	69	0.3
1166	2016-01-19 01:47:38	5.5	69.5	0.4
1167	2016-01-19 02:47:38	4	72	-0.6
1168	2016-01-19 03:47:38	3.5	73.5	-0.8
1169	2016-01-19 04:47:38	2.5	75.5	-1.4
1170	2016-01-19 05:47:38	2.5	76	-1.3
1171	2016-01-19 06:47:38	3	75.5	-0.9
1172	2016-01-19 07:47:38	3	75.5	-0.9
1173	2016-01-19 08:47:38	2.5	77	-1.1
1174	2016-01-19 09:47:38	4	76	0.2
1175	2016-01-19 10:47:38	6	71	1.2
1176	2016-01-19 11:47:38	7	72	2.3
1177	2016-01-19 12:47:38	8	71.5	3.2
1178	2016-01-19 13:47:38	9.5	66.5	3.6
1179	2016-01-19 14:47:38	10.5	68.5	5
1180	2016-01-19 15:47:38	12.5	59	4.7
1181	2016-01-19 16:47:38	13	58.5	5.1
1182	2016-01-19 17:47:38	11	62.5	4.1
1183	2016-01-19 18:47:38	7	72.5	2.4
1184	2016-01-19 19:47:38	5.5	75.5	1.5
1185	2016-01-19 20:47:38	5.5	76.5	1.7
1186	2016-01-19 21:47:38	5.5	76.5	1.7
1187	2016-01-19 22:47:38	5	78.5	1.6
1188	2016-01-19 23:47:38	5.5	78.5	2.1
1189	2016-01-20 00:47:38	5.5	77	1.8
1190	2016-01-20 01:47:38	5.5	79	2.2
1191	2016-01-20 02:47:38	5	84	2.5
1192	2016-01-20 03:47:38	5.5	85	3.2
1193	2016-01-20 04:47:38	5	86.5	2.9
1194	2016-01-20 05:47:38	5.5	87	3.5
1195	2016-01-20 06:47:38	5	88	3.2
1196	2016-01-20 07:47:38	5	89	3.3
1197	2016-01-20 08:47:38	5	90	3.5
1198	2016-01-20 09:47:38	6	89	4.3
1199	2016-01-20 10:47:38	6.5	87	4.5
1200	2016-01-20 11:47:38	8.5	84.5	6
1201	2016-01-20 12:47:38	9	85	6.6
1202	2016-01-20 13:47:38	11	76.5	7
1203	2016-01-20 14:47:38	9.5	80.5	6.3
1204	2016-01-20 15:47:38	9	80.5	5.8
1205	2016-01-20 16:47:38	9.5	78.5	6
1206	2016-01-20 17:47:38	8.5	80.5	5.3
1207	2016-01-20 18:47:38	7.5	84.5	5.1
1208	2016-01-20 19:47:38	7	86.5	4.9
1209	2016-01-20 20:47:38	5.5	86.5	3.4
1210	2016-01-20 21:47:38	5	87	3
1211	2016-01-20 22:47:38	4	88.5	2.3
1212	2016-01-20 23:47:38	5	89.5	3.4
1213	2016-01-21 00:47:38	3.5	88.5	1.8
1214	2016-01-21 01:47:38	5	89	3.3
1215	2016-01-21 02:47:38	4	88	2.2
1216	2016-01-21 03:47:38	5	87.5	3.1
1217	2016-01-21 04:47:38	5	87.5	3.1
1218	2016-01-21 05:47:38	5.5	88	3.7
1219	2016-01-21 06:47:38	5.5	89.5	3.9
1220	2016-01-21 07:47:38	5.5	91	4.2
1221	2016-01-21 08:47:38	6	90	4.5
1222	2016-01-21 09:47:38	6.5	90.5	5.1
1223	2016-01-21 10:47:38	8	88.5	6.2
1224	2016-01-21 11:47:38	9	87.5	7
1225	2016-01-21 12:47:38	9	88	7.1
1226	2016-01-21 13:47:38	10	87	7.9
1227	2016-01-21 14:47:38	11	86	8.8
1228	2016-01-21 15:47:38	12.5	83	9.7
1229	2016-01-21 16:47:38	11.5	84.5	9
1230	2016-01-21 17:47:38	10.5	86	8.3
1231	2016-01-21 18:47:38	9.5	88.5	7.7
1232	2016-01-21 19:47:38	8.5	90	7
1233	2016-01-21 20:47:38	8.5	91.5	7.2
1234	2016-01-21 21:47:38	9	92	7.8
1235	2016-01-21 22:47:38	9	92	7.8
1236	2016-01-21 23:47:38	9	91.5	7.7
1237	2016-01-22 00:47:38	9	91.5	7.7
1238	2016-01-22 01:47:38	9	92	7.8
1239	2016-01-22 02:47:38	9	92.5	7.9
1240	2016-01-22 03:47:38	9	92.5	7.9
1241	2016-01-22 04:47:38	9.5	93.5	8.5
1242	2016-01-22 05:47:38	9.5	92	8.3
1243	2016-01-22 06:47:38	9.5	93	8.4
1244	2016-01-22 07:47:38	9.5	93	8.4
1245	2016-01-22 08:47:38	9.5	92.5	8.3
1246	2016-01-22 09:47:38	10	93	8.9
1247	2016-01-22 10:47:38	11	89.5	9.3
1248	2016-01-22 11:47:38	12.5	87.5	10.5
1249	2016-01-22 12:47:38	14	85.5	11.6
1250	2016-01-22 13:47:38	14.5	82	11.5
1251	2016-01-22 14:47:38	13	85.5	10.6
1252	2016-01-22 15:47:38	13	86.5	10.8
1253	2016-01-22 16:47:38	12.5	87	10.4
1254	2016-01-22 17:47:38	11.5	89	9.8
1255	2016-01-22 18:47:38	11	90	9.4
1256	2016-01-22 19:47:38	11	91	9.6
1257	2016-01-22 20:47:38	10.5	91.5	9.2
1258	2016-01-22 21:47:38	10.5	92.5	9.3
1259	2016-01-22 22:47:38	10.5	93	9.4
1260	2016-01-22 23:47:38	10.5	93.5	9.5
1261	2016-01-23 00:47:38	10.5	93.5	9.5
1262	2016-01-23 01:47:38	10.5	93.5	9.5
1263	2016-01-23 02:47:38	10	93	8.9
1264	2016-01-23 03:47:38	10	92	8.8
1265	2016-01-23 04:47:38	9.5	92.5	8.3
1266	2016-01-23 05:47:38	9	93	7.9
1267	2016-01-23 06:47:38	9	94.5	8.2
1268	2016-01-23 07:47:38	9	93.5	8
1269	2016-01-23 08:47:38	9	94.5	8.2
1270	2016-01-23 09:47:38	9.5	94	8.6
1271	2016-01-23 10:47:38	11.5	90.5	10
1272	2016-01-23 11:47:38	13	87	10.9
1273	2016-01-23 12:47:38	14.5	85	12
1274	2016-01-23 13:47:38	14	84	11.3
1275	2016-01-23 14:47:38	17.5	76	13.2
1276	2016-01-23 15:47:38	19	70	13.4
1277	2016-01-23 16:47:38	20	66.5	13.6
1278	2016-01-23 17:47:38	18.5	69	12.7
1279	2016-01-23 18:47:38	14.5	77.5	10.6
1280	2016-01-23 19:47:38	12.5	80.5	9.2
1281	2016-01-23 20:47:38	11.5	83.5	8.8
1282	2016-01-23 21:47:38	11.5	84	8.9
1283	2016-01-23 22:47:38	12	84.5	9.5
1284	2016-01-23 23:47:38	12	81	8.8
1285	2016-01-24 00:47:38	11.5	81	8.4
1286	2016-01-24 01:47:38	11.5	80	8.2
1287	2016-01-24 02:47:38	11	80	7.7
1288	2016-01-24 03:47:38	10.5	81.5	7.5
1289	2016-01-24 04:47:38	10	82	7.1
1290	2016-01-24 05:47:38	11.5	78.5	7.9
1291	2016-01-24 06:47:38	11.5	78	7.8
1292	2016-01-24 07:47:38	10.5	79.5	7.1
1293	2016-01-24 08:47:38	11	78	7.3
1294	2016-01-24 09:47:38	11.5	77.5	7.7
1295	2016-01-24 10:47:38	13.5	74.5	9.1
1296	2016-01-24 11:47:38	15.5	70.5	10.2
1297	2016-01-24 12:47:38	16.5	68.5	10.7
1298	2016-01-24 13:47:38	18	64	11.1
1299	2016-01-24 14:47:38	18.5	62.5	11.2
1300	2016-01-24 15:47:38	19	60	11.1
1301	2016-01-24 16:47:38	19.5	58.5	11.2
1302	2016-01-24 17:47:38	17.5	59	9.4
1303	2016-01-24 18:47:38	14.5	68	8.7
1304	2016-01-24 19:47:38	13.5	70	8.1
1305	2016-01-24 20:47:38	14	71	8.8
1306	2016-01-24 21:47:38	13.5	70	8.1
1307	2016-01-24 22:47:38	13	72	8.1
1308	2016-01-24 23:47:38	12.5	74	8
1309	2016-01-25 00:47:38	12.5	74	8
1310	2016-01-25 01:47:38	12.5	74.5	8.1
1311	2016-01-25 02:47:38	10.5	77	6.6
1312	2016-01-25 03:47:38	11.5	75	7.2
1313	2016-01-25 04:47:38	11.5	75.5	7.3
1314	2016-01-25 05:47:38	12	75	7.7
1315	2016-01-25 06:47:38	11.5	77	7.6
1316	2016-01-25 07:47:38	11.5	77.5	7.7
1317	2016-01-25 08:47:38	10.5	77.5	6.7
1318	2016-01-25 09:47:38	12	76	7.9
1319	2016-01-25 10:47:38	13	74	8.5
1320	2016-01-25 11:47:38	14	71.5	8.9
1321	2016-01-25 12:47:38	14	72.5	9.1
1322	2016-01-25 13:47:38	17	68	11.1
1323	2016-01-25 14:47:38	18.5	63	11.3
1324	2016-01-25 15:47:38	17.5	65	10.9
1325	2016-01-25 16:47:38	15	65.5	8.6
1326	2016-01-25 17:47:38	14	70.5	8.7
1327	2016-01-25 18:47:38	12	77.5	8.2
1328	2016-01-25 19:47:38	11.5	79.5	8.1
1329	2016-01-25 20:47:38	11	81	7.9
1330	2016-01-25 21:47:38	10	84	7.4
1331	2016-01-25 22:47:38	10.5	83	7.7
1332	2016-01-25 23:47:38	9.5	87	7.4
1333	2016-01-26 00:47:38	9	88.5	7.2
1334	2016-01-26 01:47:38	9	89	7.3
1335	2016-01-26 02:47:38	9	89.5	7.4
1336	2016-01-26 03:47:38	9	89.5	7.4
1337	2016-01-26 04:47:38	8	89.5	6.4
1338	2016-01-26 05:47:38	7.5	89	5.8
1339	2016-01-26 06:47:38	8	89	6.3
1340	2016-01-26 07:47:38	7.5	91	6.1
1341	2016-01-26 08:47:38	7.5	90	6
1342	2016-01-26 09:47:38	8.5	88	6.6
1343	2016-01-26 10:47:38	9	88	7.1
1344	2016-01-26 11:47:38	11	82.5	8.1
1345	2016-01-26 12:47:38	11.5	78	7.8
1346	2016-01-26 13:47:38	12.5	83	9.7
1347	2016-01-26 14:47:38	11.5	81	8.4
1348	2016-01-26 15:47:38	11.5	82	8.5
1349	2016-01-26 16:47:38	11	85	8.6
1350	2016-01-26 17:47:38	12.5	80.5	9.2
1351	2016-01-26 18:47:38	9	88	7.1
1352	2016-01-26 19:47:38	8.5	88.5	6.7
1353	2016-01-26 20:47:38	9	85.5	6.7
1354	2016-01-26 21:47:38	7.5	84	5
1355	2016-01-26 22:47:38	7	84.5	4.6
1356	2016-01-26 23:47:38	6.5	85.5	4.2
1357	2016-01-27 00:47:38	6.5	85	4.2
1358	2016-01-27 01:47:38	6	86.5	3.9
1359	2016-01-27 02:47:38	6	86.5	3.9
1360	2016-01-27 03:47:38	6.5	85	4.2
1361	2016-01-27 04:47:38	7	84.5	4.6
1362	2016-01-27 05:47:38	7	85	4.7
1363	2016-01-27 06:47:38	7	87	5
1364	2016-01-27 07:47:38	7	86.5	4.9
1365	2016-01-27 08:47:38	7	86	4.8
1366	2016-01-27 09:47:38	8	84.5	5.6
1367	2016-01-27 10:47:38	9	84.5	6.5
1368	2016-01-27 11:47:38	11.5	77	7.6
1369	2016-01-27 12:47:38	11.5	79.5	8.1
1370	2016-01-27 13:47:38	12	78	8.3
1371	2016-01-27 14:47:38	15.5	71.5	10.4
1372	2016-01-27 15:47:38	13	74.5	8.6
1373	2016-01-27 16:47:38	12	77	8.1
1374	2016-01-27 17:47:38	10.5	78.5	6.9
1375	2016-01-27 18:47:38	8.5	82	5.6
1376	2016-01-27 19:47:38	8	85	5.6
1377	2016-01-27 20:47:38	7.5	85.5	5.2
1378	2016-01-27 21:47:38	6.5	84.5	4.1
1379	2016-01-27 22:47:38	6	83.5	3.4
1380	2016-01-27 23:47:38	6	86.5	3.9
1381	2016-01-28 00:47:38	5.5	89	3.8
1382	2016-01-28 01:47:38	6	89	4.3
1383	2016-01-28 02:47:38	5	89	3.3
1384	2016-01-28 03:47:38	6	84	3.5
1385	2016-01-28 04:47:38	6.5	84	4
1386	2016-01-28 05:47:38	6.5	84.5	4.1
1387	2016-01-28 06:47:38	6.5	83.5	3.9
1388	2016-01-28 07:47:38	5.5	89.5	3.9
1389	2016-01-28 08:47:38	5.5	89.5	3.9
1390	2016-01-28 09:47:38	5.5	87	3.5
1391	2016-01-28 10:47:38	6	87	4
1392	2016-01-28 11:47:38	7.5	86.5	5.4
1393	2016-01-28 12:47:38	8	86.5	5.9
1394	2016-01-28 13:47:38	8	87	6
1395	2016-01-28 14:47:38	7.5	86.5	5.4
1396	2016-01-28 15:47:38	7.5	88.5	5.7
1397	2016-01-28 16:47:38	7	90	5.5
1398	2016-01-28 17:47:38	7	90.5	5.6
1399	2016-01-28 18:47:38	6	90.5	4.6
1400	2016-01-28 19:47:38	5.5	90.5	4.1
1401	2016-01-28 20:47:38	4.5	90.5	3.1
1402	2016-01-28 21:47:38	4	89	2.4
1403	2016-01-28 22:47:38	5.5	84	3
1404	2016-01-28 23:47:38	5.5	85.5	3.3
1405	2016-01-29 00:47:38	4.5	87	2.5
1406	2016-01-29 01:47:38	3	89	1.4
1407	2016-01-29 02:47:38	3.5	89	1.9
1408	2016-01-29 03:47:38	3.5	88.5	1.8
1409	2016-01-29 04:47:38	3.5	86.5	1.5
1410	2016-01-29 05:47:38	3.5	87	1.5
1411	2016-01-29 06:47:38	4	87	2
1412	2016-01-29 07:47:38	5.5	84.5	3.1
1413	2016-01-29 08:47:38	5.5	85.5	3.3
1414	2016-01-29 09:47:38	6.5	83.5	3.9
1415	2016-01-29 10:47:38	8	81.5	5
1416	2016-01-29 11:47:38	10	79	6.5
1417	2016-01-29 12:47:38	9.5	80.5	6.3
1418	2016-01-29 13:47:38	9.5	80.5	6.3
1419	2016-01-29 14:47:38	11	76.5	7
1420	2016-01-29 15:47:38	12	71	6.9
1421	2016-01-29 16:47:38	15	65	8.5
1422	2016-01-29 17:47:38	15	61	7.5
1423	2016-01-29 18:47:38	10	70.5	4.9
1424	2016-01-29 19:47:38	7	78.5	3.5
1425	2016-01-29 20:47:38	7	78	3.4
1426	2016-01-29 21:47:38	5.5	80	2.3
1427	2016-01-29 22:47:38	5.5	80	2.3
1428	2016-01-29 23:47:38	5.5	78	2
1429	2016-01-30 00:47:38	5.5	76	1.6
1430	2016-01-30 01:47:38	5	76.5	1.2
1431	2016-01-30 02:47:38	4	78	0.5
1432	2016-01-30 03:47:38	4	78	0.5
1433	2016-01-30 04:47:38	4	78.5	0.6
1434	2016-01-30 05:47:38	4	78.5	0.6
1435	2016-01-30 06:47:38	4	79	0.7
1436	2016-01-30 07:47:38	4.5	77.5	0.9
1437	2016-01-30 08:47:38	4.5	79.5	1.3
1438	2016-01-30 09:47:38	6.5	76	2.6
1439	2016-01-30 10:47:38	8.5	73	3.9
1440	2016-01-30 11:47:38	11.5	65.5	5.3
1441	2016-01-30 12:47:38	12	65	5.6
1442	2016-01-30 13:47:38	13.5	64	6.8
1443	2016-01-30 14:47:38	15	61.5	7.7
1444	2016-01-30 15:47:38	15	58	6.8
1445	2016-01-30 16:47:38	14.5	56	5.8
1446	2016-01-30 17:47:38	11.5	66	5.4
1447	2016-01-30 18:47:38	9.5	70.5	4.4
1448	2016-01-30 19:47:38	6.5	77.5	2.9
1449	2016-01-30 20:47:38	6.5	78.5	3
1450	2016-01-30 21:47:38	6.5	80	3.3
1451	2016-01-30 22:47:38	6	81.5	3.1
1452	2016-01-30 23:47:38	5.5	84	3
1453	2016-01-31 00:47:38	4.5	85.5	2.3
1454	2016-01-31 01:47:38	5	81.5	2.1
1455	2016-01-31 02:47:38	5	80.5	1.9
1456	2016-01-31 03:47:38	5.5	78.5	2.1
1457	2016-01-31 04:47:38	5.5	78.5	2.1
1458	2016-01-31 05:47:38	6.5	79.5	3.2
1459	2016-01-31 06:47:38	7.5	77.5	3.8
1460	2016-01-31 07:47:38	8	80	4.8
1461	2016-01-31 08:47:38	10	76.5	6.1
1462	2016-01-31 09:47:38	11	76.5	7
1463	2016-01-31 10:47:38	11.5	75	7.2
1464	2016-01-31 11:47:38	12.5	74	8
1465	2016-01-31 12:47:38	13.5	72.5	8.7
1466	2016-01-31 13:47:38	15	70	9.6
1467	2016-01-31 14:47:38	16.5	66	10.1
1468	2016-01-31 15:47:38	16.5	67	10.4
1469	2016-01-31 16:47:38	15.5	70	10.1
1470	2016-01-31 17:47:38	14	72	9
1471	2016-01-31 18:47:38	12.5	75	8.2
1472	2016-01-31 19:47:38	11	78.5	7.4
1473	2016-01-31 20:47:38	10.5	80.5	7.3
1474	2016-01-31 21:47:38	10	79.5	6.6
1475	2016-01-31 22:47:38	9	81.5	6
1476	2016-01-31 23:47:38	8.5	83	5.8
1477	2016-02-01 00:47:38	7.5	86.5	5.4
1478	2016-02-01 01:47:38	7	84.5	4.6
1479	2016-02-01 02:47:38	7	85	4.7
1480	2016-02-01 03:47:38	7	81.5	4.1
1481	2016-02-01 04:47:38	6.5	84.5	4.1
1482	2016-02-01 05:47:38	7.5	79	4.1
1483	2016-02-01 06:47:38	6.5	79	3.1
1484	2016-02-01 07:47:38	6.5	81	3.5
1485	2016-02-01 08:47:38	5.5	82.5	2.8
1486	2016-02-01 09:47:38	5.5	83.5	2.9
1487	2016-02-01 10:47:38	9.5	75.5	5.4
1488	2016-02-01 11:47:38	12.5	69.5	7.1
1489	2016-02-01 12:47:38	15.5	66	9.2
1490	2016-02-01 13:47:38	17.5	63	10.4
1491	2016-02-01 14:47:38	18.5	62	11.1
1492	2016-02-01 15:47:38	19	63.5	11.9
1493	2016-02-01 16:47:38	18.5	62.5	11.2
1494	2016-02-01 17:47:38	18.5	61	10.8
1495	2016-02-01 18:47:38	14	70	8.6
1496	2016-02-01 19:47:38	12	75	7.7
1497	2016-02-01 20:47:38	10	79	6.5
1498	2016-02-01 21:47:38	9.5	81	6.4
1499	2016-02-01 22:47:38	9	82.5	6.2
1500	2016-02-01 23:47:38	9.5	82.5	6.7
1501	2016-02-02 00:47:38	8	80.5	4.9
1502	2016-02-02 01:47:38	8	78.5	4.5
1503	2016-02-02 02:47:38	8.5	78	4.9
1504	2016-02-02 03:47:38	7.5	80	4.3
1505	2016-02-02 04:47:38	8	77.5	4.3
1506	2016-02-02 05:47:38	8	78	4.4
1507	2016-02-02 06:47:38	7.5	81	4.5
1508	2016-02-02 07:47:38	7.5	81	4.5
1509	2016-02-02 08:47:38	8	83.5	5.4
1510	2016-02-02 09:47:38	9.5	79.5	6.1
1511	2016-02-02 10:47:38	11.5	76	7.4
1512	2016-02-02 11:47:38	13	70	7.7
1513	2016-02-02 12:47:38	13.5	71.5	8.5
1514	2016-02-02 13:47:38	16	68	10.1
1515	2016-02-02 14:47:38	17	66.5	10.7
1516	2016-02-02 15:47:38	17.5	67.5	11.4
1517	2016-02-02 16:47:38	17	67.5	10.9
1518	2016-02-02 17:47:38	18.5	62	11.1
1519	2016-02-02 18:47:38	12.5	74.5	8.1
1520	2016-02-02 19:47:38	10.5	80.5	7.3
1521	2016-02-02 20:47:38	9.5	82.5	6.7
1522	2016-02-02 21:47:38	9.5	85.5	7.2
1523	2016-02-02 22:47:38	9	80	5.7
1524	2016-02-02 23:47:38	8	85	5.6
1525	2016-02-03 00:47:38	8.5	86.5	6.4
1526	2016-02-03 01:47:38	7	79	3.6
1527	2016-02-03 02:47:38	9	61.5	2
1528	2016-02-03 03:47:38	10	56.5	1.8
1529	2016-02-03 04:47:38	10.5	48.5	0.1
1530	2016-02-03 05:47:38	8	63	1.4
1531	2016-02-03 06:47:38	8	62.5	1.3
1532	2016-02-03 07:47:38	7	68.5	1.6
1533	2016-02-03 08:47:38	5.5	75	1.4
1534	2016-02-03 09:47:38	6.5	74.5	2.3
1535	2016-02-03 10:47:38	9	73.5	4.5
1	2016-03-07 12:42:39	11.5	72.5	6.7
2	2016-03-07 13:42:39	5.5	71.5	0.8
3	2016-03-07 14:42:39	6.5	72	1.8
4	2016-03-07 15:42:39	6.5	73	2
5	2016-03-07 16:42:39	8	70	2.9
6	2016-03-07 17:42:39	9.5	61	2.4
7	2016-03-07 18:42:39	10.5	57.5	2.5
8	2016-03-07 19:42:39	8	55.5	-0.4
9	2016-03-07 20:42:39	7	54.5	-1.5
10	2016-03-07 21:42:39	6.5	62	-0.2
11	2016-03-07 22:42:39	6	59.5	-1.3
12	2016-03-07 23:42:39	5.5	65.5	-0.4
13	2016-03-08 00:42:39	5.5	63.5	-0.9
14	2016-03-08 01:42:39	5.5	62.5	-1.1
15	2016-03-08 02:42:39	5	63	-1.4
16	2016-03-08 03:42:39	4.5	64	-1.7
17	2016-03-08 04:42:39	4	64.5	-2.1
18	2016-03-08 05:42:39	3	66.5	-2.6
19	2016-03-08 06:42:39	3	65	-2.9
20	2016-03-08 07:42:39	2.5	68	-2.8
21	2016-03-08 08:42:39	2	71.5	-2.6
22	2016-03-08 09:42:39	3.5	65.5	-2.3
23	2016-03-08 10:42:39	6.5	55.5	-1.8
24	2016-03-08 11:42:39	9	50	-0.9
25	2016-03-08 12:42:39	11	47.5	0.3
26	2016-03-08 13:42:39	12	44	0.1
27	2016-03-08 14:42:39	13	40.5	-0.1
28	2016-03-08 15:42:39	13.5	41.5	0.7
29	2016-03-08 16:42:39	12	42	-0.5
30	2016-03-08 17:42:39	11.5	43.5	-0.5
31	2016-03-08 18:42:39	11	45	-0.5
32	2016-03-08 19:42:39	8	51	-1.5
33	2016-03-08 20:42:39	7.5	51	-2
34	2016-03-08 21:42:39	6.5	54.5	-2
35	2016-03-08 22:42:39	6.5	55.5	-1.8
36	2016-03-08 23:42:39	6	56.5	-2
37	2016-03-09 00:42:39	6	58	-1.6
38	2016-03-09 01:42:39	5	62	-1.7
39	2016-03-09 02:42:39	4	65.5	-1.9
40	2016-03-09 03:42:39	4	67	-1.6
41	2016-03-09 04:42:39	4.5	66	-1.3
42	2016-03-09 05:42:39	4.5	66	-1.3
43	2016-03-09 06:42:39	6.5	60	-0.7
44	2016-03-09 07:42:39	6.5	62.5	-0.1
45	2016-03-09 08:42:39	6	65.5	0
46	2016-03-09 09:42:39	6	74	1.7
47	2016-03-09 10:42:39	6.5	77	2.8
48	2016-03-09 11:42:39	9	71.5	4.1
49	2016-03-09 12:42:39	10	69	4.6
50	2016-03-09 13:42:39	11	69	5.5
51	2016-03-09 14:42:39	13	66	6.8
52	2016-03-09 15:42:39	13.5	64.5	6.9
53	2016-03-09 16:42:39	14	61.5	6.7
54	2016-03-09 17:42:39	13	61	5.7
55	2016-03-09 18:42:39	12.5	62	5.4
56	2016-03-09 19:42:39	11	54.5	2.2
57	2016-03-09 20:42:39	9.5	52.5	0.3
58	2016-03-09 21:42:39	8	57.5	0.1
59	2016-03-09 22:42:39	7	60	-0.2
60	2016-03-09 23:42:39	6.5	63	0
61	2016-03-10 00:42:39	5.5	64	-0.8
62	2016-03-10 01:42:39	5	65.5	-0.9
63	2016-03-10 02:42:39	4.5	65	-1.5
64	2016-03-10 03:42:39	3.5	65.5	-2.3
65	2016-03-10 04:42:39	4	62.5	-2.5
66	2016-03-10 05:42:39	3.5	64	-2.7
67	2016-03-10 06:42:39	2.5	68	-2.8
68	2016-03-10 07:42:39	2.5	69.5	-2.5
69	2016-03-10 08:42:39	2.5	69.5	-2.5
70	2016-03-10 09:42:39	4	64.5	-2.1
71	2016-03-10 10:42:39	7	57	-0.9
72	2016-03-10 11:42:39	8	54.5	-0.6
73	2016-03-10 12:42:39	8.5	53.5	-0.4
74	2016-03-10 13:42:39	10.5	48.5	0.1
75	2016-03-10 14:42:39	11.5	44.5	-0.2
76	2016-03-10 15:42:39	13	40	-0.3
77	2016-03-10 16:42:39	12.5	39.5	-0.9
78	2016-03-10 17:42:39	11	43.5	-0.9
79	2016-03-10 18:42:39	10	44	-1.7
80	2016-03-10 19:42:39	8.5	44	-3
81	2016-03-10 20:42:39	6.5	53	-2.4
82	2016-03-10 21:42:39	6	55.5	-2.2
83	2016-03-10 22:42:39	5.5	58	-2.1
84	2016-03-10 23:42:39	5	60	-2.1
85	2016-03-11 00:42:39	4	63	-2.4
86	2016-03-11 01:42:39	4.5	63	-1.9
87	2016-03-11 02:42:39	5	61.5	-1.8
88	2016-03-11 03:42:39	5	62	-1.7
89	2016-03-11 04:42:39	4.5	63	-1.9
90	2016-03-11 05:42:39	4	64.5	-2.1
91	2016-03-11 06:42:39	4.5	62.5	-2
92	2016-03-11 07:42:39	4	64.5	-2.1
93	2016-03-11 08:42:39	4	64	-2.2
94	2016-03-11 09:42:39	5.5	58.5	-2
95	2016-03-11 10:42:39	8	49	-2
96	2016-03-11 11:42:39	9.5	47	-1.2
97	2016-03-11 12:42:39	10	43.5	-1.8
98	2016-03-11 13:42:39	12	44	0.1
99	2016-03-11 14:42:39	13	42	0.4
100	2016-03-11 15:42:39	13.5	43.5	1.3
101	2016-03-11 16:42:39	13.5	42.5	1
102	2016-03-11 17:42:39	12.5	44	0.6
103	2016-03-11 18:42:39	11.5	45.5	0.1
104	2016-03-11 19:42:39	8	52	-1.2
105	2016-03-11 20:42:39	7	55	-1.4
106	2016-03-11 21:42:39	6	57.5	-1.7
107	2016-03-11 22:42:39	5	60	-2.1
108	2016-03-11 23:42:39	4.5	62	-2.1
109	2016-03-12 00:42:39	4.5	61	-2.4
110	2016-03-12 01:42:39	4	59	-3.3
111	2016-03-12 02:42:39	3.5	58	-4
112	2016-03-12 03:42:39	3.5	58	-4
113	2016-03-12 04:42:39	3	59	-4.2
114	2016-03-12 05:42:39	3	60.5	-3.9
115	2016-03-12 06:42:39	3	63.5	-3.2
116	2016-03-12 07:42:39	2.5	65	-3.4
117	2016-03-12 08:42:39	2.5	62.5	-3.9
118	2016-03-12 09:42:39	4	58.5	-3.4
119	2016-03-12 10:42:39	8	54	-0.7
120	2016-03-12 11:42:39	11	48.5	0.6
121	2016-03-12 12:42:39	13.5	45	1.8
122	2016-03-12 13:42:39	14.5	44	2.4
123	2016-03-12 14:42:39	16.5	40	2.9
124	2016-03-12 15:42:39	18.5	35.5	3
125	2016-03-12 16:42:39	19	35	3.2
126	2016-03-12 17:42:39	18.5	36.5	3.4
127	2016-03-12 18:42:39	15.5	29	-2.4
128	2016-03-12 19:42:39	11.5	40	-1.6
129	2016-03-12 20:42:39	10	46.5	-0.9
130	2016-03-12 21:42:39	8.5	51.5	-0.9
131	2016-03-12 22:42:39	7.5	57	-0.5
132	2016-03-12 23:42:39	7	56	-1.2
133	2016-03-13 00:42:39	6.5	56.5	-1.5
134	2016-03-13 01:42:39	6.5	46	-4.3
135	2016-03-13 02:42:39	6	47	-4.4
136	2016-03-13 03:42:39	6	59	-1.4
137	2016-03-13 04:42:39	4.5	55	-3.7
138	2016-03-13 05:42:39	4.5	46	-6.1
139	2016-03-13 06:42:39	3	50.5	-6.3
140	2016-03-13 07:42:39	2.5	50.5	-6.7
141	2016-03-13 08:42:39	4	47.5	-6.1
142	2016-03-13 09:42:39	4.5	49.5	-5.1
143	2016-03-13 10:42:39	8.5	44	-3
144	2016-03-13 11:42:39	12	43	-0.2
145	2016-03-13 12:42:39	14	41.5	1.1
146	2016-03-13 13:42:39	16	37.5	1.5
147	2016-03-13 14:42:39	17	38	2.6
148	2016-03-13 15:42:39	18	36	2.7
149	2016-03-13 16:42:39	18.5	36	3.2
150	2016-03-13 17:42:39	18	37.5	3.3
151	2016-03-13 18:42:39	16.5	37.5	2
152	2016-03-13 19:42:39	13	44	1
153	2016-03-13 20:42:39	10.5	46.5	-0.5
154	2016-03-13 21:42:39	9	46	-2
155	2016-03-13 22:42:39	8.5	46.5	-2.3
156	2016-03-13 23:42:39	8	50	-1.8
157	2016-03-14 00:42:39	6.5	51	-2.9
158	2016-03-14 01:42:39	6	47	-4.4
159	2016-03-14 02:42:39	6	48.5	-4
160	2016-03-14 03:42:39	5	47.5	-5.2
161	2016-03-14 04:42:39	5	48.5	-4.9
162	2016-03-14 05:42:39	5	50.5	-4.4
163	2016-03-14 06:42:39	3.5	54	-4.9
164	2016-03-14 07:42:39	2.5	61	-4.2
165	2016-03-14 08:42:39	2.5	63	-3.8
166	2016-03-14 09:42:39	5.5	58.5	-2
167	2016-03-14 10:42:39	9	50.5	-0.7
168	2016-03-14 11:42:39	11.5	43.5	-0.5
169	2016-03-14 12:42:39	13	40.5	-0.1
170	2016-03-14 13:42:39	15.5	36.5	0.7
171	2016-03-14 14:42:39	16	37	1.3
172	2016-03-14 15:42:39	16.5	35	1
173	2016-03-14 16:42:39	17	34	1
174	2016-03-14 17:42:39	16.5	34.5	0.8
175	2016-03-14 18:42:39	14.5	37.5	0.2
176	2016-03-14 19:42:39	11.5	43.5	-0.5
177	2016-03-14 20:42:39	9.5	49	-0.7
178	2016-03-14 21:42:39	8	53	-1
179	2016-03-14 22:42:39	7	54.5	-1.5
180	2016-03-14 23:42:39	7	53.5	-1.8
181	2016-03-15 00:42:39	6	56	-2.1
182	2016-03-15 01:42:39	6	57	-1.9
183	2016-03-15 02:42:39	5.5	57	-2.3
184	2016-03-15 03:42:39	5.5	58.5	-2
185	2016-03-15 04:42:39	6	55.5	-2.2
186	2016-03-15 05:42:39	5	59	-2.3
187	2016-03-15 06:42:39	5.5	56.5	-2.4
188	2016-03-15 07:42:39	5.5	57.5	-2.2
189	2016-03-15 08:42:39	6	60	-1.2
190	2016-03-15 09:42:39	8	53.5	-0.9
191	2016-03-15 10:42:39	9.5	55.5	1
192	2016-03-15 11:42:39	11	49.5	0.9
193	2016-03-15 12:42:39	10.5	50.5	0.7
194	2016-03-15 13:42:39	11.5	50	1.5
195	2016-03-15 14:42:39	16	39.5	2.2
196	2016-03-15 15:42:39	13.5	43.5	1.3
197	2016-03-15 16:42:39	13	44	1
198	2016-03-15 17:42:39	11	55	2.3
199	2016-03-15 18:42:39	10.5	59	2.8
200	2016-03-15 19:42:39	9	65	2.8
201	2016-03-15 20:42:39	6.5	71.5	1.7
202	2016-03-15 21:42:39	5.5	73	1.1
203	2016-03-15 22:42:39	5.5	74.5	1.3
204	2016-03-15 23:42:39	6	73.5	1.6
205	2016-03-16 00:42:39	5	72.5	0.5
206	2016-03-16 01:42:39	5	74.5	0.9
207	2016-03-16 02:42:39	4.5	74.5	0.4
208	2016-03-16 03:42:39	5.5	72.5	1
209	2016-03-16 04:42:39	5.5	69	0.3
210	2016-03-16 05:42:39	5.5	69.5	0.4
211	2016-03-16 06:42:39	5.5	70.5	0.6
212	2016-03-16 07:42:39	6	69	0.8
213	2016-03-16 08:42:39	5.5	67	-0.1
214	2016-03-16 09:42:39	7.5	61	0.5
215	2016-03-16 10:42:39	10	62.5	3.2
216	2016-03-16 11:42:39	13	50.5	3
217	2016-03-16 12:42:39	16.5	45	4.5
218	2016-03-16 13:42:39	18	43	5.2
219	2016-03-16 14:42:39	19	31.5	1.7
220	2016-03-16 15:42:39	18.5	28	-0.3
221	2016-03-16 16:42:39	18.5	29.5	0.4
222	2016-03-16 17:42:39	17	27.5	-1.9
223	2016-03-16 18:42:39	16.5	31	-0.7
224	2016-03-16 19:42:39	13	35.5	-1.9
225	2016-03-16 20:42:39	11.5	37.5	-2.5
226	2016-03-16 21:42:39	10	43.5	-1.8
227	2016-03-16 22:42:39	9	44.5	-2.4
228	2016-03-16 23:42:39	8.5	47	-2.1
229	2016-03-17 00:42:39	8	49.5	-1.9
230	2016-03-17 01:42:39	8	55.5	-0.4
231	2016-03-17 02:42:39	8	49.5	-1.9
232	2016-03-17 03:42:39	7.5	50.5	-2.1
233	2016-03-17 04:42:39	6.5	52.5	-2.5
234	2016-03-17 05:42:39	6	52.5	-3
235	2016-03-17 06:42:39	4.5	57.5	-3.1
236	2016-03-17 07:42:39	4.5	57.5	-3.1
237	2016-03-17 08:42:39	5	58	-2.6
238	2016-03-17 09:42:39	7.5	53.5	-1.3
239	2016-03-17 10:42:39	10	51.5	0.5
240	2016-03-17 11:42:39	14	43.5	1.8
241	2016-03-17 12:42:39	16.5	38	2.2
242	2016-03-17 13:42:39	17.5	36.5	2.5
243	2016-03-17 14:42:39	18	34.5	2.1
244	2016-03-17 15:42:39	18	36	2.7
245	2016-03-17 16:42:39	18	36.5	2.9
246	2016-03-17 17:42:39	16	38	1.7
247	2016-03-17 18:42:39	15	41.5	2
248	2016-03-17 19:42:39	12.5	48	1.8
249	2016-03-17 20:42:39	11.5	46	0.3
250	2016-03-17 21:42:39	9.5	51	-0.1
251	2016-03-17 22:42:39	9	54.5	0.3
252	2016-03-17 23:42:39	7.5	58	-0.2
253	2016-03-18 00:42:39	7	59.5	-0.3
254	2016-03-18 01:42:39	7	58.5	-0.6
255	2016-03-18 02:42:39	7	57.5	-0.8
256	2016-03-18 03:42:39	6.5	60	-0.7
257	2016-03-18 04:42:39	7	59	-0.4
258	2016-03-18 05:42:39	6.5	60.5	-0.6
259	2016-03-18 06:42:39	6.5	62.5	-0.1
260	2016-03-18 07:42:39	6.5	61.5	-0.4
261	2016-03-18 08:42:39	7	63.5	0.6
262	2016-03-18 09:42:39	9	61.5	2
263	2016-03-18 10:42:39	10	63	3.3
264	2016-03-18 11:42:39	13	57	4.7
265	2016-03-18 12:42:39	12.5	57	4.2
266	2016-03-18 13:42:39	12	57	3.8
267	2016-03-18 14:42:39	11	66.5	5
268	2016-03-18 15:42:39	9.5	71.5	4.6
269	2016-03-18 16:42:39	9	79.5	5.7
270	2016-03-18 17:42:39	8.5	82	5.6
271	2016-03-18 18:42:39	8	82.5	5.2
272	2016-03-18 19:42:39	7.5	85.5	5.2
273	2016-03-18 20:42:39	7.5	86.5	5.4
274	2016-03-18 21:42:39	7.5	87	5.5
275	2016-03-18 22:42:39	7	87	5
276	2016-03-18 23:42:39	6.5	88.5	4.7
277	2016-03-19 00:42:39	7	88.5	5.2
278	2016-03-19 01:42:39	7	88.5	5.2
279	2016-03-19 02:42:39	7	89	5.3
280	2016-03-19 03:42:39	6.5	89	4.8
281	2016-03-19 04:42:39	6.5	89.5	4.9
282	2016-03-19 05:42:39	6	89.5	4.4
283	2016-03-19 06:42:39	6.5	90	5
284	2016-03-19 07:42:39	6	90	4.5
285	2016-03-19 08:42:39	6.5	90	5
286	2016-03-19 09:42:39	6.5	89.5	4.9
287	2016-03-19 10:42:39	5.5	89	3.8
288	2016-03-19 11:42:39	6.5	88.5	4.7
289	2016-03-19 12:42:39	7.5	87.5	5.6
290	2016-03-19 13:42:39	10.5	82	7.6
291	2016-03-19 14:42:39	11.5	81	8.4
292	2016-03-19 15:42:39	9	79.5	5.7
293	2016-03-19 16:42:39	9	77.5	5.3
294	2016-03-19 17:42:39	8	78	4.4
295	2016-03-19 18:42:39	8.5	85	6.1
296	2016-03-19 19:42:39	6.5	84	4
297	2016-03-19 20:42:39	5.5	84	3
298	2016-03-19 21:42:39	6	85	3.7
299	2016-03-19 22:42:39	6.5	85.5	4.2
300	2016-03-19 23:42:39	5.5	87	3.5
301	2016-03-20 00:42:39	6	86	3.8
302	2016-03-20 01:42:39	5.5	86.5	3.4
303	2016-03-20 02:42:39	5.5	87	3.5
304	2016-03-20 03:42:39	5.5	87.5	3.6
305	2016-03-20 04:42:39	5.5	87.5	3.6
306	2016-03-20 05:42:39	5.5	88	3.7
307	2016-03-20 06:42:39	5	88.5	3.3
308	2016-03-20 07:42:39	5	88	3.2
309	2016-03-20 08:42:39	5.5	87	3.5
310	2016-03-20 09:42:39	8	81	4.9
311	2016-03-20 10:42:39	9	78	5.4
312	2016-03-20 11:42:39	9.5	77	5.7
313	2016-03-20 12:42:39	9.5	77.5	5.8
314	2016-03-20 13:42:39	11	73	6.4
315	2016-03-20 14:42:39	10	71.5	5.1
316	2016-03-20 15:42:39	6.5	75	2.4
317	2016-03-20 16:42:39	5.5	81.5	2.6
318	2016-03-20 17:42:39	6.5	83	3.8
319	2016-03-20 18:42:39	6.5	81	3.5
320	2016-03-20 19:42:39	6.5	85	4.2
321	2016-03-20 20:42:39	6	86	3.8
322	2016-03-20 21:42:39	6	83	3.3
323	2016-03-20 22:42:39	6	85.5	3.8
324	2016-03-20 23:42:39	6	84.5	3.6
325	2016-03-21 00:42:39	5.5	86.5	3.4
326	2016-03-21 01:42:39	5	86	2.9
327	2016-03-21 02:42:39	5.5	86.5	3.4
328	2016-03-21 03:42:39	6	83	3.3
329	2016-03-21 04:42:39	5.5	86	3.3
330	2016-03-21 05:42:39	5.5	84	3
331	2016-03-21 06:42:39	5	86	2.9
332	2016-03-21 07:42:39	5.5	84	3
333	2016-03-21 08:42:39	6.5	83.5	3.9
334	2016-03-21 09:42:39	8.5	83.5	5.9
335	2016-03-21 10:42:39	9.5	79	6
336	2016-03-21 11:42:39	11.5	72	6.6
337	2016-03-21 12:42:39	12.5	66	6.3
338	2016-03-21 13:42:39	11	70	5.7
339	2016-03-21 14:42:39	8.5	77	4.7
340	2016-03-21 15:42:39	11	73	6.4
341	2016-03-21 16:42:39	13	68.5	7.3
342	2016-03-21 17:42:39	10.5	71.5	5.6
343	2016-03-21 18:42:39	9.5	74.5	5.2
344	2016-03-21 19:42:39	8.5	79	5.1
345	2016-03-21 20:42:39	7.5	79	4.1
346	2016-03-21 21:42:39	7	84	4.5
347	2016-03-21 22:42:39	7	85.5	4.7
348	2016-03-21 23:42:39	6.5	86.5	4.4
349	2016-03-22 00:42:39	6.5	87.5	4.6
350	2016-03-22 01:42:39	6.5	87	4.5
351	2016-03-22 02:42:39	6.5	85	4.2
352	2016-03-22 03:42:39	6	86	3.8
353	2016-03-22 04:42:39	5.5	85.5	3.3
354	2016-03-22 05:42:39	5.5	88	3.7
355	2016-03-22 06:42:39	5.5	87.5	3.6
356	2016-03-22 07:42:39	5.5	88.5	3.8
357	2016-03-22 08:42:39	6	88	4.2
358	2016-03-22 09:42:39	7.5	86	5.3
359	2016-03-22 10:42:39	8	84.5	5.6
360	2016-03-22 11:42:39	9.5	81	6.4
361	2016-03-22 12:42:39	9	80.5	5.8
362	2016-03-22 13:42:39	11	75.5	6.8
363	2016-03-22 14:42:39	13	70	7.7
364	2016-03-22 15:42:39	12	71	6.9
365	2016-03-22 16:42:39	15.5	59.5	7.7
366	2016-03-22 17:42:39	14	63.5	7.2
367	2016-03-22 18:42:39	10.5	73.5	6
368	2016-03-22 19:42:39	10.5	72	5.7
369	2016-03-22 20:42:39	8.5	73.5	4
370	2016-03-22 21:42:39	8	73.5	3.6
371	2016-03-22 22:42:39	7.5	74	3.2
372	2016-03-22 23:42:39	7.5	73.5	3.1
373	2016-03-23 00:42:39	7	74	2.7
374	2016-03-23 01:42:39	6	77	2.3
375	2016-03-23 02:42:39	6.5	75	2.4
376	2016-03-23 03:42:39	6	74	1.7
377	2016-03-23 04:42:39	5.5	76.5	1.7
378	2016-03-23 05:42:39	5	78.5	1.6
379	2016-03-23 06:42:39	5	77.5	1.4
380	2016-03-23 07:42:39	6	77.5	2.4
381	2016-03-23 08:42:39	6.5	76	2.6
382	2016-03-23 09:42:39	9.5	70.5	4.4
383	2016-03-23 10:42:39	10.5	64	4
384	2016-03-23 11:42:39	12	58.5	4.1
385	2016-03-23 12:42:39	13	54.5	4.1
386	2016-03-23 13:42:39	13.5	51.5	3.7
387	2016-03-23 14:42:39	14.5	48	3.6
388	2016-03-23 15:42:39	14	43.5	1.8
389	2016-03-23 16:42:39	14	43.5	1.8
390	2016-03-23 17:42:39	12.5	45	0.9
391	2016-03-23 18:42:39	11.5	45.5	0.1
392	2016-03-23 19:42:39	9	50	-0.9
393	2016-03-23 20:42:39	8.5	51.5	-0.9
394	2016-03-23 21:42:39	8	54	-0.7
395	2016-03-23 22:42:39	7.5	55	-0.9
396	2016-03-23 23:42:39	7.5	56.5	-0.6
397	2016-03-24 00:42:39	8.5	53.5	-0.4
398	2016-03-24 01:42:39	7	52.5	-2
399	2016-03-24 02:42:39	7.5	46	-3.4
400	2016-03-24 03:42:39	6.5	48.5	-3.6
401	2016-03-24 04:42:39	5	52.5	-3.9
402	2016-03-24 05:42:39	4.5	55	-3.7
403	2016-03-24 06:42:39	3	62	-3.6
404	2016-03-24 07:42:39	2.5	66	-3.2
405	2016-03-24 08:42:39	3.5	66.5	-2.1
406	2016-03-24 09:42:39	6.5	59	-0.9
407	2016-03-24 10:42:39	10	53.5	1
408	2016-03-24 11:42:39	13	48	2.3
409	2016-03-24 12:42:39	16	45	4.1
410	2016-03-24 13:42:39	18.5	40.5	4.8
411	2016-03-24 14:42:39	19.5	41	5.9
412	2016-03-24 15:42:39	20.5	37.5	5.5
413	2016-03-24 16:42:39	21	36	5.4
414	2016-03-24 17:42:39	21.5	34	5
415	2016-03-24 18:42:39	20	36	4.5
416	2016-03-24 19:42:39	16.5	44	4.2
417	2016-03-24 20:42:39	13.5	43	1.2
418	2016-03-24 21:42:39	12.5	43	0.3
419	2016-03-24 22:42:39	11	37.5	-2.9
420	2016-03-24 23:42:39	11	34	-4.2
421	2016-03-25 00:42:39	10	34	-5.1
422	2016-03-25 01:42:39	9.5	34.5	-5.4
423	2016-03-25 02:42:39	9	34.5	-5.8
424	2016-03-25 03:42:39	9	32.5	-6.6
425	2016-03-25 04:42:39	8	40	-4.8
426	2016-03-25 05:42:39	7.5	50	-2.2
427	2016-03-25 06:42:39	8	54.5	-0.6
428	2016-03-25 07:42:39	7.5	58.5	-0.1
429	2016-03-25 08:42:39	8.5	53.5	-0.4
430	2016-03-25 09:42:39	12	49.5	1.8
431	2016-03-25 10:42:39	13.5	45.5	2
432	2016-03-25 11:42:39	14.5	52	4.8
433	2016-03-25 12:42:39	15	55	6
434	2016-03-25 13:42:39	14.5	56	5.8
435	2016-03-25 14:42:39	17	55.5	8
436	2016-03-25 15:42:39	18	47	6.5
437	2016-03-25 16:42:39	17.5	50	7
438	2016-03-25 17:42:39	18.5	48.5	7.4
439	2016-03-25 18:42:39	17.5	49	6.7
440	2016-03-25 19:42:39	14.5	56	5.8
441	2016-03-25 20:42:39	13	59	5.2
442	2016-03-25 21:42:39	11.5	65	5.2
443	2016-03-25 22:42:39	10	68	4.4
444	2016-03-25 23:42:39	9.5	69.5	4.2
445	2016-03-26 00:42:39	8.5	75	4.3
446	2016-03-26 01:42:39	8	74.5	3.8
447	2016-03-26 02:42:39	8	74.5	3.8
448	2016-03-26 03:42:39	8.5	74	4.1
449	2016-03-26 04:42:39	7.5	76	3.6
450	2016-03-26 05:42:39	7	76.5	3.2
451	2016-03-26 06:42:39	6.5	78	2.9
452	2016-03-26 07:42:39	6.5	80.5	3.4
453	2016-03-26 08:42:39	7	82.5	4.2
454	2016-03-26 09:42:39	8	83	5.3
455	2016-03-26 10:42:39	9.5	81	6.4
456	2016-03-26 11:42:39	10.5	80	7.2
457	2016-03-26 12:42:39	10	82	7.1
458	2016-03-26 13:42:39	10.5	84	7.9
459	2016-03-26 14:42:39	11	84.5	8.5
460	2016-03-26 15:42:39	11	82.5	8.1
461	2016-03-26 16:42:39	10.5	86	8.3
462	2016-03-26 17:42:39	10.5	87	8.4
463	2016-03-26 18:42:39	10.5	87	8.4
464	2016-03-26 19:42:39	10.5	89.5	8.8
465	2016-03-26 20:42:39	10.5	91	9.1
466	2016-03-26 21:42:39	10.5	91.5	9.2
467	2016-03-26 22:42:39	10.5	92	9.3
468	2016-03-26 23:42:39	10	91	8.6
469	2016-03-27 00:42:39	10	90.5	8.5
470	2016-03-27 01:42:39	9	87	7
471	2016-03-27 02:42:39	8	85.5	5.7
472	2016-03-27 03:42:39	6.5	87	4.5
473	2016-03-27 04:42:39	6.5	79.5	3.2
474	2016-03-27 05:42:39	4.5	82.5	1.8
475	2016-03-27 06:42:39	3.5	82	0.7
476	2016-03-27 07:42:39	2.5	81	-0.4
477	2016-03-27 08:42:39	4.5	75	0.5
478	2016-03-27 09:42:39	6.5	68	1
479	2016-03-27 10:42:39	9	61.5	2
480	2016-03-27 11:42:39	11	62	4
481	2016-03-27 12:42:39	13	59.5	5.3
482	2016-03-27 13:42:39	14	54.5	5
483	2016-03-27 14:42:39	14.5	54	5.3
484	2016-03-27 15:42:39	13	55	4.2
485	2016-03-27 16:42:39	14.5	53	5
486	2016-03-27 17:42:39	13	56.5	4.6
487	2016-03-27 18:42:39	11.5	59.5	3.9
488	2016-03-27 19:42:39	10.5	62.5	3.7
489	2016-03-27 20:42:39	10	64.5	3.6
490	2016-03-27 21:42:39	10	68	4.4
491	2016-03-27 22:42:39	9.5	69	4.1
492	2016-03-27 23:42:39	8.5	71	3.6
493	2016-03-28 00:42:39	8	71.5	3.2
494	2016-03-28 01:42:39	7	74	2.7
495	2016-03-28 02:42:39	7	72.5	2.4
496	2016-03-28 03:42:39	6.5	75	2.4
497	2016-03-28 04:42:39	6.5	76	2.6
498	2016-03-28 05:42:39	6.5	77	2.8
499	2016-03-28 06:42:39	6.5	82	3.7
500	2016-03-28 07:42:39	6	84	3.5
501	2016-03-28 08:42:39	6.5	86.5	4.4
502	2016-03-28 09:42:39	6.5	87.5	4.6
503	2016-03-28 10:42:39	7	88	5.2
504	2016-03-28 11:42:39	7	89.5	5.4
505	2016-03-28 12:42:39	7	89.5	5.4
506	2016-03-28 13:42:39	8	89	6.3
507	2016-03-28 14:42:39	8	89	6.3
508	2016-03-28 15:42:39	8	90	6.5
509	2016-03-28 16:42:39	8.5	90.5	7
510	2016-03-28 17:42:39	9	91	7.6
511	2016-03-28 18:42:39	9	91	7.6
512	2016-03-28 19:42:39	9	91.5	7.7
513	2016-03-28 20:42:39	9	92	7.8
514	2016-03-28 21:42:39	9	92.5	7.9
515	2016-03-28 22:42:39	9	93	7.9
516	2016-03-28 23:42:39	9.5	93	8.4
517	2016-03-29 00:42:39	9.5	93	8.4
518	2016-03-29 01:42:39	9.5	93	8.4
519	2016-03-29 02:42:39	9	93.5	8
520	2016-03-29 03:42:39	9	93	7.9
521	2016-03-29 04:42:39	9	93.5	8
522	2016-03-29 05:42:39	8.5	93.5	7.5
523	2016-03-29 06:42:39	8.5	92.5	7.4
524	2016-03-29 07:42:39	8.5	93.5	7.5
525	2016-03-29 08:42:39	8.5	93	7.4
526	2016-03-29 09:42:39	9.5	90	7.9
527	2016-03-29 10:42:39	11.5	85.5	9.2
528	2016-03-29 11:42:39	13	80	9.6
529	2016-03-29 12:42:39	15.5	70	10.1
530	2016-03-29 13:42:39	16	66	9.7
531	2016-03-29 14:42:39	17.5	63	10.4
532	2016-03-29 15:42:39	17.5	60.5	9.8
533	2016-03-29 16:42:39	18.5	55	9.3
534	2016-03-29 17:42:39	18	54	8.6
535	2016-03-29 18:42:39	17	53.5	7.5
536	2016-03-29 19:42:39	14.5	60.5	7
537	2016-03-29 20:42:39	12	67.5	6.2
538	2016-03-29 21:42:39	11	70.5	5.9
539	2016-03-29 22:42:39	10	71.5	5.1
540	2016-03-29 23:42:39	9.5	71	4.5
541	2016-03-30 00:42:39	10	71.5	5.1
542	2016-03-30 01:42:39	9	72.5	4.3
543	2016-03-30 02:42:39	9	74	4.6
544	2016-03-30 03:42:39	9	72.5	4.3
545	2016-03-30 04:42:39	10	71.5	5.1
546	2016-03-30 05:42:39	10	71.5	5.1
547	2016-03-30 06:42:39	10	71.5	5.1
548	2016-03-30 07:42:39	10	72	5.2
549	2016-03-30 08:42:39	10.5	70.5	5.4
550	2016-03-30 09:42:39	12	68.5	6.4
551	2016-03-30 10:42:39	14.5	63.5	7.7
552	2016-03-30 11:42:39	16	56.5	7.4
553	2016-03-30 12:42:39	18.5	50.5	8
554	2016-03-30 13:42:39	20	44	7.4
555	2016-03-30 14:42:39	20.5	43	7.5
556	2016-03-30 15:42:39	19	46	7.1
557	2016-03-30 16:42:39	20	47	8.4
558	2016-03-30 17:42:39	18	50.5	7.6
559	2016-03-30 18:42:39	15.5	61.5	8.1
560	2016-03-30 19:42:39	13.5	62	6.4
561	2016-03-30 20:42:39	12	65	5.6
562	2016-03-30 21:42:39	11	65.5	4.8
563	2016-03-30 22:42:39	10.5	67.5	4.7
564	2016-03-30 23:42:39	10	69.5	4.7
565	2016-03-31 00:42:39	6	80	2.8
566	2016-03-31 01:42:39	4.5	83	1.9
567	2016-03-31 02:42:39	3.5	88	1.7
568	2016-03-31 03:42:39	3	89.5	1.4
569	2016-03-31 04:42:39	3	88.5	1.3
570	2016-03-31 05:42:39	2.5	86	0.4
571	2016-03-31 06:42:39	2.5	85.5	0.3
572	2016-03-31 07:42:39	2.5	86	0.4
573	2016-03-31 08:42:39	3	87	1.1
574	2016-03-31 09:42:39	4.5	82.5	1.8
575	2016-03-31 10:42:39	5.5	78.5	2.1
1	2016-04-07 11:40:34	25.5	25	4
2	2016-04-07 12:40:34	19	35	3.2
3	2016-04-07 13:40:34	19.5	35	3.6
4	2016-04-07 14:40:34	19.5	37	4.4
5	2016-04-07 15:40:34	20.5	37.5	5.5
6	2016-04-07 16:40:34	22	34	5.4
7	2016-04-07 17:40:34	27	23.5	4.4
8	2016-04-07 18:40:34	26	28	6.1
9	2016-04-07 19:40:34	22	31	4.1
10	2016-04-07 20:40:34	17	40.5	3.5
11	2016-04-07 21:40:34	15	45.5	3.3
12	2016-04-07 22:40:34	14.5	50.5	4.4
13	2016-04-07 23:40:34	14.5	41.5	1.6
14	2016-04-08 00:40:34	12.5	50	2.4
15	2016-04-08 01:40:34	11	49	0.7
16	2016-04-08 02:40:34	10	52.5	0.7
17	2016-04-08 03:40:34	8.5	49	-1.6
18	2016-04-08 04:40:34	8	52.5	-1.1
19	2016-04-08 05:40:34	7	51.5	-2.3
20	2016-04-08 06:40:34	6.5	52.5	-2.5
21	2016-04-08 07:40:34	6	51.5	-3.2
22	2016-04-08 08:40:34	5.5	53.5	-3.2
23	2016-04-08 09:40:34	6	54	-2.6
24	2016-04-08 10:40:34	8	48	-2.3
25	2016-04-08 11:40:34	10	42	-2.3
26	2016-04-08 12:40:34	11	40	-2.1
27	2016-04-08 13:40:34	12.5	36.5	-2
28	2016-04-08 14:40:34	14.5	32.5	-1.8
29	2016-04-08 15:40:34	15.5	34	-0.3
30	2016-04-08 16:40:34	16	38	1.7
31	2016-04-08 17:40:34	20.5	27	0.9
32	2016-04-08 18:40:34	16	32.5	-0.5
33	2016-04-08 19:40:34	13	37	-1.3
34	2016-04-08 20:40:34	11	41.5	-1.6
35	2016-04-08 21:40:34	10	48.5	-0.3
36	2016-04-08 22:40:34	9.5	47.5	-1.1
37	2016-04-08 23:40:34	9.5	46	-1.5
38	2016-04-09 00:40:34	8.5	51	-1
39	2016-04-09 01:40:34	8.5	51.5	-0.9
40	2016-04-09 02:40:34	8	53	-1
41	2016-04-09 03:40:34	7.5	55	-0.9
42	2016-04-09 04:40:34	7.5	57	-0.5
43	2016-04-09 05:40:34	7.5	57	-0.5
44	2016-04-09 06:40:34	7.5	55.5	-0.8
45	2016-04-09 07:40:34	6	60	-1.2
46	2016-04-09 08:40:34	6.5	59	-0.9
47	2016-04-09 09:40:34	8	57	0
48	2016-04-09 10:40:34	9.5	54.5	0.8
49	2016-04-09 11:40:34	11	52.5	1.7
50	2016-04-09 12:40:34	13.5	49.5	3.2
51	2016-04-09 13:40:34	15.5	45	3.6
52	2016-04-09 14:40:34	16	47	4.7
53	2016-04-09 15:40:34	17	44	4.7
54	2016-04-09 16:40:34	17	45	5
55	2016-04-09 17:40:34	15.5	45.5	3.8
56	2016-04-09 18:40:34	15.5	49	4.8
57	2016-04-09 19:40:34	16.5	51.5	6.5
58	2016-04-09 20:40:34	12.5	65.5	6.2
59	2016-04-09 21:40:34	12	70.5	6.8
60	2016-04-09 22:40:34	11.5	70.5	6.3
61	2016-04-09 23:40:34	11	72.5	6.3
62	2016-04-10 00:40:34	9.5	74	5.1
63	2016-04-10 01:40:34	9	74	4.6
64	2016-04-10 02:40:34	7.5	74	3.2
65	2016-04-10 03:40:34	7	73.5	2.6
66	2016-04-10 04:40:34	6.5	73.5	2.1
67	2016-04-10 05:40:34	6.5	71	1.6
68	2016-04-10 06:40:34	6	71.5	1.2
69	2016-04-10 07:40:34	6	69	0.8
70	2016-04-10 08:40:34	6	67.5	0.5
71	2016-04-10 09:40:34	6.5	70	1.4
72	2016-04-10 10:40:34	7	70	1.9
73	2016-04-10 11:40:34	7	70	1.9
74	2016-04-10 12:40:34	9.5	68.5	4
75	2016-04-10 13:40:34	11	65.5	4.8
76	2016-04-10 14:40:34	8.5	74	4.1
77	2016-04-10 15:40:34	6.5	79	3.1
78	2016-04-10 16:40:34	5.5	81	2.5
79	2016-04-10 17:40:34	7	79.5	3.7
80	2016-04-10 18:40:34	6.5	76.5	2.7
81	2016-04-10 19:40:34	7	77	3.3
82	2016-04-10 20:40:34	6.5	77.5	2.9
83	2016-04-10 21:40:34	6.5	77.5	2.9
84	2016-04-10 22:40:34	7	77	3.3
85	2016-04-10 23:40:34	6.5	75.5	2.5
86	2016-04-11 00:40:34	6.5	73	2
87	2016-04-11 01:40:34	6	75.5	2
88	2016-04-11 02:40:34	5.5	77	1.8
89	2016-04-11 03:40:34	5.5	77.5	1.9
90	2016-04-11 04:40:34	5.5	78.5	2.1
91	2016-04-11 05:40:34	5.5	79	2.2
92	2016-04-11 06:40:34	5.5	79.5	2.2
93	2016-04-11 07:40:34	5.5	80	2.3
94	2016-04-11 08:40:34	5.5	79.5	2.2
95	2016-04-11 09:40:34	6	79	2.6
96	2016-04-11 10:40:34	6.5	78.5	3
97	2016-04-11 11:40:34	8	77	4.2
98	2016-04-11 12:40:34	8.5	75	4.3
99	2016-04-11 13:40:34	8	76.5	4.1
100	2016-04-11 14:40:34	10	75.5	5.9
101	2016-04-11 15:40:34	8.5	77.5	4.8
102	2016-04-11 16:40:34	7.5	78	3.9
103	2016-04-11 17:40:34	8.5	76	4.5
104	2016-04-11 18:40:34	8	76	4
105	2016-04-11 19:40:34	8.5	74.5	4.2
106	2016-04-11 20:40:34	8	77.5	4.3
107	2016-04-11 21:40:34	8	77	4.2
108	2016-04-11 22:40:34	7.5	78	3.9
109	2016-04-11 23:40:34	7.5	79	4.1
110	2016-04-12 00:40:34	7	78	3.4
111	2016-04-12 01:40:34	7	80	3.8
112	2016-04-12 02:40:34	7	80	3.8
113	2016-04-12 03:40:34	6.5	81	3.5
114	2016-04-12 04:40:34	7	81	4
115	2016-04-12 05:40:34	7	80.5	3.9
116	2016-04-12 06:40:34	7	82	4.1
117	2016-04-12 07:40:34	7	82	4.1
118	2016-04-12 08:40:34	7.5	80	4.3
119	2016-04-12 09:40:34	7.5	82.5	4.7
120	2016-04-12 10:40:34	8	78	4.4
121	2016-04-12 11:40:34	6	83	3.3
122	2016-04-12 12:40:34	7.5	84.5	5.1
123	2016-04-12 13:40:34	9	82	6.1
124	2016-04-12 14:40:34	10	78.5	6.4
125	2016-04-12 15:40:34	11	79	7.5
126	2016-04-12 16:40:34	7.5	81.5	4.5
127	2016-04-12 17:40:34	11	72.5	6.3
128	2016-04-12 18:40:34	8	76.5	4.1
129	2016-04-12 19:40:34	9.5	76.5	5.6
130	2016-04-12 20:40:34	8.5	79	5.1
131	2016-04-12 21:40:34	8.5	78	4.9
132	2016-04-12 22:40:34	8.5	78.5	5
133	2016-04-12 23:40:34	8	80.5	4.9
134	2016-04-13 00:40:34	8	79.5	4.7
135	2016-04-13 01:40:34	6.5	82.5	3.7
136	2016-04-13 02:40:34	6	83.5	3.4
137	2016-04-13 03:40:34	6	82.5	3.3
138	2016-04-13 04:40:34	6	82.5	3.3
139	2016-04-13 05:40:34	6	81.5	3.1
140	2016-04-13 06:40:34	6	82.5	3.3
141	2016-04-13 07:40:34	6	82.5	3.3
142	2016-04-13 08:40:34	6.5	83	3.8
143	2016-04-13 09:40:34	7	82.5	4.2
144	2016-04-13 10:40:34	8	82	5.1
145	2016-04-13 11:40:34	8.5	80	5.3
146	2016-04-13 12:40:34	10	77	6.2
147	2016-04-13 13:40:34	11.5	73.5	6.9
148	2016-04-13 14:40:34	13	69.5	7.6
149	2016-04-13 15:40:34	15	60.5	7.4
150	2016-04-13 16:40:34	15.5	55	6.5
151	2016-04-13 17:40:34	12.5	66	6.3
152	2016-04-13 18:40:34	11.5	68.5	5.9
153	2016-04-13 19:40:34	15	65.5	8.6
154	2016-04-13 20:40:34	10.5	73	5.9
155	2016-04-13 21:40:34	10.5	72	5.7
156	2016-04-13 22:40:34	10	75	5.8
157	2016-04-13 23:40:34	10	76	6
158	2016-04-14 00:40:34	10	76	6
159	2016-04-14 01:40:34	10.5	76	6.5
160	2016-04-14 02:40:34	10	77	6.2
161	2016-04-14 03:40:34	10	76	6
162	2016-04-14 04:40:34	9.5	76.5	5.6
163	2016-04-14 05:40:34	9.5	78.5	6
164	2016-04-14 06:40:34	9	77.5	5.3
165	2016-04-14 07:40:34	9	77	5.2
166	2016-04-14 08:40:34	9	77	5.2
167	2016-04-14 09:40:34	10	76	6
168	2016-04-14 10:40:34	11	72	6.2
169	2016-04-14 11:40:34	11.5	72.5	6.7
170	2016-04-14 12:40:34	12	73	7.3
171	2016-04-14 13:40:34	12.5	72.5	7.7
172	2016-04-14 14:40:34	13	71	7.9
173	2016-04-14 15:40:34	15	69	9.4
174	2016-04-14 16:40:34	14	69.5	8.5
175	2016-04-14 17:40:34	14	70	8.6
176	2016-04-14 18:40:34	13.5	71.5	8.5
177	2016-04-14 19:40:34	12.5	76	8.4
178	2016-04-14 20:40:34	12	79.5	8.6
179	2016-04-14 21:40:34	12	79	8.5
180	2016-04-14 22:40:34	12	79	8.5
181	2016-04-14 23:40:34	11.5	81	8.4
182	2016-04-15 00:40:34	11.5	81.5	8.4
183	2016-04-15 01:40:34	11.5	81.5	8.4
184	2016-04-15 02:40:34	11.5	81	8.4
185	2016-04-15 03:40:34	11.5	80.5	8.3
186	2016-04-15 04:40:34	11.5	79.5	8.1
187	2016-04-15 05:40:34	11	78.5	7.4
188	2016-04-15 06:40:34	11	79	7.5
189	2016-04-15 07:40:34	10.5	78	6.8
190	2016-04-15 08:40:34	10.5	80	7.2
191	2016-04-15 09:40:34	10.5	82.5	7.7
192	2016-04-15 10:40:34	12	76.5	8
193	2016-04-15 11:40:34	12	75	7.7
194	2016-04-15 12:40:34	12.5	75	8.2
195	2016-04-15 13:40:34	13.5	74.5	9.1
196	2016-04-15 14:40:34	14.5	71.5	9.4
197	2016-04-15 15:40:34	14.5	70	9.1
198	2016-04-15 16:40:34	14.5	68	8.7
199	2016-04-15 17:40:34	12	78	8.3
200	2016-04-15 18:40:34	11.5	81.5	8.4
201	2016-04-15 19:40:34	10.5	82	7.6
202	2016-04-15 20:40:34	11	83.5	8.3
203	2016-04-15 21:40:34	11	83	8.2
204	2016-04-15 22:40:34	10	83.5	7.3
205	2016-04-15 23:40:34	10.5	84	7.9
206	2016-04-16 00:40:34	11	82.5	8.1
207	2016-04-16 01:40:34	11	83.5	8.3
208	2016-04-16 02:40:34	11	83	8.2
209	2016-04-16 03:40:34	11	80.5	7.8
210	2016-04-16 04:40:34	10.5	80	7.2
211	2016-04-16 05:40:34	10.5	82	7.6
212	2016-04-16 06:40:34	10.5	81.5	7.5
213	2016-04-16 07:40:34	10.5	82	7.6
214	2016-04-16 08:40:34	10.5	83	7.7
215	2016-04-16 09:40:34	10.5	84	7.9
216	2016-04-16 10:40:34	11	83	8.2
217	2016-04-16 11:40:34	10	87	7.9
218	2016-04-16 12:40:34	10.5	86	8.3
219	2016-04-16 13:40:34	11	85	8.6
220	2016-04-16 14:40:34	13.5	79.5	10
221	2016-04-16 15:40:34	15	75.5	10.7
222	2016-04-16 16:40:34	15	72	10
223	2016-04-16 17:40:34	10	80	6.7
224	2016-04-16 18:40:34	11	76.5	7
225	2016-04-16 19:40:34	11.5	75.5	7.3
226	2016-04-16 20:40:34	10.5	79.5	7.1
227	2016-04-16 21:40:34	10.5	80	7.2
228	2016-04-16 22:40:34	10	78.5	6.4
229	2016-04-16 23:40:34	9.5	78.5	6
230	2016-04-17 00:40:34	9.5	80.5	6.3
231	2016-04-17 01:40:34	9.5	81	6.4
232	2016-04-17 02:40:34	8.5	82.5	5.7
233	2016-04-17 03:40:34	8.5	81	5.4
234	2016-04-17 04:40:34	8	81.5	5
235	2016-04-17 05:40:34	8	84	5.5
236	2016-04-17 06:40:34	8	85	5.6
237	2016-04-17 07:40:34	7.5	85	5.1
238	2016-04-17 08:40:34	8	85	5.6
239	2016-04-17 09:40:34	8.5	84.5	6
240	2016-04-17 10:40:34	9.5	80	6.2
241	2016-04-17 11:40:34	11	75.5	6.8
242	2016-04-17 12:40:34	12	68	6.3
243	2016-04-17 13:40:34	14	58.5	6
244	2016-04-17 14:40:34	13	64.5	6.5
245	2016-04-17 15:40:34	14	63.5	7.2
246	2016-04-17 16:40:34	16	59.5	8.1
247	2016-04-17 17:40:34	18	53.5	8.4
248	2016-04-17 18:40:34	20	48	8.7
249	2016-04-17 19:40:34	16	52.5	6.3
250	2016-04-17 20:40:34	13	63	6.1
251	2016-04-17 21:40:34	11	74	6.6
252	2016-04-17 22:40:34	10	74.5	5.7
253	2016-04-17 23:40:34	9.5	74	5.1
254	2016-04-18 00:40:34	9	74.5	4.7
255	2016-04-18 01:40:34	8.5	75	4.3
256	2016-04-18 02:40:34	8.5	75	4.3
257	2016-04-18 03:40:34	8.5	75	4.3
258	2016-04-18 04:40:34	8	74	3.7
259	2016-04-18 05:40:34	8	74	3.7
260	2016-04-18 06:40:34	7.5	73	3
261	2016-04-18 07:40:34	7.5	73.5	3.1
262	2016-04-18 08:40:34	8.5	70	3.4
263	2016-04-18 09:40:34	10.5	64.5	4.1
264	2016-04-18 10:40:34	12	64	5.4
265	2016-04-18 11:40:34	13.5	61	6.1
266	2016-04-18 12:40:34	15	57.5	6.7
267	2016-04-18 13:40:34	16.5	49.5	5.9
268	2016-04-18 14:40:34	18	49	7.1
269	2016-04-18 15:40:34	19	43	6.1
270	2016-04-18 16:40:34	20.5	44.5	8
271	2016-04-18 17:40:34	18.5	47	7
272	2016-04-18 18:40:34	17.5	50	7
273	2016-04-18 19:40:34	17	51.5	6.9
274	2016-04-18 20:40:34	16.5	53	6.9
275	2016-04-18 21:40:34	16	54.5	6.8
276	2016-04-18 22:40:34	16.5	53	6.9
277	2016-04-18 23:40:34	17	52	7.1
278	2016-04-19 00:40:34	16	59.5	8.1
279	2016-04-19 01:40:34	15	68	9.1
280	2016-04-19 02:40:34	14.5	71.5	9.4
281	2016-04-19 03:40:34	13.5	73.5	8.9
282	2016-04-19 04:40:34	13.5	74	9
283	2016-04-19 05:40:34	13	74.5	8.6
284	2016-04-19 06:40:34	13	74.5	8.6
285	2016-04-19 07:40:34	12.5	75	8.2
286	2016-04-19 08:40:34	12	75.5	7.8
287	2016-04-19 09:40:34	12.5	74.5	8.1
288	2016-04-19 10:40:34	13	74	8.5
289	2016-04-19 11:40:34	12.5	76	8.4
290	2016-04-19 12:40:34	13.5	73	8.8
291	2016-04-19 13:40:34	12.5	75.5	8.3
292	2016-04-19 14:40:34	12.5	78.5	8.9
293	2016-04-19 15:40:34	12	79	8.5
294	2016-04-19 16:40:34	13	80	9.6
295	2016-04-19 17:40:34	12.5	80	9.1
296	2016-04-19 18:40:34	12.5	79.5	9.1
297	2016-04-19 19:40:34	11.5	81	8.4
298	2016-04-19 20:40:34	11.5	80	8.2
299	2016-04-19 21:40:34	11.5	82	8.5
300	2016-04-19 22:40:34	11.5	82.5	8.6
301	2016-04-19 23:40:34	11	80.5	7.8
302	2016-04-20 00:40:34	10.5	80.5	7.3
303	2016-04-20 01:40:34	11	79.5	7.6
304	2016-04-20 02:40:34	11	80.5	7.8
305	2016-04-20 03:40:34	10.5	80	7.2
306	2016-04-20 04:40:34	10.5	81	7.4
307	2016-04-20 05:40:34	10	82.5	7.2
308	2016-04-20 06:40:34	10	82.5	7.2
309	2016-04-20 07:40:34	9.5	84	6.9
310	2016-04-20 08:40:34	10	83	7.3
311	2016-04-20 09:40:34	8.5	83	5.8
312	2016-04-20 10:40:34	10	82.5	7.2
313	2016-04-20 11:40:34	10.5	83	7.7
314	2016-04-20 12:40:34	10.5	83	7.7
315	2016-04-20 13:40:34	12.5	78.5	8.9
316	2016-04-20 14:40:34	12	79	8.5
317	2016-04-20 15:40:34	11.5	79.5	8.1
318	2016-04-20 16:40:34	9.5	80.5	6.3
319	2016-04-20 17:40:34	8.5	83	5.8
320	2016-04-20 18:40:34	10	80.5	6.8
321	2016-04-20 19:40:34	13	76	8.9
322	2016-04-20 20:40:34	10	79	6.5
323	2016-04-20 21:40:34	9	82.5	6.2
324	2016-04-20 22:40:34	8.5	81.5	5.5
325	2016-04-20 23:40:34	8.5	81.5	5.5
326	2016-04-21 00:40:34	8.5	82.5	5.7
327	2016-04-21 01:40:34	8	83	5.3
328	2016-04-21 02:40:34	8	83	5.3
329	2016-04-21 03:40:34	8	84	5.5
330	2016-04-21 04:40:34	8	84.5	5.6
331	2016-04-21 05:40:34	8	85	5.6
332	2016-04-21 06:40:34	8	85	5.6
333	2016-04-21 07:40:34	8	85	5.6
334	2016-04-21 08:40:34	8	86	5.8
335	2016-04-21 09:40:34	9	85.5	6.7
336	2016-04-21 10:40:34	9	86	6.8
337	2016-04-21 11:40:34	10	83.5	7.3
338	2016-04-21 12:40:34	10.5	81.5	7.5
339	2016-04-21 13:40:34	11.5	78	7.8
340	2016-04-21 14:40:34	12	77	8.1
341	2016-04-21 15:40:34	13	75	8.7
342	2016-04-21 16:40:34	14	66.5	7.9
343	2016-04-21 17:40:34	17.5	64	10.6
344	2016-04-21 18:40:34	14.5	64	7.8
345	2016-04-21 19:40:34	13	66	6.8
346	2016-04-21 20:40:34	12	70.5	6.8
347	2016-04-21 21:40:34	11.5	73.5	6.9
348	2016-04-21 22:40:34	10.5	77	6.6
349	2016-04-21 23:40:34	10.5	76.5	6.6
350	2016-04-22 00:40:34	10	78	6.3
351	2016-04-22 01:40:34	10	76	6
352	2016-04-22 02:40:34	10	77	6.2
353	2016-04-22 03:40:34	10	78	6.3
354	2016-04-22 04:40:34	9.5	77	5.7
355	2016-04-22 05:40:34	9.5	76.5	5.6
356	2016-04-22 06:40:34	9.5	80	6.2
357	2016-04-22 07:40:34	9	83	6.3
358	2016-04-22 08:40:34	9.5	83.5	6.8
359	2016-04-22 09:40:34	10	83	7.3
360	2016-04-22 10:40:34	10.5	82	7.6
361	2016-04-22 11:40:34	13	75	8.7
362	2016-04-22 12:40:34	15.5	68	9.6
363	2016-04-22 13:40:34	14.5	67	8.5
364	2016-04-22 14:40:34	14	69	8.4
365	2016-04-22 15:40:34	13.5	69.5	8
366	2016-04-22 16:40:34	14.5	74	9.9
367	2016-04-22 17:40:34	16	67.5	10
368	2016-04-22 18:40:34	13.5	72	8.6
369	2016-04-22 19:40:34	13.5	73.5	8.9
370	2016-04-22 20:40:34	14	70	8.6
371	2016-04-22 21:40:34	12	75	7.7
372	2016-04-22 22:40:34	11	75.5	6.8
373	2016-04-22 23:40:34	10	76.5	6.1
374	2016-04-23 00:40:34	9	77	5.2
375	2016-04-23 01:40:34	9.5	77.5	5.8
376	2016-04-23 02:40:34	9	78	5.4
377	2016-04-23 03:40:34	8.5	78	4.9
378	2016-04-23 04:40:34	8.5	78.5	5
379	2016-04-23 05:40:34	8.5	78	4.9
380	2016-04-23 06:40:34	8	78	4.4
381	2016-04-23 07:40:34	9	77.5	5.3
382	2016-04-23 08:40:34	9.5	77.5	5.8
383	2016-04-23 09:40:34	11	75	6.7
384	2016-04-23 10:40:34	12.5	73	7.8
385	2016-04-23 11:40:34	14.5	72	9.5
386	2016-04-23 12:40:34	16	69.5	10.4
387	2016-04-23 13:40:34	16.5	63.5	9.6
388	2016-04-23 14:40:34	17	63	9.9
389	2016-04-23 15:40:34	14.5	69.5	9
390	2016-04-23 16:40:34	13.5	72	8.6
391	2016-04-23 17:40:34	20	67.5	13.8
392	2016-04-23 18:40:34	15.5	73	10.7
393	2016-04-23 19:40:34	20	56.5	11.1
394	2016-04-23 20:40:34	14.5	67.5	8.6
395	2016-04-23 21:40:34	13	63	6.1
396	2016-04-23 22:40:34	12	70	6.7
397	2016-04-23 23:40:34	11.5	68	5.8
398	2016-04-24 00:40:34	11.5	69.5	6.1
399	2016-04-24 01:40:34	11	69.5	5.6
400	2016-04-24 02:40:34	10.5	67.5	4.7
401	2016-04-24 03:40:34	9.5	70	4.3
402	2016-04-24 04:40:34	9.5	74	5.1
403	2016-04-24 05:40:34	8.5	74.5	4.2
404	2016-04-24 06:40:34	8	75	3.8
405	2016-04-24 07:40:34	8	74.5	3.8
406	2016-04-24 08:40:34	8.5	73	3.9
407	2016-04-24 09:40:34	11.5	67	5.6
408	2016-04-24 10:40:34	13.5	60	5.9
409	2016-04-24 11:40:34	14.5	60	6.8
410	2016-04-24 12:40:34	15.5	65.5	9.1
411	2016-04-24 13:40:34	17	61.5	9.6
412	2016-04-24 14:40:34	18	59	9.9
413	2016-04-24 15:40:34	20	53.5	10.3
414	2016-04-24 16:40:34	21	48.5	9.7
415	2016-04-24 17:40:34	27.5	34.5	10.5
416	2016-04-24 18:40:34	25	36	8.9
417	2016-04-24 19:40:34	21.5	39.5	7.2
418	2016-04-24 20:40:34	17	45.5	5.2
419	2016-04-24 21:40:34	14.5	54	5.3
420	2016-04-24 22:40:34	13	57.5	4.8
421	2016-04-24 23:40:34	12	60.5	4.6
422	2016-04-25 00:40:34	11.5	61	4.3
423	2016-04-25 01:40:34	11.5	64	4.9
424	2016-04-25 02:40:34	10.5	67.5	4.7
425	2016-04-25 03:40:34	10.5	67.5	4.7
426	2016-04-25 04:40:34	10	69	4.6
427	2016-04-25 05:40:34	10	67.5	4.3
428	2016-04-25 06:40:34	9.5	67	3.7
429	2016-04-25 07:40:34	9	66	3
430	2016-04-25 08:40:34	9.5	65.5	3.4
431	2016-04-25 09:40:34	11.5	62.5	4.6
432	2016-04-25 10:40:34	13	61.5	5.8
433	2016-04-25 11:40:34	14.5	60	6.8
434	2016-04-25 12:40:34	16	54.5	6.8
435	2016-04-25 13:40:34	17.5	54.5	8.2
436	2016-04-25 14:40:34	18.5	52.5	8.6
437	2016-04-25 15:40:34	19.5	50.5	9
438	2016-04-25 16:40:34	21	47	9.3
439	2016-04-25 17:40:34	26	35.5	9.6
440	2016-04-25 18:40:34	26.5	36.5	10.4
441	2016-04-25 19:40:34	23.5	38.5	8.6
442	2016-04-25 20:40:34	19	44.5	6.6
443	2016-04-25 21:40:34	15.5	56.5	6.9
444	2016-04-25 22:40:34	14	61	6.6
445	2016-04-25 23:40:34	13.5	64	6.8
446	2016-04-26 00:40:34	12.5	64	5.9
447	2016-04-26 01:40:34	12.5	61	5.2
448	2016-04-26 02:40:34	12	64	5.4
449	2016-04-26 03:40:34	11.5	64.5	5
450	2016-04-26 04:40:34	11.5	64	4.9
451	2016-04-26 05:40:34	11	64.5	4.6
452	2016-04-26 06:40:34	10.5	65	4.2
453	2016-04-26 07:40:34	10.5	65	4.2
454	2016-04-26 08:40:34	10.5	65.5	4.3
455	2016-04-26 09:40:34	13	61.5	5.8
456	2016-04-26 10:40:34	15.5	53.5	6.1
457	2016-04-26 11:40:34	17.5	53.5	8
458	2016-04-26 12:40:34	18.5	45	6.4
459	2016-04-26 13:40:34	20	45	7.7
460	2016-04-26 14:40:34	20	45	7.7
461	2016-04-26 15:40:34	20.5	40	6.4
462	2016-04-26 16:40:34	20.5	39	6.1
463	2016-04-26 17:40:34	21	36	5.4
464	2016-04-26 18:40:34	25	26	4.2
465	2016-04-26 19:40:34	23	30.5	4.7
466	2016-04-26 20:40:34	19.5	37	4.4
467	2016-04-26 21:40:34	16	48.5	5.2
468	2016-04-26 22:40:34	14.5	48.5	3.8
469	2016-04-26 23:40:34	13.5	50.5	3.4
470	2016-04-27 00:40:34	13.5	54.5	4.5
471	2016-04-27 01:40:34	13	56.5	4.6
472	2016-04-27 02:40:34	12.5	58	4.5
473	2016-04-27 03:40:34	12.5	59	4.7
474	2016-04-27 04:40:34	11.5	61	4.3
475	2016-04-27 05:40:34	12	60	4.5
476	2016-04-27 06:40:34	11.5	61	4.3
477	2016-04-27 07:40:34	11.5	63.5	4.8
478	2016-04-27 08:40:34	12	65	5.6
479	2016-04-27 09:40:34	13.5	67	7.5
480	2016-04-27 10:40:34	14	65.5	7.6
481	2016-04-27 11:40:34	15.5	62.5	8.4
482	2016-04-27 12:40:34	16.5	51.5	6.5
483	2016-04-27 13:40:34	17.5	42	4.5
484	2016-04-27 14:40:34	17.5	41	4.1
485	2016-04-27 15:40:34	17	48.5	6.1
486	2016-04-27 16:40:34	17.5	52.5	7.7
487	2016-04-27 17:40:34	16	57	7.5
488	2016-04-27 18:40:34	17.5	57	8.9
489	2016-04-27 19:40:34	19.5	54	10
490	2016-04-27 20:40:34	16	64.5	9.3
491	2016-04-27 21:40:34	14	69	8.4
492	2016-04-27 22:40:34	12.5	71.5	7.5
493	2016-04-27 23:40:34	12	71.5	7
494	2016-04-28 00:40:34	12	73	7.3
495	2016-04-28 01:40:34	11	74.5	6.6
496	2016-04-28 02:40:34	10.5	74	6.1
497	2016-04-28 03:40:34	10	76.5	6.1
498	2016-04-28 04:40:34	9	78.5	5.5
499	2016-04-28 05:40:34	8.5	79	5.1
500	2016-04-28 06:40:34	8	78.5	4.5
501	2016-04-28 07:40:34	8.5	76.5	4.6
502	2016-04-28 08:40:34	9.5	77	5.7
503	2016-04-28 09:40:34	9	81	5.9
504	2016-04-28 10:40:34	9.5	80.5	6.3
505	2016-04-28 11:40:34	11.5	77	7.6
2	2016-04-28 13:14:49	12.5	75.5	8.3
3	2016-04-28 14:14:49	13	70	7.7
4	2016-04-28 15:14:49	13.5	68	7.7
5	2016-04-28 16:14:49	15.5	60.5	7.9
6	2016-04-28 17:14:49	15.5	63.5	8.6
7	2016-04-28 18:14:49	15.5	62.5	8.4
8	2016-04-28 19:14:49	15.5	58.5	7.4
9	2016-04-28 20:14:49	15.5	58.5	7.4
10	2016-04-28 21:14:49	14.5	59.5	6.7
11	2016-04-28 22:14:49	14	60.5	6.5
12	2016-04-28 23:14:49	13	64	6.4
13	2016-04-29 00:14:49	12.5	64	5.9
14	2016-04-29 01:14:49	12	64.5	5.5
15	2016-04-29 02:14:49	12	66	5.9
16	2016-04-29 03:14:49	12	65	5.6
17	2016-04-29 04:14:49	11.5	65	5.2
18	2016-04-29 05:14:49	11	68	5.3
19	2016-04-29 06:14:49	11	71.5	6.1
20	2016-04-29 07:14:49	10.5	69	5.1
21	2016-04-29 08:14:49	11	70	5.7
22	2016-04-29 09:14:49	11.5	70.5	6.3
23	2016-04-29 10:14:49	13.5	67	7.5
24	2016-04-29 11:14:49	15.5	65.5	9.1
25	2016-04-29 12:14:49	15	67	8.9
26	2016-04-29 13:14:49	16.5	65	9.9
27	2016-04-29 14:14:49	16.5	64	9.7
28	2016-04-29 15:14:49	17.5	62.5	10.3
29	2016-04-29 16:14:49	18.5	59.5	10.5
30	2016-04-29 17:14:49	17.5	61	9.9
31	2016-04-29 18:14:49	19	56	10
32	2016-04-29 19:14:49	18.5	56.5	9.7
33	2016-04-29 20:14:49	18	51.5	7.9
34	2016-04-29 21:14:49	16.5	54	7.2
35	2016-04-29 22:14:49	15.5	58	7.3
36	2016-04-29 23:14:49	15	59	7.1
37	2016-04-30 00:14:49	15	58	6.8
38	2016-04-30 01:14:49	14	62	6.8
39	2016-04-30 02:14:49	13.5	58	5.4
40	2016-04-30 03:14:49	12.5	61.5	5.3
41	2016-04-30 04:14:49	12.5	62.5	5.5
42	2016-04-30 05:14:49	12	62	5
43	2016-04-30 06:14:49	12	63.5	5.3
44	2016-04-30 07:14:49	11.5	64.5	5
45	2016-04-30 08:14:49	11.5	65.5	5.3
46	2016-04-30 09:14:49	13	62	5.9
47	2016-04-30 10:14:49	15	51.5	5.1
48	2016-04-30 11:14:49	16	49.5	5.4
49	2016-04-30 12:14:49	17	47.5	5.8
50	2016-04-30 13:14:49	17.5	46	5.8
51	2016-04-30 14:14:49	18	35	2.3
52	2016-04-30 15:14:49	19	36.5	3.8
53	2016-04-30 16:14:49	19	32.5	2.2
54	2016-04-30 17:14:49	19.5	25	-1
55	2016-04-30 18:14:49	19.5	30	1.5
56	2016-04-30 19:14:49	19	27.5	-0.1
57	2016-04-30 20:14:49	18	32.5	1.3
58	2016-04-30 21:14:49	16	35.5	0.8
59	2016-04-30 22:14:49	15	41	1.9
60	2016-04-30 23:14:49	14	44	2
61	2016-05-01 00:14:49	13.5	41	0.5
62	2016-05-01 01:14:49	13	41.5	0.2
63	2016-05-01 02:14:49	12.5	43	0.3
64	2016-05-01 03:14:49	12	47	1.1
65	2016-05-01 04:14:49	12	50.5	2.1
66	2016-05-01 05:14:49	11	46.5	0
67	2016-05-01 06:14:49	9	53	-0.1
68	2016-05-01 07:14:49	8	57.5	0.1
69	2016-05-01 08:14:49	7.5	60.5	0.4
70	2016-05-01 09:14:49	10	58	2.1
71	2016-05-01 10:14:49	12	56.5	3.6
72	2016-05-01 11:14:49	13	55	4.2
73	2016-05-01 12:14:49	15	52	5.2
74	2016-05-01 13:14:49	15.5	49.5	5
75	2016-05-01 14:14:49	15.5	48	4.5
76	2016-05-01 15:14:49	16.5	48.5	5.6
77	2016-05-01 16:14:49	17	49	6.2
78	2016-05-01 17:14:49	17	47	5.6
79	2016-05-01 18:14:49	17	37.5	2.4
80	2016-05-01 19:14:49	17.5	32.5	0.9
81	2016-05-01 20:14:49	17	37	2.2
82	2016-05-01 21:14:49	15	31	-2
83	2016-05-01 22:14:49	14.5	35.5	-0.6
84	2016-05-01 23:14:49	13.5	34	-2
85	2016-05-02 00:14:49	13.5	30.5	-3.5
86	2016-05-02 01:14:49	12.5	29	-5
87	2016-05-02 02:14:49	13	29	-4.6
88	2016-05-02 03:14:49	12.5	28.5	-5.3
89	2016-05-02 04:14:49	12.5	32	-3.7
90	2016-05-02 05:14:49	12	33.5	-3.6
91	2016-05-02 06:14:49	11.5	35	-3.4
92	2016-05-02 07:14:49	10	41.5	-2.5
93	2016-05-02 08:14:49	9.5	40.5	-3.2
94	2016-05-02 09:14:49	12	46.5	0.9
95	2016-05-02 10:14:49	13.5	42.5	1
96	2016-05-02 11:14:49	14.5	44	2.4
97	2016-05-02 12:14:49	17	50	6.5
98	2016-05-02 13:14:49	17.5	49.5	6.8
99	2016-05-02 14:14:49	18	45	5.9
100	2016-05-02 15:14:49	18.5	50.5	8
101	2016-05-02 16:14:49	19	50.5	8.5
102	2016-05-02 17:14:49	19	50	8.4
103	2016-05-02 18:14:49	19	48.5	7.9
104	2016-05-02 19:14:49	19.5	47.5	8.1
105	2016-05-02 20:14:49	19	47.5	7.6
106	2016-05-02 21:14:49	17.5	48.5	6.5
107	2016-05-02 22:14:49	16	44.5	3.9
108	2016-05-02 23:14:49	15.5	39.5	1.8
109	2016-05-03 00:14:49	15.5	39	1.6
110	2016-05-03 01:14:49	15	39	1.2
111	2016-05-03 02:14:49	15	39	1.2
112	2016-05-03 03:14:49	14.5	39	0.7
113	2016-05-03 04:14:49	14.5	39	0.7
114	2016-05-03 05:14:49	14	42	1.3
115	2016-05-03 06:14:49	14	40.5	0.8
116	2016-05-03 07:14:49	14	40.5	0.8
117	2016-05-03 08:14:49	14	41.5	1.1
[truncated: 5,820 more rows]

## Sheet: 2017
Los Jorges	Time	Celsius(°C)	Humidity(%rh)	dew point(°C)	Serial Number
901	2017-01-01 00:25:11	1.5	62.5	-4.9
902	2017-01-01 01:25:11	1	64.5	-4.9
903	2017-01-01 02:25:11	1.5	60	-5.4
904	2017-01-01 03:25:11	1	56.5	-6.7
905	2017-01-01 04:25:11	0.5	59.5	-6.5
906	2017-01-01 05:25:11	0	63	-6.2
907	2017-01-01 06:25:11	-0.5	60	-7.3
908	2017-01-01 07:25:11	-0.5	58.5	-7.6
909	2017-01-01 08:25:11	-0.5	61.5	-7
910	2017-01-01 09:25:11	-0.5	60.5	-7.2
911	2017-01-01 10:25:11	-0.5	63.5	-6.6
912	2017-01-01 11:25:11	0.5	64	-5.5
913	2017-01-01 12:25:11	1.5	64	-4.6
914	2017-01-01 13:25:11	2	69.5	-3
915	2017-01-01 14:25:11	3	75	-1
916	2017-01-01 15:25:11	4	76.5	0.3
917	2017-01-01 16:25:11	4.5	76.5	0.7
918	2017-01-01 17:25:11	4	78	0.5
919	2017-01-01 18:25:11	3.5	79	0.2
920	2017-01-01 19:25:11	3.5	79.5	0.3
921	2017-01-01 20:25:11	4	78.5	0.6
922	2017-01-01 21:25:11	4	78	0.5
923	2017-01-01 22:25:11	4	78.5	0.6
924	2017-01-01 23:25:11	4	77.5	0.4
925	2017-01-02 00:25:11	4	78	0.5
926	2017-01-02 01:25:11	4.5	76.5	0.7
927	2017-01-02 02:25:11	4.5	76	0.6
928	2017-01-02 03:25:11	5	75	0.9
929	2017-01-02 04:25:11	4.5	76.5	0.7
930	2017-01-02 05:25:11	4.5	77.5	0.9
931	2017-01-02 06:25:11	4.5	78	1
932	2017-01-02 07:25:11	5	76.5	1.2
933	2017-01-02 08:25:11	5	76.5	1.2
934	2017-01-02 09:25:11	5	76.5	1.2
935	2017-01-02 10:25:11	5	76.5	1.2
936	2017-01-02 11:25:11	5.5	76	1.6
937	2017-01-02 12:25:11	6.5	74	2.2
938	2017-01-02 13:25:11	6.5	73	2
939	2017-01-02 14:25:11	6.5	73.5	2.1
940	2017-01-02 15:25:11	7	65.5	1
941	2017-01-02 16:25:11	7	71	2.1
942	2017-01-02 17:25:11	7	70	1.9
943	2017-01-02 18:25:11	7	70.5	2
944	2017-01-02 19:25:11	7	69	1.7
945	2017-01-02 20:25:11	7	69	1.7
946	2017-01-02 21:25:11	7	69.5	1.8
947	2017-01-02 22:25:11	7	69.5	1.8
948	2017-01-02 23:25:11	7	68	1.5
949	2017-01-03 00:25:11	7	70.5	2
950	2017-01-03 01:25:11	7	65	0.9
951	2017-01-03 02:25:11	8	62.5	1.3
952	2017-01-03 03:25:11	7.5	69.5	2.3
953	2017-01-03 04:25:11	7.5	72	2.8
954	2017-01-03 05:25:11	7.5	74	3.2
955	2017-01-03 06:25:11	7.5	74.5	3.3
956	2017-01-03 07:25:11	8	73	3.5
957	2017-01-03 08:25:11	7.5	79	4.1
958	2017-01-03 09:25:11	7.5	82	4.6
959	2017-01-03 10:25:11	7	85	4.7
960	2017-01-03 11:25:11	7.5	86	5.3
961	2017-01-03 12:25:11	8	88.5	6.2
962	2017-01-03 13:25:11	8.5	88	6.6
963	2017-01-03 14:25:11	8.5	87	6.5
964	2017-01-03 15:25:11	8.5	88	6.6
965	2017-01-03 16:25:11	8.5	87.5	6.5
966	2017-01-03 17:25:11	9	91	7.6
967	2017-01-03 18:25:11	9	90.5	7.5
968	2017-01-03 19:25:11	8.5	91	7.1
969	2017-01-03 20:25:11	8.5	90	7
970	2017-01-03 21:25:11	7.5	89.5	5.9
971	2017-01-03 22:25:11	7	90.5	5.6
972	2017-01-03 23:25:11	7.5	90	6
973	2017-01-04 00:25:11	6.5	90.5	5.1
974	2017-01-04 01:25:11	7	91.5	5.7
975	2017-01-04 02:25:11	6.5	91.5	5.2
976	2017-01-04 03:25:11	6.5	92	5.3
977	2017-01-04 04:25:11	6.5	91	5.1
978	2017-01-04 05:25:11	6	91	4.6
979	2017-01-04 06:25:11	6	90.5	4.6
980	2017-01-04 07:25:11	6.5	89	4.8
981	2017-01-04 08:25:11	6	89.5	4.4
982	2017-01-04 09:25:11	6.5	89.5	4.9
983	2017-01-04 10:25:11	6.5	90	5
984	2017-01-04 11:25:11	7	91	5.6
985	2017-01-04 12:25:11	7.5	93	6.4
986	2017-01-04 13:25:11	8	92.5	6.9
987	2017-01-04 14:25:11	9	94.5	8.2
988	2017-01-04 15:25:11	9.5	94	8.6
989	2017-01-04 16:25:11	9.5	93.5	8.5
990	2017-01-04 17:25:11	10	92.5	8.8
991	2017-01-04 18:25:11	9.5	92	8.3
992	2017-01-04 19:25:11	9	93	7.9
993	2017-01-04 20:25:11	8.5	92.5	7.4
994	2017-01-04 21:25:11	8.5	93	7.4
995	2017-01-04 22:25:11	8	93	6.9
996	2017-01-04 23:25:11	8.5	89.5	6.9
997	2017-01-05 00:25:11	8	86.5	5.9
998	2017-01-05 01:25:11	8	87.5	6.1
999	2017-01-05 02:25:11	7	87	5
1000	2017-01-05 03:25:11	6.5	88	4.7
1001	2017-01-05 04:25:11	6.5	86.5	4.4
1002	2017-01-05 05:25:11	6	87.5	4.1
1003	2017-01-05 06:25:11	6.5	85.5	4.2
1004	2017-01-05 07:25:11	5.5	86.5	3.4
1005	2017-01-05 08:25:11	5.5	87.5	3.6
1006	2017-01-05 09:25:11	5.5	87	3.5
1007	2017-01-05 10:25:11	6	86	3.8
1008	2017-01-05 11:25:11	6.5	88	4.7
1009	2017-01-05 12:25:11	6.5	90	5
1010	2017-01-05 13:25:11	7	93	5.9
1011	2017-01-05 14:25:11	8	91	6.6
1012	2017-01-05 15:25:11	8	91.5	6.7
1013	2017-01-05 16:25:11	8.5	90.5	7
1014	2017-01-05 17:25:11	8.5	90	7
1015	2017-01-05 18:25:11	7.5	89.5	5.9
1016	2017-01-05 19:25:11	7	89	5.3
1017	2017-01-05 20:25:11	7	86.5	4.9
1018	2017-01-05 21:25:11	6.5	81	3.5
1019	2017-01-05 22:25:11	6.5	73	2
1020	2017-01-05 23:25:11	6	70	1
1021	2017-01-06 00:25:11	5.5	70	0.5
1022	2017-01-06 01:25:11	5.5	65.5	-0.4
1023	2017-01-06 02:25:11	5	64.5	-1.1
1024	2017-01-06 03:25:11	5.5	58	-2.1
1025	2017-01-06 04:25:11	5.5	60.5	-1.5
1026	2017-01-06 05:25:11	5	59.5	-2.2
1027	2017-01-06 06:25:11	5	58	-2.6
1028	2017-01-06 07:25:11	5	58	-2.6
1029	2017-01-06 08:25:11	4.5	58.5	-2.9
1030	2017-01-06 09:25:11	5	58	-2.6
1031	2017-01-06 10:25:11	4.5	63.5	-1.8
1032	2017-01-06 11:25:11	5.5	68.5	0.2
1033	2017-01-06 12:25:11	6	65.5	0
1034	2017-01-06 13:25:11	6.5	69	1.2
1035	2017-01-06 14:25:11	7	74	2.7
1036	2017-01-06 15:25:11	8	74	3.7
1037	2017-01-06 16:25:11	8.5	69	3.1
1038	2017-01-06 17:25:11	8	71	3.1
1039	2017-01-06 18:25:11	7.5	69.5	2.3
1040	2017-01-06 19:25:11	6.5	70	1.4
1041	2017-01-06 20:25:11	6	70	1
1042	2017-01-06 21:25:11	6	64	-0.3
1043	2017-01-06 22:25:11	5.5	65	-0.5
1044	2017-01-06 23:25:11	5	64.5	-1.1
1045	2017-01-07 00:25:11	5	65.5	-0.9
1046	2017-01-07 01:25:11	5	64.5	-1.1
1047	2017-01-07 02:25:11	4.5	63	-1.9
1048	2017-01-07 03:25:11	4.5	59.5	-2.7
1049	2017-01-07 04:25:11	3.5	62	-3.1
1050	2017-01-07 05:25:11	3.5	62	-3.1
1051	2017-01-07 06:25:11	3.5	59	-3.7
1052	2017-01-07 07:25:11	3	60	-4
1053	2017-01-07 08:25:11	3	58	-4.4
1054	2017-01-07 09:25:11	2.5	58	-4.9
1055	2017-01-07 10:25:11	3	59	-4.2
1056	2017-01-07 11:25:11	4	62	-2.6
1057	2017-01-07 12:25:11	4.5	59.5	-2.7
1058	2017-01-07 13:25:11	5	64.5	-1.1
1059	2017-01-07 14:25:11	6.5	68	1
1060	2017-01-07 15:25:11	6.5	68	1
1061	2017-01-07 16:25:11	7	69	1.7
1062	2017-01-07 17:25:11	7	67.5	1.4
1063	2017-01-07 18:25:11	6	68.5	0.7
1064	2017-01-07 19:25:11	5.5	70	0.5
1065	2017-01-07 20:25:11	5	63.5	-1.3
1066	2017-01-07 21:25:11	4.5	65	-1.5
1067	2017-01-07 22:25:11	4.5	61	-2.4
1068	2017-01-07 23:25:11	4	64	-2.2
1069	2017-01-08 00:25:11	4	62	-2.6
1070	2017-01-08 01:25:11	3.5	60.5	-3.4
1071	2017-01-08 02:25:11	3	61	-3.8
1072	2017-01-08 03:25:11	3	60.5	-3.9
1073	2017-01-08 04:25:11	2.5	60	-4.5
1074	2017-01-08 05:25:11	2.5	60	-4.5
1075	2017-01-08 06:25:11	2	58	-5.4
1076	2017-01-08 07:25:11	2	58	-5.4
1077	2017-01-08 08:25:11	2	55.5	-6
1078	2017-01-08 09:25:11	2	57.5	-5.5
1079	2017-01-08 10:25:11	2	57.5	-5.5
1080	2017-01-08 11:25:11	3	61.5	-3.7
1081	2017-01-08 12:25:11	3.5	59	-3.7
1082	2017-01-08 13:25:11	4.5	66.5	-1.2
1083	2017-01-08 14:25:11	5.5	69.5	0.4
1084	2017-01-08 15:25:11	6	73.5	1.6
1085	2017-01-08 16:25:11	6.5	73	2
1086	2017-01-08 17:25:11	6	73.5	1.6
1087	2017-01-08 18:25:11	6	73	1.5
1088	2017-01-08 19:25:11	5	71	0.2
1089	2017-01-08 20:25:11	5	67.5	-0.5
1090	2017-01-08 21:25:11	5.5	58.5	-2
1091	2017-01-08 22:25:11	5	60	-2.1
1092	2017-01-08 23:25:11	5	58.5	-2.4
1093	2017-01-09 00:25:11	6	54	-2.6
1094	2017-01-09 01:25:11	6	49.5	-3.8
1095	2017-01-09 02:25:11	6.5	52.5	-2.5
1096	2017-01-09 03:25:11	6.5	52	-2.6
1097	2017-01-09 04:25:11	6.5	53.5	-2.2
1098	2017-01-09 05:25:11	7.5	50	-2.2
1099	2017-01-09 06:25:11	7	49.5	-2.8
1100	2017-01-09 07:25:11	7.5	48	-2.8
1101	2017-01-09 08:25:11	8	47	-2.6
1102	2017-01-09 09:25:11	6	50	-3.6
1103	2017-01-09 10:25:11	5.5	51.5	-3.7
1104	2017-01-09 11:25:11	6	57	-1.9
1105	2017-01-09 12:25:11	6.5	57.5	-1.3
1106	2017-01-09 13:25:11	7	63.5	0.6
1107	2017-01-09 14:25:11	7.5	64	1.1
1108	2017-01-09 15:25:11	8.5	65.5	2.4
1109	2017-01-09 16:25:11	8.5	65	2.3
1110	2017-01-09 17:25:11	8.5	65	2.3
1111	2017-01-09 18:25:11	8	64	1.6
1112	2017-01-09 19:25:11	8	56	-0.2
1113	2017-01-09 20:25:11	7.5	52	-1.7
1114	2017-01-09 21:25:11	8	44	-3.5
1115	2017-01-09 22:25:11	7.5	43	-4.2
1116	2017-01-09 23:25:11	7.5	44.5	-3.8
1117	2017-01-10 00:25:11	8	44	-3.5
1118	2017-01-10 01:25:11	8	44	-3.5
1119	2017-01-10 02:25:11	8	44.5	-3.3
1120	2017-01-10 03:25:11	8	44	-3.5
1121	2017-01-10 04:25:11	7	52	-2.2
1122	2017-01-10 05:25:11	7	54.5	-1.5
1123	2017-01-10 06:25:11	7	54	-1.7
1124	2017-01-10 07:25:11	7.5	52	-1.7
1125	2017-01-10 08:25:11	7.5	51.5	-1.8
1126	2017-01-10 09:25:11	8	55	-0.5
1127	2017-01-10 10:25:11	8.5	59.5	1.1
1128	2017-01-10 11:25:11	9.5	61.5	2.5
1129	2017-01-10 12:25:11	9.5	64.5	3.2
1130	2017-01-10 13:25:11	10.5	61.5	3.4
1131	2017-01-10 14:25:11	11	61.5	3.9
1132	2017-01-10 15:25:11	12	60	4.5
1133	2017-01-10 16:25:11	12	58	4
1134	2017-01-10 17:25:11	11.5	60.5	4.1
1135	2017-01-10 18:25:11	11	63.5	4.4
1136	2017-01-10 19:25:11	10	66	4
1137	2017-01-10 20:25:11	10	66	4
1138	2017-01-10 21:25:11	10	67	4.2
1139	2017-01-10 22:25:11	10	66.5	4.1
1140	2017-01-10 23:25:11	9.5	67	3.7
1141	2017-01-11 00:25:11	9	68	3.4
1142	2017-01-11 01:25:11	9	67.5	3.3
1143	2017-01-11 02:25:11	9	68	3.4
1144	2017-01-11 03:25:11	9	68	3.4
1145	2017-01-11 04:25:11	10	66.5	4.1
1146	2017-01-11 05:25:11	9.5	67.5	3.8
1147	2017-01-11 06:25:11	10	66.5	4.1
1148	2017-01-11 07:25:11	10.5	65.5	4.3
1149	2017-01-11 08:25:11	11	64	4.5
1150	2017-01-11 09:25:11	11	63.5	4.4
1151	2017-01-11 10:25:11	12	62	5
1152	2017-01-11 11:25:11	13	60.5	5.5
1153	2017-01-11 12:25:11	13.5	60.5	6
1154	2017-01-11 13:25:11	14.5	58.5	6.5
1155	2017-01-11 14:25:11	15.5	54.5	6.4
1156	2017-01-11 15:25:11	16.5	54	7.2
1157	2017-01-11 16:25:11	16	55	7
1158	2017-01-11 17:25:11	15	59.5	7.2
1159	2017-01-11 18:25:11	14	61.5	6.7
1160	2017-01-11 19:25:11	12.5	65.5	6.2
1161	2017-01-11 20:25:11	12	67.5	6.2
1162	2017-01-11 21:25:11	12	66	5.9
1163	2017-01-11 22:25:11	11	65	4.7
1164	2017-01-11 23:25:11	10	66.5	4.1
1165	2017-01-12 00:25:11	10	66	4
1166	2017-01-12 01:25:11	10	63.5	3.4
1167	2017-01-12 02:25:11	9.5	67	3.7
1168	2017-01-12 03:25:11	8.5	69	3.1
1169	2017-01-12 04:25:11	8.5	70.5	3.5
1170	2017-01-12 05:25:11	8.5	71.5	3.7
1171	2017-01-12 06:25:11	8	71.5	3.2
1172	2017-01-12 07:25:11	7.5	72.5	2.9
1173	2017-01-12 08:25:11	8	74.5	3.8
1174	2017-01-12 09:25:11	7.5	78	3.9
1175	2017-01-12 10:25:11	8	81	4.9
1176	2017-01-12 11:25:11	9.5	78.5	6
1177	2017-01-12 12:25:11	10.5	76.5	6.6
1178	2017-01-12 13:25:11	11.5	78	7.8
1179	2017-01-12 14:25:11	11.5	78.5	7.9
1180	2017-01-12 15:25:11	12	78	8.3
1181	2017-01-12 16:25:11	12	78	8.3
1182	2017-01-12 17:25:11	11.5	79	8
1183	2017-01-12 18:25:11	11	79.5	7.6
1184	2017-01-12 19:25:11	10.5	79.5	7.1
1185	2017-01-12 20:25:11	9.5	82	6.6
1186	2017-01-12 21:25:11	9.5	83	6.8
1187	2017-01-12 22:25:11	9	80.5	5.8
1188	2017-01-12 23:25:11	9	76.5	5.1
1189	2017-01-13 00:25:11	9	71.5	4.1
1190	2017-01-13 01:25:11	9	71.5	4.1
1191	2017-01-13 02:25:11	8.5	68.5	3
1192	2017-01-13 03:25:11	7.5	67.5	1.9
1193	2017-01-13 04:25:11	7.5	66.5	1.7
1194	2017-01-13 05:25:11	7.5	68	2
1195	2017-01-13 06:25:11	7.5	66	1.6
1196	2017-01-13 07:25:11	7.5	67.5	1.9
1197	2017-01-13 08:25:11	6	66.5	0.2
1198	2017-01-13 09:25:11	5.5	63.5	-0.9
1199	2017-01-13 10:25:11	5	66	-0.8
1200	2017-01-13 11:25:11	5.5	64.5	-0.6
1201	2017-01-13 12:25:11	6.5	56.5	-1.5
1202	2017-01-13 13:25:11	7.5	53	-1.4
1203	2017-01-13 14:25:11	8	51.5	-1.4
1204	2017-01-13 15:25:11	8.5	48	-1.9
1205	2017-01-13 16:25:11	8.5	50	-1.3
1206	2017-01-13 17:25:11	8	46	-2.9
1207	2017-01-13 18:25:11	7.5	48	-2.8
1208	2017-01-13 19:25:11	6.5	52.5	-2.5
1209	2017-01-13 20:25:11	6	54.5	-2.5
1210	2017-01-13 21:25:11	6	53.5	-2.7
1211	2017-01-13 22:25:11	5.5	54	-3.1
1212	2017-01-13 23:25:11	5	55.5	-3.2
1213	2017-01-14 00:25:11	4.5	58.5	-2.9
1214	2017-01-14 01:25:11	4.5	58.5	-2.9
1215	2017-01-14 02:25:11	4.5	59	-2.8
1216	2017-01-14 03:25:11	4	57.5	-3.6
1217	2017-01-14 04:25:11	2.5	61.5	-4.1
1218	2017-01-14 05:25:11	3	60	-4
1219	2017-01-14 06:25:11	2.5	62	-4
1220	2017-01-14 07:25:11	2.5	61	-4.2
1221	2017-01-14 08:25:11	3	59	-4.2
1222	2017-01-14 09:25:11	3	57	-4.7
1223	2017-01-14 10:25:11	3	55	-5.1
1224	2017-01-14 11:25:11	4.5	51	-4.7
1225	2017-01-14 12:25:11	5	52	-4
1226	2017-01-14 13:25:11	6	50.5	-3.5
1227	2017-01-14 14:25:11	6.5	49	-3.4
1228	2017-01-14 15:25:11	7	47.5	-3.4
1229	2017-01-14 16:25:11	7.5	43.5	-4.1
1230	2017-01-14 17:25:11	7	46.5	-3.7
1231	2017-01-14 18:25:11	6	49.5	-3.8
1232	2017-01-14 19:25:11	5.5	52.5	-3.4
1233	2017-01-14 20:25:11	4.5	54.5	-3.9
1234	2017-01-14 21:25:11	4	58	-3.5
1235	2017-01-14 22:25:11	3.5	61	-3.3
1236	2017-01-14 23:25:11	2.5	62	-4
1237	2017-01-15 00:25:11	3	60	-4
1238	2017-01-15 01:25:11	3.5	57	-4.2
1239	2017-01-15 02:25:11	3	56	-4.9
1240	2017-01-15 03:25:11	2.5	58.5	-4.8
1241	2017-01-15 04:25:11	2.5	59.5	-4.6
1242	2017-01-15 05:25:11	2.5	60.5	-4.4
1243	2017-01-15 06:25:11	2	60	-4.9
1244	2017-01-15 07:25:11	2.5	60.5	-4.4
1245	2017-01-15 08:25:11	3	61.5	-3.7
1246	2017-01-15 09:25:11	3	61.5	-3.7
1247	2017-01-15 10:25:11	3.5	62.5	-3
1248	2017-01-15 11:25:11	5	61.5	-1.8
1249	2017-01-15 12:25:11	6.5	58	-1.2
1250	2017-01-15 13:25:11	7.5	53.5	-1.3
1251	2017-01-15 14:25:11	8	52.5	-1.1
1252	2017-01-15 15:25:11	8.5	50	-1.3
1253	2017-01-15 16:25:11	8.5	49	-1.6
1254	2017-01-15 17:25:11	8.5	49.5	-1.4
1255	2017-01-15 18:25:11	7.5	51.5	-1.8
1256	2017-01-15 19:25:11	6.5	55.5	-1.8
1257	2017-01-15 20:25:11	6	57.5	-1.7
1258	2017-01-15 21:25:11	5.5	60.5	-1.5
1259	2017-01-15 22:25:11	6	57	-1.9
1260	2017-01-15 23:25:11	6	57	-1.9
1261	2017-01-16 00:25:11	6	59	-1.4
1262	2017-01-16 01:25:11	5.5	60.5	-1.5
1263	2017-01-16 02:25:11	4.5	61.5	-2.2
1264	2017-01-16 03:25:11	4.5	62.5	-2
1265	2017-01-16 04:25:11	4.5	64.5	-1.6
1266	2017-01-16 05:25:11	4	64.5	-2.1
1267	2017-01-16 06:25:11	4.5	63.5	-1.8
1268	2017-01-16 07:25:11	4.5	62	-2.1
1269	2017-01-16 08:25:11	4.5	62	-2.1
1270	2017-01-16 09:25:11	5	62.5	-1.6
1271	2017-01-16 10:25:11	4.5	65	-1.5
1272	2017-01-16 11:25:11	6	62.5	-0.6
1273	2017-01-16 12:25:11	7.5	57	-0.5
1274	2017-01-16 13:25:11	8.5	55	0
1275	2017-01-16 14:25:11	9.5	53	0.4
1276	2017-01-16 15:25:11	10	51.5	0.5
1277	2017-01-16 16:25:11	10.5	50.5	0.7
1278	2017-01-16 17:25:11	10	52.5	0.7
1279	2017-01-16 18:25:11	9	54.5	0.3
1280	2017-01-16 19:25:11	8.5	57.5	0.6
1281	2017-01-16 20:25:11	7.5	60	0.3
1282	2017-01-16 21:25:11	7.5	61	0.5
1283	2017-01-16 22:25:11	8	59.5	0.6
1284	2017-01-16 23:25:11	8	60	0.7
1285	2017-01-17 00:25:11	7.5	61	0.5
1286	2017-01-17 01:25:11	8	57.5	0.1
1287	2017-01-17 02:25:11	7	63	0.5
1288	2017-01-17 03:25:11	7	64.5	0.8
1289	2017-01-17 04:25:11	6.5	65	0.4
1290	2017-01-17 05:25:11	6.5	66.5	0.7
1291	2017-01-17 06:25:11	6	67.5	0.5
1292	2017-01-17 07:25:11	7	65	0.9
1293	2017-01-17 08:25:11	6.5	67.5	0.9
1294	2017-01-17 09:25:11	7	66.5	1.2
1295	2017-01-17 10:25:11	7	67.5	1.4
1296	2017-01-17 11:25:11	8.5	64.5	2.2
1297	2017-01-17 12:25:11	10.5	53.5	1.5
1298	2017-01-17 13:25:11	11.5	51.5	1.9
1299	2017-01-17 14:25:11	11.5	52	2
1300	2017-01-17 15:25:11	11	53.5	1.9
1301	2017-01-17 16:25:11	10	54.5	1.3
1302	2017-01-17 17:25:11	9.5	52	0.1
1303	2017-01-17 18:25:11	8.5	51.5	-0.9
1304	2017-01-17 19:25:11	8	52.5	-1.1
1305	2017-01-17 20:25:11	7	51.5	-2.3
1306	2017-01-17 21:25:11	5.5	30.5	-10.5
1307	2017-01-17 22:25:11	4.5	24	-14.3
1308	2017-01-17 23:25:11	3.5	23.5	-15.4
1309	2017-01-18 00:25:11	2.5	22.5	-16.8
1310	2017-01-18 01:25:11	2.5	23	-16.5
1311	2017-01-18 02:25:11	2	23	-16.9
1312	2017-01-18 03:25:11	1	30	-14.6
1313	2017-01-18 04:25:11	0.5	34.5	-13.3
1314	2017-01-18 05:25:11	-0.5	47.5	-10.3
1315	2017-01-18 06:25:11	-1	46.5	-11
1316	2017-01-18 07:25:11	-1.5	45.5	-11.7
1317	2017-01-18 08:25:11	-1.5	48.5	-10.9
1318	2017-01-18 09:25:11	-2	47.5	-11.6
1319	2017-01-18 10:25:11	-2	47	-11.8
1320	2017-01-18 11:25:11	-0.5	43.5	-11.4
1321	2017-01-18 12:25:11	0	45.5	-10.3
1322	2017-01-18 13:25:11	1	42.5	-10.3
1323	2017-01-18 14:25:11	1.5	43.5	-9.5
1324	2017-01-18 15:25:11	2.5	43	-8.8
1325	2017-01-18 16:25:11	2.5	46	-7.9
1326	2017-01-18 17:25:11	2.5	46.5	-7.8
1327	2017-01-18 18:25:11	2	47.5	-8
1328	2017-01-18 19:25:11	1.5	42	-10
1329	2017-01-18 20:25:11	1	44.5	-9.7
1330	2017-01-18 21:25:11	0	44.5	-10.6
1331	2017-01-18 22:25:11	-0.5	45	-10.9
1332	2017-01-18 23:25:11	-1	43.5	-11.8
1333	2017-01-19 00:25:11	0	38	-12.6
1334	2017-01-19 01:25:11	-0.5	40.5	-12.3
1335	2017-01-19 02:25:11	-1	40.5	-12.7
1336	2017-01-19 03:25:11	-1	44.5	-11.5
1337	2017-01-19 04:25:11	-1.5	43	-12.4
1338	2017-01-19 05:25:11	-1.5	42	-12.7
1339	2017-01-19 06:25:11	-1.5	44	-12.1
1340	2017-01-19 07:25:11	-1.5	41	-13
1341	2017-01-19 08:25:11	-2.5	44	-13
1342	2017-01-19 09:25:11	-2	39	-14.1
1343	2017-01-19 10:25:11	-2	43.5	-12.7
1344	2017-01-19 11:25:11	-1	47.5	-10.7
1345	2017-01-19 12:25:11	0	48.5	-9.5
1346	2017-01-19 13:25:11	0.5	47.5	-9.3
1347	2017-01-19 14:25:11	1	48	-8.8
1348	2017-01-19 15:25:11	2	49	-7.6
1349	2017-01-19 16:25:11	3	46	-7.5
1350	2017-01-19 17:25:11	2.5	42	-9.1
1351	2017-01-19 18:25:11	2	46	-8.4
1352	2017-01-19 19:25:11	1.5	48.5	-8.2
1353	2017-01-19 20:25:11	1	52.5	-7.6
1354	2017-01-19 21:25:11	1.5	54	-6.8
1355	2017-01-19 22:25:11	1	54	-7.2
1356	2017-01-19 23:25:11	1.5	54	-6.8
1357	2017-01-20 00:25:11	1.5	55.5	-6.4
1358	2017-01-20 01:25:11	1.5	57.5	-6
1359	2017-01-20 02:25:11	2	60.5	-4.8
1360	2017-01-20 03:25:11	3	63	-3.3
1361	2017-01-20 04:25:11	3	63.5	-3.2
1362	2017-01-20 05:25:11	3	64	-3.1
1363	2017-01-20 06:25:11	3	63.5	-3.2
1364	2017-01-20 07:25:11	3	67	-2.5
1365	2017-01-20 08:25:11	3.5	67	-2
1366	2017-01-20 09:25:11	3.5	67.5	-1.9
1367	2017-01-20 10:25:11	3	71	-1.7
1368	2017-01-20 11:25:11	3.5	71.5	-1.2
1369	2017-01-20 12:25:11	4	69	-1.2
1370	2017-01-20 13:25:11	5	68	-0.4
1371	2017-01-20 14:25:11	5.5	68	0.1
1372	2017-01-20 15:25:11	6	67.5	0.5
1373	2017-01-20 16:25:11	6	67.5	0.5
1374	2017-01-20 17:25:11	6	68	0.6
1375	2017-01-20 18:25:11	5.5	68.5	0.2
1376	2017-01-20 19:25:11	5.5	69	0.3
1377	2017-01-20 20:25:11	5	70	0
1378	2017-01-20 21:25:11	5	70	0
1379	2017-01-20 22:25:11	5	70.5	0.1
1380	2017-01-20 23:25:11	5	70	0
1381	2017-01-21 00:25:11	4.5	70.5	-0.4
1382	2017-01-21 01:25:11	4	70	-1
1383	2017-01-21 02:25:11	4	72	-0.6
1384	2017-01-21 03:25:11	4	72	-0.6
1385	2017-01-21 04:25:11	3.5	72.5	-1
1386	2017-01-21 05:25:11	2.5	73.5	-1.7
1387	2017-01-21 06:25:11	2.5	74	-1.7
1388	2017-01-21 07:25:11	3	73.5	-1.3
1389	2017-01-21 08:25:11	1.5	77	-2.1
1390	2017-01-21 09:25:11	2	76	-1.8
1391	2017-01-21 10:25:11	2.5	76	-1.3
1392	2017-01-21 11:25:11	3.5	74.5	-0.6
1393	2017-01-21 12:25:11	4	74	-0.2
1394	2017-01-21 13:25:11	5	75	0.9
1395	2017-01-21 14:25:11	5.5	74	1.2
1396	2017-01-21 15:25:11	6	71.5	1.2
1397	2017-01-21 16:25:11	7	70.5	2
1398	2017-01-21 17:25:11	7	68.5	1.6
1399	2017-01-21 18:25:11	6	69.5	0.9
1400	2017-01-21 19:25:11	5.5	68.5	0.2
1401	2017-01-21 20:25:11	5	69.5	-0.1
1402	2017-01-21 21:25:11	5	68.5	-0.3
1403	2017-01-21 22:25:11	4.5	68.5	-0.8
1404	2017-01-21 23:25:11	4.5	68	-0.9
1405	2017-01-22 00:25:11	4	69.5	-1.1
1406	2017-01-22 01:25:11	4	69.5	-1.1
1407	2017-01-22 02:25:11	3.5	70.5	-1.3
1408	2017-01-22 03:25:11	3	70.5	-1.8
1409	2017-01-22 04:25:11	3	70.5	-1.8
1410	2017-01-22 05:25:11	3	68.5	-2.2
1411	2017-01-22 06:25:11	3	66.5	-2.6
1412	2017-01-22 07:25:11	3.5	65.5	-2.3
1413	2017-01-22 08:25:11	3.5	62	-3.1
1414	2017-01-22 09:25:11	4.5	62	-2.1
1415	2017-01-22 10:25:11	4.5	63	-1.9
1416	2017-01-22 11:25:11	6.5	54	-2.1
1417	2017-01-22 12:25:11	8	49	-2
1418	2017-01-22 13:25:11	8.5	47.5	-2
1419	2017-01-22 14:25:11	9.5	43.5	-2.3
1420	2017-01-22 15:25:11	10	42.5	-2.1
1421	2017-01-22 16:25:11	10	42	-2.3
1422	2017-01-22 17:25:11	9.5	42	-2.8
1423	2017-01-22 18:25:11	8.5	46	-2.4
1424	2017-01-22 19:25:11	7.5	49	-2.5
1425	2017-01-22 20:25:11	6.5	52	-2.6
1426	2017-01-22 21:25:11	6.5	52.5	-2.5
1427	2017-01-22 22:25:11	6	54	-2.6
1428	2017-01-22 23:25:11	6	53.5	-2.7
1429	2017-01-23 00:25:11	5	55.5	-3.2
1430	2017-01-23 01:25:11	4.5	58	-3
1431	2017-01-23 02:25:11	4	57	-3.7
1432	2017-01-23 03:25:11	3.5	60.5	-3.4
1433	2017-01-23 04:25:11	3	59.5	-4.1
1434	2017-01-23 05:25:11	2	63	-4.3
1435	2017-01-23 06:25:11	1.5	65.5	-4.2
1436	2017-01-23 07:25:11	2	65.5	-3.8
1437	2017-01-23 08:25:11	2	65.5	-3.8
1438	2017-01-23 09:25:11	1.5	67	-3.9
1439	2017-01-23 10:25:11	1.5	68.5	-3.7
1440	2017-01-23 11:25:11	3	67	-2.5
1441	2017-01-23 12:25:11	4	67.5	-1.5
1442	2017-01-23 13:25:11	4.5	67	-1.1
1443	2017-01-23 14:25:11	5.5	65.5	-0.4
1444	2017-01-23 15:25:11	6	61	-0.9
1445	2017-01-23 16:25:11	7	56.5	-1
1446	2017-01-23 17:25:11	7.5	55	-0.9
1447	2017-01-23 18:25:11	6.5	57	-1.4
1448	2017-01-23 19:25:11	5.5	59.5	-1.7
1449	2017-01-23 20:25:11	5	61	-1.9
1450	2017-01-23 21:25:11	4.5	60.5	-2.5
1451	2017-01-23 22:25:11	4.5	59.5	-2.7
1452	2017-01-23 23:25:11	5	56	-3
1453	2017-01-24 00:25:11	4.5	55	-3.7
1454	2017-01-24 01:25:11	4.5	52	-4.5
1455	2017-01-24 02:25:11	5	54	-3.5
1456	2017-01-24 03:25:11	4.5	57	-3.3
1457	2017-01-24 04:25:11	4	54.5	-4.3
1458	2017-01-24 05:25:11	3.5	53.5	-5
1459	2017-01-24 06:25:11	3.5	53.5	-5
1460	2017-01-24 07:25:11	3	56	-4.9
1461	2017-01-24 08:25:11	3.5	55.5	-4.6
1462	2017-01-24 09:25:11	3	55.5	-5
1463	2017-01-24 10:25:11	3.5	54.5	-4.8
1464	2017-01-24 11:25:11	4.5	56	-3.5
1465	2017-01-24 12:25:11	5.5	56.5	-2.4
1466	2017-01-24 13:25:11	6	57	-1.9
1467	2017-01-24 14:25:11	7	56.5	-1
1468	2017-01-24 15:25:11	8	52	-1.2
1469	2017-01-24 16:25:11	8.5	51.5	-0.9
1470	2017-01-24 17:25:11	8	52	-1.2
1471	2017-01-24 18:25:11	7.5	54.5	-1.1
1472	2017-01-24 19:25:11	7	54.5	-1.5
1473	2017-01-24 20:25:11	6	55.5	-2.2
1474	2017-01-24 21:25:11	6	54	-2.6
1475	2017-01-24 22:25:11	5.5	51.5	-3.7
1476	2017-01-24 23:25:11	4.5	55	-3.7
1477	2017-01-25 00:25:11	4.5	56.5	-3.4
1478	2017-01-25 01:25:11	4	56.5	-3.8
1479	2017-01-25 02:25:11	4.5	54	-4
1480	2017-01-25 03:25:11	3.5	56	-4.4
1481	2017-01-25 04:25:11	3	56	-4.9
1482	2017-01-25 05:25:11	3	57	-4.7
1483	2017-01-25 06:25:11	2	57.5	-5.5
1484	2017-01-25 07:25:11	2	56.5	-5.7
1485	2017-01-25 08:25:11	2	56.5	-5.7
1486	2017-01-25 09:25:11	1.5	57	-6.1
1487	2017-01-25 10:25:11	2	58	-5.4
1488	2017-01-25 11:25:11	3.5	56	-4.4
1489	2017-01-25 12:25:11	4	57.5	-3.6
1490	2017-01-25 13:25:11	4.5	60	-2.6
1491	2017-01-25 14:25:11	5.5	59.5	-1.7
1492	2017-01-25 15:25:11	6	55	-2.3
1493	2017-01-25 16:25:11	6.5	56	-1.6
1494	2017-01-25 17:25:11	6.5	57	-1.4
1495	2017-01-25 18:25:11	6	56	-2.1
1496	2017-01-25 19:25:11	5	57	-2.8
1497	2017-01-25 20:25:11	4.5	61	-2.4
1498	2017-01-25 21:25:11	4	64	-2.2
1499	2017-01-25 22:25:11	3.5	64	-2.7
1500	2017-01-25 23:25:11	3.5	61	-3.3
1501	2017-01-26 00:25:11	3	61	-3.8
1502	2017-01-26 01:25:11	3.5	58	-4
1503	2017-01-26 02:25:11	2.5	61.5	-4.1
1504	2017-01-26 03:25:11	3	71	-1.7
1505	2017-01-26 04:25:11	3.5	77.5	-0.1
1506	2017-01-26 05:25:11	3.5	80.5	0.5
1507	2017-01-26 06:25:11	4	82.5	1.3
1508	2017-01-26 07:25:11	4	82.5	1.3
1509	2017-01-26 08:25:11	4	83	1.4
1510	2017-01-26 09:25:11	4	82.5	1.3
1511	2017-01-26 10:25:11	4	81.5	1.1
1512	2017-01-26 11:25:11	4.5	82	1.7
1513	2017-01-26 12:25:11	5	80.5	1.9
1514	2017-01-26 13:25:11	5.5	81	2.5
1515	2017-01-26 14:25:11	6.5	78	2.9
1516	2017-01-26 15:25:11	6.5	75.5	2.5
1517	2017-01-26 16:25:11	6.5	74.5	2.3
1518	2017-01-26 17:25:11	6.5	75	2.4
1519	2017-01-26 18:25:11	5.5	80.5	2.4
1520	2017-01-26 19:25:11	6	84.5	3.6
1521	2017-01-26 20:25:11	5.5	86	3.3
1522	2017-01-26 21:25:11	5.5	86.5	3.4
1523	2017-01-26 22:25:11	5	86	2.9
1524	2017-01-26 23:25:11	5	87	3
1525	2017-01-27 00:25:11	5	86.5	2.9
1526	2017-01-27 01:25:11	4.5	87.5	2.6
1527	2017-01-27 02:25:11	4.5	88.5	2.8
1528	2017-01-27 03:25:11	4.5	87.5	2.6
1529	2017-01-27 04:25:11	4.5	87.5	2.6
1530	2017-01-27 05:25:11	4	89	2.4
1531	2017-01-27 06:25:11	4	89	2.4
1532	2017-01-27 07:25:11	4.5	87.5	2.6
1533	2017-01-27 08:25:11	4	87.5	2.1
1534	2017-01-27 09:25:11	3.5	90.5	2.1
1535	2017-01-27 10:25:11	3.5	91.5	2.2
1536	2017-01-27 11:25:11	4	91	2.7
1537	2017-01-27 12:25:11	4	92.5	2.9
1538	2017-01-27 13:25:11	4.5	93.5	3.5
1539	2017-01-27 14:25:11	5	91.5	3.7
1540	2017-01-27 15:25:11	5	92	3.8
1541	2017-01-27 16:25:11	5	91	3.7
1542	2017-01-27 17:25:11	5	91.5	3.7
1543	2017-01-27 18:25:11	5	91	3.7
1544	2017-01-27 19:25:11	5	91.5	3.7
1545	2017-01-27 20:25:11	4.5	90	3
1546	2017-01-27 21:25:11	4.5	86.5	2.4
1547	2017-01-27 22:25:11	4	83	1.4
1548	2017-01-27 23:25:11	4	82	1.2
1549	2017-01-28 00:25:11	3.5	83	0.9
1550	2017-01-28 01:25:11	3.5	83.5	1
1551	2017-01-28 02:25:11	3.5	84	1.1
1552	2017-01-28 03:25:11	3.5	84	1.1
1553	2017-01-28 04:25:11	3.5	84	1.1
1554	2017-01-28 05:25:11	3.5	82	0.7
1555	2017-01-28 06:25:11	3.5	83.5	1
1556	2017-01-28 07:25:11	3	86.5	1
1557	2017-01-28 08:25:11	3	86	0.9
1558	2017-01-28 09:25:11	3	87	1.1
1559	2017-01-28 10:25:11	3.5	90.5	2.1
1560	2017-01-28 11:25:11	4	90.5	2.6
1561	2017-01-28 12:25:11	4.5	88.5	2.8
1562	2017-01-28 13:25:11	5	88.5	3.3
1563	2017-01-28 14:25:11	5.5	89	3.8
1564	2017-01-28 15:25:11	6	89.5	4.4
1565	2017-01-28 16:25:11	6	90	4.5
1566	2017-01-28 17:25:11	6.5	90.5	5.1
1567	2017-01-28 18:25:11	6	91	4.6
1568	2017-01-28 19:25:11	6	90.5	4.6
1569	2017-01-28 20:25:11	5.5	91	4.2
1570	2017-01-28 21:25:11	5.5	91.5	4.2
1571	2017-01-28 22:25:11	5.5	91.5	4.2
1572	2017-01-28 23:25:11	5	91.5	3.7
1573	2017-01-29 00:25:11	5.5	92.5	4.4
1574	2017-01-29 01:25:11	5.5	92.5	4.4
1575	2017-01-29 02:25:11	5.5	93.5	4.5
1576	2017-01-29 03:25:11	5.5	93	4.5
1577	2017-01-29 04:25:11	5.5	94	4.6
1578	2017-01-29 05:25:11	5.5	94.5	4.7
1579	2017-01-29 06:25:11	5.5	94.5	4.7
1580	2017-01-29 07:25:11	5.5	94	4.6
1581	2017-01-29 08:25:11	5.5	94.5	4.7
1582	2017-01-29 09:25:11	5.5	95	4.8
1583	2017-01-29 10:25:11	6	96	5.4
1584	2017-01-29 11:25:11	6	95	5.3
1585	2017-01-29 12:25:11	6.5	95.5	5.8
1586	2017-01-29 13:25:11	6.5	95	5.8
1587	2017-01-29 14:25:11	7	95.5	6.3
1588	2017-01-29 15:25:11	7	95	6.3
1589	2017-01-29 16:25:11	7.5	96.5	7
1590	2017-01-29 17:25:11	7	96	6.4
1591	2017-01-29 18:25:11	7.5	95.5	6.8
1592	2017-01-29 19:25:11	7.5	96.5	7
1593	2017-01-29 20:25:11	7.5	96.5	7
1594	2017-01-29 21:25:11	7.5	96.5	7
1595	2017-01-29 22:25:11	7.5	97	7.1
1596	2017-01-29 23:25:11	7.5	96.5	7
1597	2017-01-30 00:25:11	7.5	96.5	7
1598	2017-01-30 01:25:11	7.5	97	7.1
1599	2017-01-30 02:25:11	8	97	7.6
1600	2017-01-30 03:25:11	8	97	7.6
1601	2017-01-30 04:25:11	8	97	7.6
1602	2017-01-30 05:25:11	8	97.5	7.6
1603	2017-01-30 06:25:11	8	97.5	7.6
1604	2017-01-30 07:25:11	8.5	97.5	8.1
1605	2017-01-30 08:25:11	8	98	7.7
1606	2017-01-30 09:25:11	8.5	97.5	8.1
1607	2017-01-30 10:25:11	8.5	98	8.2
1608	2017-01-30 11:25:11	8.5	97.5	8.1
1609	2017-01-30 12:25:11	8.5	96.5	8
1610	2017-01-30 13:25:11	9	97	8.5
1611	2017-01-30 14:25:11	9	95.5	8.3
1612	2017-01-30 15:25:11	9.5	96	8.9
1613	2017-01-30 16:25:11	9.5	95.5	8.8
1614	2017-01-30 17:25:11	9.5	95.5	8.8
1615	2017-01-30 18:25:11	9.5	95	8.7
1616	2017-01-30 19:25:11	9	94	8.1
1617	2017-01-30 20:25:11	8.5	94	7.6
1618	2017-01-30 21:25:11	8	93	6.9
1619	2017-01-30 22:25:11	7.5	92.5	6.4
1620	2017-01-30 23:25:11	7.5	93.5	6.5
1621	2017-01-31 00:25:11	7	91	5.6
1622	2017-01-31 01:25:11	7.5	92	6.3
1623	2017-01-31 02:25:11	7.5	92.5	6.4
1624	2017-01-31 03:25:11	7.5	93.5	6.5
1625	2017-01-31 04:25:11	7.5	92.5	6.4
1626	2017-01-31 05:25:11	7.5	93	6.4
1627	2017-01-31 06:25:11	7.5	94	6.6
1628	2017-01-31 07:25:11	7.5	91.5	6.2
1629	2017-01-31 08:25:11	7.5	90.5	6
1630	2017-01-31 09:25:11	7.5	88	5.6
1631	2017-01-31 10:25:11	7.5	91.5	6.2
1632	2017-01-31 11:25:11	8	92.5	6.9
1633	2017-01-31 12:25:11	8.5	91.5	7.2
1634	2017-01-31 13:25:11	9	90	7.5
1635	2017-01-31 14:25:11	10	89	8.3
1636	2017-01-31 15:25:11	10.5	87.5	8.5
1637	2017-01-31 16:25:11	10.5	87	8.4
1638	2017-01-31 17:25:11	10	86.5	7.9
1639	2017-01-31 18:25:11	9.5	87.5	7.5
1640	2017-01-31 19:25:11	9	87.5	7
1641	2017-01-31 20:25:11	8.5	85	6.1
1642	2017-01-31 21:25:11	9	77.5	5.3
1643	2017-01-31 22:25:11	8.5	84.5	6
1644	2017-01-31 23:25:11	8.5	89.5	6.9
1645	2017-02-01 00:25:11	8.5	88.5	6.7
1646	2017-02-01 01:25:11	8.5	90	7
1647	2017-02-01 02:25:11	8.5	90	7
1648	2017-02-01 03:25:11	8.5	92	7.3
1649	2017-02-01 04:25:11	8.5	91.5	7.2
1650	2017-02-01 05:25:11	8.5	92.5	7.4
1651	2017-02-01 06:25:11	8.5	93	7.4
1652	2017-02-01 07:25:11	8	94.5	7.2
1653	2017-02-01 08:25:11	8.5	94	7.6
1654	2017-02-01 09:25:11	8	95.5	7.3
1655	2017-02-01 10:25:11	8.5	96	7.9
1656	2017-02-01 11:25:11	8.5	96	7.9
1657	2017-02-01 12:25:11	8.5	97	8.1
1658	2017-02-01 13:25:11	8.5	96.5	8
1659	2017-02-01 14:25:11	9	96.5	8.5
1660	2017-02-01 15:25:11	9	97	8.5
1661	2017-02-01 16:25:11	9	96.5	8.5
1662	2017-02-01 17:25:11	9	96.5	8.5
1663	2017-02-01 18:25:11	9	95.5	8.3
1664	2017-02-01 19:25:11	8.5	94.5	7.7
1665	2017-02-01 20:25:11	8	93.5	7
1666	2017-02-01 21:25:11	8	94	7.1
1667	2017-02-01 22:25:11	8	93.5	7
1668	2017-02-01 23:25:11	8	93	6.9
1669	2017-02-02 00:25:11	8	92.5	6.9
1670	2017-02-02 01:25:11	7.5	94.5	6.7
1671	2017-02-02 02:25:11	7.5	93	6.4
1672	2017-02-02 03:25:11	7	94.5	6.2
1673	2017-02-02 04:25:11	7	94	6.1
1674	2017-02-02 05:25:11	6.5	95	5.8
1675	2017-02-02 06:25:11	7	96	6.4
1676	2017-02-02 07:25:11	7	96	6.4
1677	2017-02-02 08:25:11	7	96.5	6.5
1678	2017-02-02 09:25:11	7	97	6.6
1679	2017-02-02 10:25:11	7.5	97	7.1
1680	2017-02-02 11:25:11	8	97	7.6
1681	2017-02-02 12:25:11	8.5	96	7.9
1682	2017-02-02 13:25:11	8.5	95.5	7.8
1683	2017-02-02 14:25:11	8	93.5	7
1684	2017-02-02 15:25:11	8.5	90	7
1685	2017-02-02 16:25:11	8	94	7.1
1686	2017-02-02 17:25:11	8	91.5	6.7
1687	2017-02-02 18:25:11	7.5	90.5	6
1688	2017-02-02 19:25:11	7	90	5.5
1689	2017-02-02 20:25:11	6	86.5	3.9
1690	2017-02-02 21:25:11	6.5	91.5	5.2
1691	2017-02-02 22:25:11	6.5	93.5	5.5
1692	2017-02-02 23:25:11	6.5	94.5	5.7
1693	2017-02-03 00:25:11	6.5	94	5.6
1694	2017-02-03 01:25:11	6.5	94.5	5.7
1695	2017-02-03 02:25:11	7	92.5	5.9
1696	2017-02-03 03:25:11	6.5	92.5	5.4
1697	2017-02-03 04:25:11	7	92.5	5.9
1698	2017-02-03 05:25:11	7	92.5	5.9
1699	2017-02-03 06:25:11	7	91.5	5.7
1700	2017-02-03 07:25:11	7	93.5	6
1701	2017-02-03 08:25:11	7	96.5	6.5
1702	2017-02-03 09:25:11	7	97.5	6.6
1703	2017-02-03 10:25:11	7.5	97	7.1
1704	2017-02-03 11:25:11	7.5	97.5	7.1
1705	2017-02-03 12:25:11	8	97.5	7.6
1706	2017-02-03 13:25:11	8	98	7.7
1707	2017-02-03 14:25:11	8.5	95.5	7.8
1708	2017-02-03 15:25:11	9	94	8.1
1709	2017-02-03 16:25:11	9	96	8.4
1710	2017-02-03 17:25:11	9	97.5	8.6
1711	2017-02-03 18:25:11	9	97	8.5
1712	2017-02-03 19:25:11	9	96.5	8.5
1713	2017-02-03 20:25:11	9	97	8.5
1714	2017-02-03 21:25:11	9	97	8.5
1715	2017-02-03 22:25:11	9	95.5	8.3
1716	2017-02-03 23:25:11	9	96	8.4
1717	2017-02-04 00:25:11	8.5	97	8.1
1718	2017-02-04 01:25:11	8.5	97.5	8.1
1719	2017-02-04 02:25:11	9	98	8.7
1720	2017-02-04 03:25:11	9	98	8.7
1721	2017-02-04 04:25:11	9	98.5	8.8
1722	2017-02-04 05:25:11	9	98.5	8.8
1723	2017-02-04 06:25:11	9.5	99	9.4
1724	2017-02-04 07:25:11	9.5	98.5	9.3
1725	2017-02-04 08:25:11	9	98	8.7
1726	2017-02-04 09:25:11	9	98.5	8.8
1727	2017-02-04 10:25:11	9.5	98.5	9.3
1728	2017-02-04 11:25:11	9.5	98.5	9.3
1729	2017-02-04 12:25:11	9.5	98.5	9.3
1730	2017-02-04 13:25:11	9.5	99	9.4
1731	2017-02-04 14:25:11	10	99	9.9
1732	2017-02-04 15:25:11	10	99	9.9
1733	2017-02-04 16:25:11	10	99	9.9
1734	2017-02-04 17:25:11	10	99	9.9
1735	2017-02-04 18:25:11	10	99	9.9
1736	2017-02-04 19:25:11	10	96	9.4
1737	2017-02-04 20:25:11	9.5	96.5	9
1738	2017-02-04 21:25:11	9.5	95.5	8.8
1739	2017-02-04 22:25:11	9.5	95	8.7
1740	2017-02-04 23:25:11	9	96.5	8.5
1741	2017-02-05 00:25:11	9	97	8.5
1742	2017-02-05 01:25:11	9.5	97	9
1743	2017-02-05 02:25:11	9	97	8.5
1744	2017-02-05 03:25:11	8.5	95.5	7.8
1745	2017-02-05 04:25:11	8	93	6.9
1746	2017-02-05 05:25:11	7.5	96	6.9
1747	2017-02-05 06:25:11	7.5	94.5	6.7
1748	2017-02-05 07:25:11	6.5	94	5.6
1749	2017-02-05 08:25:11	6	92.5	4.9
1750	2017-02-05 09:25:11	5.5	92.5	4.4
1751	2017-02-05 10:25:11	5.5	91.5	4.2
1752	2017-02-05 11:25:11	5.5	93	4.5
1753	2017-02-05 12:25:11	5.5	91	4.2
1754	2017-02-05 13:25:11	5.5	89.5	3.9
1755	2017-02-05 14:25:11	6	90	4.5
1756	2017-02-05 15:25:11	6	88.5	4.2
1757	2017-02-05 16:25:11	6	89	4.3
1758	2017-02-05 17:25:11	6	84.5	3.6
1759	2017-02-05 18:25:11	6	88	4.2
1760	2017-02-05 19:25:11	5.5	87.5	3.6
1761	2017-02-05 20:25:11	5.5	88	3.7
1762	2017-02-05 21:25:11	5	85	2.7
1763	2017-02-05 22:25:11	5	86	2.9
1764	2017-02-05 23:25:11	5	85.5	2.8
1765	2017-02-06 00:25:11	5	85.5	2.8
1766	2017-02-06 01:25:11	5	86	2.9
1767	2017-02-06 02:25:11	5	89.5	3.4
1768	2017-02-06 03:25:11	5.5	90	4
1769	2017-02-06 04:25:11	5.5	89.5	3.9
1770	2017-02-06 05:25:11	5.5	89	3.8
1771	2017-02-06 06:25:11	5.5	81	2.5
1772	2017-02-06 07:25:11	5.5	84	3
1773	2017-02-06 08:25:11	5	84.5	2.6
1774	2017-02-06 09:25:11	5	84	2.5
1775	2017-02-06 10:25:11	6	78	2.5
1776	2017-02-06 11:25:11	7.5	76.5	3.6
1777	2017-02-06 12:25:11	8.5	72	3.8
1778	2017-02-06 13:25:11	9	81.5	6
1779	2017-02-06 14:25:11	9.5	75	5.3
1780	2017-02-06 15:25:11	9	83.5	6.4
1781	2017-02-06 16:25:11	9	88.5	7.2
1782	2017-02-06 17:25:11	8.5	90.5	7
1783	2017-02-06 18:25:11	8.5	91	7.1
1784	2017-02-06 19:25:11	8	92	6.8
1785	2017-02-06 20:25:11	7.5	92.5	6.4
1786	2017-02-06 21:25:11	7	94	6.1
1787	2017-02-06 22:25:11	7.5	94	6.6
1788	2017-02-06 23:25:11	7.5	93.5	6.5
1789	2017-02-07 00:25:11	7.5	93	6.4
1790	2017-02-07 01:25:11	7.5	94	6.6
1791	2017-02-07 02:25:11	7.5	94	6.6
1792	2017-02-07 03:25:11	7.5	95	6.8
1793	2017-02-07 04:25:11	7	95.5	6.3
1794	2017-02-07 05:25:11	7	95.5	6.3
1795	2017-02-07 06:25:11	7	96	6.4
1796	2017-02-07 07:25:11	7	95.5	6.3
1797	2017-02-07 08:25:11	7	96.5	6.5
1798	2017-02-07 09:25:11	7	97	6.6
1799	2017-02-07 10:25:11	7.5	97	7.1
1800	2017-02-07 11:25:11	7.5	97.5	7.1
1801	2017-02-07 12:25:11	8	98	7.7
1802	2017-02-07 13:25:11	8.5	98	8.2
1803	2017-02-07 14:25:11	8.5	98	8.2
1804	2017-02-07 15:25:11	9.5	98	9.2
1805	2017-02-07 16:25:11	9.5	90	7.9
1806	2017-02-07 17:25:11	9.5	87	7.4
1807	2017-02-07 18:25:11	8.5	85	6.1
1808	2017-02-07 19:25:11	8	76.5	4.1
1809	2017-02-07 20:25:11	7	82	4.1
1810	2017-02-07 21:25:11	7	82.5	4.2
1811	2017-02-07 22:25:11	6.5	82	3.7
1812	2017-02-07 23:25:11	6	83	3.3
1813	2017-02-08 00:25:11	5.5	82.5	2.8
1814	2017-02-08 01:25:11	5	84	2.5
1815	2017-02-08 02:25:11	4.5	81.5	1.6
1816	2017-02-08 03:25:11	4.5	72	-0.1
1817	2017-02-08 04:25:11	3.5	79.5	0.3
1818	2017-02-08 05:25:11	3.5	65	-2.4
1819	2017-02-08 06:25:11	3.5	65.5	-2.3
1820	2017-02-08 07:25:11	2.5	71	-2.2
1821	2017-02-08 08:25:11	2	74.5	-2
1822	2017-02-08 09:25:11	2	75	-2
1823	2017-02-08 10:25:11	3	76	-0.8
1824	2017-02-08 11:25:11	4.5	68	-0.9
1825	2017-02-08 12:25:11	5.5	63	-1
1826	2017-02-08 13:25:11	6	69	0.8
1827	2017-02-08 14:25:11	7	58.5	-0.6
1828	2017-02-08 15:25:11	6.5	69.5	1.3
1829	2017-02-08 16:25:11	6	79.5	2.7
1830	2017-02-08 17:25:11	6.5	80	3.3
1831	2017-02-08 18:25:11	6	85.5	3.8
1832	2017-02-08 19:25:11	5.5	80.5	2.4
1833	2017-02-08 20:25:11	4.5	81	1.5
1834	2017-02-08 21:25:11	4.5	83	1.9
1835	2017-02-08 22:25:11	4	81	1
1836	2017-02-08 23:25:11	3.5	79.5	0.3
1837	2017-02-09 00:25:11	3.5	78.5	0.1
1838	2017-02-09 01:25:11	3.5	76.5	-0.2
1839	2017-02-09 02:25:11	3.5	81.5	0.6
1840	2017-02-09 03:25:11	3	80	-0.1
1841	2017-02-09 04:25:11	2.5	80	-0.6
1842	2017-02-09 05:25:11	2	81	-0.9
1843	2017-02-09 06:25:11	2	78.5	-1.3
1844	2017-02-09 07:25:11	1.5	80.5	-1.5
1845	2017-02-09 08:25:11	1.5	80.5	-1.5
1846	2017-02-09 09:25:11	2	78.5	-1.3
1847	2017-02-09 10:25:11	2.5	89	0.9
1848	2017-02-09 11:25:11	2.5	90	1
1849	2017-02-09 12:25:11	3.5	88	1.7
1850	2017-02-09 13:25:11	4.5	85.5	2.3
1851	2017-02-09 14:25:11	5	86.5	2.9
1852	2017-02-09 15:25:11	6	84.5	3.6
1853	2017-02-09 16:25:11	6	82.5	3.3
1854	2017-02-09 17:25:11	6.5	77.5	2.9
1855	2017-02-09 18:25:11	7	63.5	0.6
1856	2017-02-09 19:25:11	5.5	73	1.1
1857	2017-02-09 20:25:11	5	75	0.9
1858	2017-02-09 21:25:11	5	77	1.3
1859	2017-02-09 22:25:11	4.5	76	0.6
1860	2017-02-09 23:25:11	4.5	78	1
1861	2017-02-10 00:25:11	4.5	78.5	1.1
1862	2017-02-10 01:25:11	4.5	81.5	1.6
1863	2017-02-10 02:25:11	4	79.5	0.8
1864	2017-02-10 03:25:11	4	88	2.2
1865	2017-02-10 04:25:11	3.5	91.5	2.2
1866	2017-02-10 05:25:11	3.5	92.5	2.4
1867	2017-02-10 06:25:11	3.5	93	2.5
1868	2017-02-10 07:25:11	3.5	93	2.5
1869	2017-02-10 08:25:11	3	93	2
1870	2017-02-10 09:25:11	3	93	2
1871	2017-02-10 10:25:11	3.5	93.5	2.6
1872	2017-02-10 11:25:11	4	93	3
1873	2017-02-10 12:25:11	4	92	2.8
1874	2017-02-10 13:25:11	4.5	89.5	2.9
1875	2017-02-10 14:25:11	5	89	3.3
1876	2017-02-10 15:25:11	5.5	87.5	3.6
1877	2017-02-10 16:25:11	5	86.5	2.9
1878	2017-02-10 17:25:11	5	84	2.5
1879	2017-02-10 18:25:11	4.5	83.5	2
1880	2017-02-10 19:25:11	4.5	83	1.9
1881	2017-02-10 20:25:11	4	83.5	1.5
1882	2017-02-10 21:25:11	4	83.5	1.5
1883	2017-02-10 22:25:11	4.5	79	1.2
1884	2017-02-10 23:25:11	5	78	1.5
1885	2017-02-11 00:25:11	5	79.5	1.8
1886	2017-02-11 01:25:11	4.5	86	2.4
1887	2017-02-11 02:25:11	4.5	87	2.5
1888	2017-02-11 03:25:11	4.5	89.5	2.9
1889	2017-02-11 04:25:11	4	90.5	2.6
1890	2017-02-11 05:25:11	4	89	2.4
1891	2017-02-11 06:25:11	4	89.5	2.4
1892	2017-02-11 07:25:11	4	90.5	2.6
1893	2017-02-11 08:25:11	4	92	2.8
1894	2017-02-11 09:25:11	4	89.5	2.4
1895	2017-02-11 10:25:11	4.5	90	3
1896	2017-02-11 11:25:11	5	91	3.7
1897	2017-02-11 12:25:11	5.5	86	3.3
1898	2017-02-11 13:25:11	6.5	86	4.3
1899	2017-02-11 14:25:11	6.5	87	4.5
1900	2017-02-11 15:25:11	7	85	4.7
1901	2017-02-11 16:25:11	6.5	87	4.5
1902	2017-02-11 17:25:11	6.5	87.5	4.6
1903	2017-02-11 18:25:11	6.5	81	3.5
1904	2017-02-11 19:25:11	6.5	85	4.2
1905	2017-02-11 20:25:11	6.5	82.5	3.7
1906	2017-02-11 21:25:11	6	86.5	3.9
1907	2017-02-11 22:25:11	6	89.5	4.4
1908	2017-02-11 23:25:11	6	90	4.5
1909	2017-02-12 00:25:11	6	93	5
1910	2017-02-12 01:25:11	6.5	93	5.5
1911	2017-02-12 02:25:11	6.5	91	5.1
1912	2017-02-12 03:25:11	6	92.5	4.9
1913	2017-02-12 04:25:11	6	89	4.3
1914	2017-02-12 05:25:11	6	90	4.5
1915	2017-02-12 06:25:11	6	90	4.5
1916	2017-02-12 07:25:11	6	93.5	5
1917	2017-02-12 08:25:11	6	92.5	4.9
1918	2017-02-12 09:25:11	5.5	95	4.8
1919	2017-02-12 10:25:11	6	96	5.4
1920	2017-02-12 11:25:11	6	95.5	5.3
1921	2017-02-12 12:25:11	6	96	5.4
1922	2017-02-12 13:25:11	6.5	96	5.9
1923	2017-02-12 14:25:11	6.5	96	5.9
1924	2017-02-12 15:25:11	6.5	96.5	6
1925	2017-02-12 16:25:11	6.5	96	5.9
1926	2017-02-12 17:25:11	6.5	96.5	6
1927	2017-02-12 18:25:11	6.5	96	5.9
1928	2017-02-12 19:25:11	6.5	97	6.1
1929	2017-02-12 20:25:11	7	95.5	6.3
1930	2017-02-12 21:25:11	7	95	6.3
1931	2017-02-12 22:25:11	7	98	6.7
1932	2017-02-12 23:25:11	7.5	97.5	7.1
1933	2017-02-13 00:25:11	7.5	97	7.1
1934	2017-02-13 01:25:11	8	98	7.7
1935	2017-02-13 02:25:11	7.5	97.5	7.1
1936	2017-02-13 03:25:11	7.5	97	7.1
1937	2017-02-13 04:25:11	7.5	98.5	7.3
1938	2017-02-13 05:25:11	6.5	98	6.2
1939	2017-02-13 06:25:11	6.5	98	6.2
1940	2017-02-13 07:25:11	6.5	99	6.4
1941	2017-02-13 08:25:11	6.5	98.5	6.3
1942	2017-02-13 09:25:11	6	99	5.9
1943	2017-02-13 10:25:11	6.5	99	6.4
1944	2017-02-13 11:25:11	6.5	99	6.4
1945	2017-02-13 12:25:11	7	99	6.9
1946	2017-02-13 13:25:11	7.5	98.5	7.3
1947	2017-02-13 14:25:11	7.5	98.5	7.3
1948	2017-02-13 15:25:11	8	98	7.7
1949	2017-02-13 16:25:11	7.5	97.5	7.1
1950	2017-02-13 17:25:11	7.5	98.5	7.3
1951	2017-02-13 18:25:11	7.5	98.5	7.3
1952	2017-02-13 19:25:11	7	98	6.7
1953	2017-02-13 20:25:11	6.5	98.5	6.3
1954	2017-02-13 21:25:11	6	98.5	5.8
1955	2017-02-13 22:25:11	6.5	99	6.4
1956	2017-02-13 23:25:11	6	99	5.9
1957	2017-02-14 00:25:11	6	99	5.9
1958	2017-02-14 01:25:11	6	99	5.9
1959	2017-02-14 02:25:11	6	99	5.9
1960	2017-02-14 03:25:11	6	99	5.9
1961	2017-02-14 04:25:11	6	99	5.9
1962	2017-02-14 05:25:11	6	98.5	5.8
1963	2017-02-14 06:25:11	6	97.5	5.6
1964	2017-02-14 07:25:11	6	98	5.7
1965	2017-02-14 08:25:11	6	98	5.7
1966	2017-02-14 09:25:11	6	98.5	5.8
1967	2017-02-14 10:25:11	6	98.5	5.8
1968	2017-02-14 11:25:11	6	98.5	5.8
1969	2017-02-14 12:25:11	6.5	98.5	6.3
1970	2017-02-14 13:25:11	6.5	98.5	6.3
1971	2017-02-14 14:25:11	7	99	6.9
1972	2017-02-14 15:25:11	7.5	98.5	7.3
1973	2017-02-14 16:25:11	8	98.5	7.8
1974	2017-02-14 17:25:11	7.5	97	7.1
1975	2017-02-14 18:25:11	7.5	97.5	7.1
1976	2017-02-14 19:25:11	7.5	98	7.2
1977	2017-02-14 20:25:11	7.5	97.5	7.1
1978	2017-02-14 21:25:11	7.5	96	6.9
1979	2017-02-14 22:25:11	7.5	96.5	7
1980	2017-02-14 23:25:11	7.5	93.5	6.5
1981	2017-02-15 00:25:11	7.5	94.5	6.7
1982	2017-02-15 01:25:11	7.5	93.5	6.5
1983	2017-02-15 02:25:11	7.5	92	6.3
1984	2017-02-15 03:25:11	7.5	93.5	6.5
1985	2017-02-15 04:25:11	7.5	88.5	5.7
1986	2017-02-15 05:25:11	7	88	5.2
1987	2017-02-15 06:25:11	7	89.5	5.4
1988	2017-02-15 07:25:11	7.5	88	5.6
1989	2017-02-15 08:25:11	7	91.5	5.7
1990	2017-02-15 09:25:11	7.5	87.5	5.6
1991	2017-02-15 10:25:11	7.5	89	5.8
1992	2017-02-15 11:25:11	9.5	79	6
1993	2017-02-15 12:25:11	8.5	90.5	7
1994	2017-02-15 13:25:11	9	90	7.5
1995	2017-02-15 14:25:11	9.5	83	6.8
1996	2017-02-15 15:25:11	10	80	6.7
1997	2017-02-15 16:25:11	9.5	79.5	6.1
1998	2017-02-15 17:25:11	9	85.5	6.7
1999	2017-02-15 18:25:11	8.5	87	6.5
2000	2017-02-15 19:25:11	8.5	84.5	6
2001	2017-02-15 20:25:11	8	86	5.8
2002	2017-02-15 21:25:11	8.5	81.5	5.5
2003	2017-02-15 22:25:11	8	84	5.5
2004	2017-02-15 23:25:11	7.5	84.5	5.1
2005	2017-02-16 00:25:11	8	84	5.5
2006	2017-02-16 01:25:11	8	83	5.3
2007	2017-02-16 02:25:11	8	80	4.8
2008	2017-02-16 03:25:11	8	80	4.8
2009	2017-02-16 04:25:11	7.5	79.5	4.2
2010	2017-02-16 05:25:11	7	87.5	5.1
2011	2017-02-16 06:25:11	7	88.5	5.2
2012	2017-02-16 07:25:11	6.5	89.5	4.9
2013	2017-02-16 08:25:11	6.5	89	4.8
2014	2017-02-16 09:25:11	6	90	4.5
2015	2017-02-16 10:25:11	7	91	5.6
2016	2017-02-16 11:25:11	8	89.5	6.4
2017	2017-02-16 12:25:11	8.5	90	7
2018	2017-02-16 13:25:11	9.5	87.5	7.5
2019	2017-02-16 14:25:11	9.5	87.5	7.5
2020	2017-02-16 15:25:11	10	87	7.9
2021	2017-02-16 16:25:11	10	86.5	7.9
2022	2017-02-16 17:25:11	10	86.5	7.9
2023	2017-02-16 18:25:11	9.5	87.5	7.5
2024	2017-02-16 19:25:11	9	89	7.3
2025	2017-02-16 20:25:11	8.5	87.5	6.5
2026	2017-02-16 21:25:11	8	91.5	6.7
2027	2017-02-16 22:25:11	8	90.5	6.5
2028	2017-02-16 23:25:11	7.5	90	6
2029	2017-02-17 00:25:11	7.5	89.5	5.9
2030	2017-02-17 01:25:11	7	90.5	5.6
2031	2017-02-17 02:25:11	7	90	5.5
2032	2017-02-17 03:25:11	7	89	5.3
2033	2017-02-17 04:25:11	6.5	91	5.1
2034	2017-02-17 05:25:11	6.5	91.5	5.2
2035	2017-02-17 06:25:11	6	91.5	4.7
2036	2017-02-17 07:25:11	6	91.5	4.7
2037	2017-02-17 08:25:11	5.5	90.5	4.1
2038	2017-02-17 09:25:11	5.5	88.5	3.8
2039	2017-02-17 10:25:11	6	94	5.1
2040	2017-02-17 11:25:11	6.5	92	5.3
2041	2017-02-17 12:25:11	7	92.5	5.9
2042	2017-02-17 13:25:11	8	91.5	6.7
2043	2017-02-17 14:25:11	9	90	7.5
2044	2017-02-17 15:25:11	9.5	89	7.8
2045	2017-02-17 16:25:11	10	88.5	8.2
2046	2017-02-17 17:25:11	10.5	86.5	8.3
2047	2017-02-17 18:25:11	10	88	8.1
2048	2017-02-17 19:25:11	9	91.5	7.7
2049	2017-02-17 20:25:11	8.5	89.5	6.9
2050	2017-02-17 21:25:11	8	91.5	6.7
2051	2017-02-17 22:25:11	7.5	92	6.3
2052	2017-02-17 23:25:11	7.5	89.5	5.9
2053	2017-02-18 00:25:11	7	90.5	5.6
2054	2017-02-18 01:25:11	6.5	88	4.7
2055	2017-02-18 02:25:11	7.5	75	3.4
2056	2017-02-18 03:25:11	6.5	90.5	5.1
2057	2017-02-18 04:25:11	6	86.5	3.9
2058	2017-02-18 05:25:11	5.5	84.5	3.1
2059	2017-02-18 06:25:11	5.5	83.5	2.9
2060	2017-02-18 07:25:11	5	85	2.7
2061	2017-02-18 08:25:11	5	85.5	2.8
2062	2017-02-18 09:25:11	5.5	87	3.5
2063	2017-02-18 10:25:11	5.5	92	4.3
2064	2017-02-18 11:25:11	6	92	4.8
2065	2017-02-18 12:25:11	7	89.5	5.4
2066	2017-02-18 13:25:11	7	91.5	5.7
2067	2017-02-18 14:25:11	8	91	6.6
2068	2017-02-18 15:25:11	9	85.5	6.7
2069	2017-02-18 16:25:11	9	84	6.4
2070	2017-02-18 17:25:11	8.5	89	6.8
2071	2017-02-18 18:25:11	8	90.5	6.5
2072	2017-02-18 19:25:11	7	89	5.3
2073	2017-02-18 20:25:11	7	88.5	5.2
2074	2017-02-18 21:25:11	6	83.5	3.4
2075	2017-02-18 22:25:11	5.5	89	3.8
2076	2017-02-18 23:25:11	5.5	82	2.7
2077	2017-02-19 00:25:11	5.5	89.5	3.9
2078	2017-02-19 01:25:11	6	87.5	4.1
2079	2017-02-19 02:25:11	5.5	92	4.3
2080	2017-02-19 03:25:11	5.5	91	4.2
2081	2017-02-19 04:25:11	6	87	4
2082	2017-02-19 05:25:11	6	87	4
2083	2017-02-19 06:25:11	6	86.5	3.9
2084	2017-02-19 07:25:11	6.5	88	4.7
2085	2017-02-19 08:25:11	6	90	4.5
2086	2017-02-19 09:25:11	6	92	4.8
2087	2017-02-19 10:25:11	6.5	92	5.3
2088	2017-02-19 11:25:11	6.5	91.5	5.2
2089	2017-02-19 12:25:11	7.5	91.5	6.2
2090	2017-02-19 13:25:11	7.5	91	6.1
2091	2017-02-19 14:25:11	8.5	89.5	6.9
2092	2017-02-19 15:25:11	9.5	87.5	7.5
2093	2017-02-19 16:25:11	10	85	7.6
2094	2017-02-19 17:25:11	9.5	87	7.4
2095	2017-02-19 18:25:11	9.5	85.5	7.2
2096	2017-02-19 19:25:11	9	84.5	6.5
2097	2017-02-19 20:25:11	8	89	6.3
2098	2017-02-19 21:25:11	7.5	89.5	5.9
2099	2017-02-19 22:25:11	7	85.5	4.7
2100	2017-02-19 23:25:11	6	87.5	4.1
2101	2017-02-20 00:25:11	6.5	84.5	4.1
2102	2017-02-20 01:25:11	6.5	83.5	3.9
2103	2017-02-20 02:25:11	6	85.5	3.8
2104	2017-02-20 03:25:11	6	86	3.8
2105	2017-02-20 04:25:11	6	86	3.8
2106	2017-02-20 05:25:11	6	85	3.7
2107	2017-02-20 06:25:11	5.5	87.5	3.6
2108	2017-02-20 07:25:11	5	87	3
2109	2017-02-20 08:25:11	4.5	85	2.2
2110	2017-02-20 09:25:11	4	83	1.4
2111	2017-02-20 10:25:11	5	89.5	3.4
2112	2017-02-20 11:25:11	7	83	4.3
2113	2017-02-20 12:25:11	8	82	5.1
2114	2017-02-20 13:25:11	8.5	82	5.6
2115	2017-02-20 14:25:11	9.5	81.5	6.5
2116	2017-02-20 15:25:11	9.5	80.5	6.3
2117	2017-02-20 16:25:11	10	80.5	6.8
2118	2017-02-20 17:25:11	10	79.5	6.6
2119	2017-02-20 18:25:11	9.5	79.5	6.1
2120	2017-02-20 19:25:11	9	80	5.7
2121	2017-02-20 20:25:11	8.5	85.5	6.2
2122	2017-02-20 21:25:11	8	78	4.4
2123	2017-02-20 22:25:11	9	70	3.8
2124	2017-02-20 23:25:11	7.5	78.5	4
2125	2017-02-21 00:25:11	8	71.5	3.2
2126	2017-02-21 01:25:11	7.5	79	4.1
2127	2017-02-21 02:25:11	7	76	3.1
2128	2017-02-21 03:25:11	6.5	82	3.7
2129	2017-02-21 04:25:11	7	73	2.5
2130	2017-02-21 05:25:11	6.5	72	1.8
2131	2017-02-21 06:25:11	7	67.5	1.4
2132	2017-02-21 07:25:11	7	65.5	1
2133	2017-02-21 08:25:11	6	74.5	1.8
2134	2017-02-21 09:25:11	6	72.5	1.4
2135	2017-02-21 10:25:11	7	71	2.1
2136	2017-02-21 11:25:11	8.5	70	3.4
2137	2017-02-21 12:25:11	9	69.5	3.7
2138	2017-02-21 13:25:11	9	73	4.4
2139	2017-02-21 14:25:11	10.5	68	4.9
2140	2017-02-21 15:25:11	11.5	70	6.2
2141	2017-02-21 16:25:11	11.5	68.5	5.9
2142	2017-02-21 17:25:11	11.5	71	6.4
2143	2017-02-21 18:25:11	11	69.5	5.6
2144	2017-02-21 19:25:11	10.5	65.5	4.3
2145	2017-02-21 20:25:11	11	54.5	2.2
2146	2017-02-21 21:25:11	10	64	3.5
2147	2017-02-21 22:25:11	10	66.5	4.1
2148	2017-02-21 23:25:11	10	58.5	2.2
2149	2017-02-22 00:25:11	10	57	1.9
2150	2017-02-22 01:25:11	10	55	1.4
2151	2017-02-22 02:25:11	9.5	56	1.2
2152	2017-02-22 03:25:11	10	51.5	0.5
2153	2017-02-22 04:25:11	9.5	56	1.2
2154	2017-02-22 05:25:11	10	49.5	-0.1
2155	2017-02-22 06:25:11	9	55.5	0.6
2156	2017-02-22 07:25:11	8.5	51.5	-0.9
2157	2017-02-22 08:25:11	8.5	51	-1
2158	2017-02-22 09:25:11	8.5	59	1
2159	2017-02-22 10:25:11	10	51.5	0.5
2160	2017-02-22 11:25:11	10.5	52.5	1.2
2161	2017-02-22 12:25:11	11.5	53.5	2.4
2162	2017-02-22 13:25:11	13	53	3.7
2163	2017-02-22 14:25:11	14	58	5.9
2164	2017-02-22 15:25:11	14.5	54.5	5.4
2165	2017-02-22 16:25:11	15	59	7.1
2166	2017-02-22 17:25:11	15	55	6
2167	2017-02-22 18:25:11	14	57.5	5.8
2168	2017-02-22 19:25:11	13.5	61	6.1
2169	2017-02-22 20:25:11	14.5	53	5
2170	2017-02-22 21:25:11	14	52.5	4.4
2171	2017-02-22 22:25:11	14.5	50	4.2
2172	2017-02-22 23:25:11	13	56.5	4.6
2173	2017-02-23 00:25:11	13.5	54.5	4.5
2174	2017-02-23 01:25:11	13.5	50.5	3.4
2175	2017-02-23 02:25:11	12.5	57.5	4.3
2176	2017-02-23 03:25:11	12	61.5	4.8
2177	2017-02-23 04:25:11	11.5	64	4.9
2178	2017-02-23 05:25:11	12	59.5	4.4
2179	2017-02-23 06:25:11	12	58.5	4.1
2180	2017-02-23 07:25:11	10.5	63.5	3.9
2181	2017-02-23 08:25:11	10	67	4.2
2182	2017-02-23 09:25:11	10	66.5	4.1
2183	2017-02-23 10:25:11	10.5	74.5	6.2
2184	2017-02-23 11:25:11	11.5	63.5	4.8
2185	2017-02-23 12:25:11	11.5	73.5	6.9
2186	2017-02-23 13:25:11	12.5	67	6.5
2187	2017-02-23 14:25:11	13.5	64	6.8
2188	2017-02-23 15:25:11	13	69.5	7.6
2189	2017-02-23 16:25:11	13	69	7.5
2190	2017-02-23 17:25:11	12.5	72	7.6
2191	2017-02-23 18:25:11	12.5	74	8
2192	2017-02-23 19:25:11	12	73.5	7.4
2193	2017-02-23 20:25:11	11	75	6.7
2194	2017-02-23 21:25:11	11	74.5	6.6
2195	2017-02-23 22:25:11	10.5	75	6.3
2196	2017-02-23 23:25:11	10.5	75.5	6.4
2197	2017-02-24 00:25:11	10.5	77	6.6
2198	2017-02-24 01:25:11	10	75	5.8
2199	2017-02-24 02:25:11	9.5	77.5	5.8
2200	2017-02-24 03:25:11	9.5	78	5.9
2201	2017-02-24 04:25:11	9	77.5	5.3
2202	2017-02-24 05:25:11	9.5	77.5	5.8
2203	2017-02-24 06:25:11	9	77.5	5.3
2204	2017-02-24 07:25:11	9	79.5	5.7
2205	2017-02-24 08:25:11	9	76.5	5.1
2206	2017-02-24 09:25:11	9	76	5
2207	2017-02-24 10:25:11	9.5	80.5	6.3
2208	2017-02-24 11:25:11	10.5	78.5	6.9
2209	2017-02-24 12:25:11	10.5	80.5	7.3
2210	2017-02-24 13:25:11	11.5	80	8.2
2211	2017-02-24 14:25:11	12.5	79.5	9.1
2212	2017-02-24 15:25:11	12.5	79	9
2213	2017-02-24 16:25:11	13	78	9.3
2214	2017-02-24 17:25:11	13.5	77	9.6
2215	2017-02-24 18:25:11	14	64.5	7.4
2216	2017-02-24 19:25:11	13	60.5	5.5
2217	2017-02-24 20:25:11	11.5	64.5	5
2218	2017-02-24 21:25:11	11	67.5	5.2
2219	2017-02-24 22:25:11	10.5	68.5	5
2220	2017-02-24 23:25:11	10	59.5	2.5
2221	2017-02-25 00:25:11	9.5	60	2.1
2222	2017-02-25 01:25:11	9.5	68	3.9
2223	2017-02-25 02:25:11	9	74	4.6
2224	2017-02-25 03:25:11	9	69	3.6
2225	2017-02-25 04:25:11	8.5	71	3.6
2226	2017-02-25 05:25:11	8	67.5	2.4
2227	2017-02-25 06:25:11	7	68	1.5
2228	2017-02-25 07:25:11	7	60.5	-0.1
2229	2017-02-25 08:25:11	6.5	62.5	-0.1
2230	2017-02-25 09:25:11	6.5	63.5	0.1
2231	2017-02-25 10:25:11	8	71.5	3.2
2232	2017-02-25 11:25:11	8.5	68.5	3
2233	2017-02-25 12:25:11	9.5	71	4.5
2234	2017-02-25 13:25:11	10	72	5.2
2235	2017-02-25 14:25:11	11.5	69	6
2236	2017-02-25 15:25:11	12	68	6.3
2237	2017-02-25 16:25:11	12	68.5	6.4
2238	2017-02-25 17:25:11	12.5	65	6.1
2239	2017-02-25 18:25:11	12.5	68	6.8
2240	2017-02-25 19:25:11	12	69.5	6.6
2241	2017-02-25 20:25:11	10.5	70	5.3
2242	2017-02-25 21:25:11	10	70.5	4.9
2243	2017-02-25 22:25:11	10	72.5	5.3
2244	2017-02-25 23:25:11	9	72	4.2
2245	2017-02-26 00:25:11	9	71	4
2246	2017-02-26 01:25:11	8.5	73.5	4
2247	2017-02-26 02:25:11	8.5	67.5	2.8
2248	2017-02-26 03:25:11	8	70	2.9
2249	2017-02-26 04:25:11	7.5	68	2
2250	2017-02-26 05:25:11	7	68.5	1.6
2251	2017-02-26 06:25:11	6	76	2.1
2252	2017-02-26 07:25:11	5.5	76	1.6
2253	2017-02-26 08:25:11	5.5	77	1.8
2254	2017-02-26 09:25:11	5	80.5	1.9
2255	2017-02-26 10:25:11	7	82.5	4.2
2256	2017-02-26 11:25:11	7.5	85.5	5.2
2257	2017-02-26 12:25:11	8	86.5	5.9
2258	2017-02-26 13:25:11	8	87.5	6.1
2259	2017-02-26 14:25:11	8.5	88.5	6.7
2260	2017-02-26 15:25:11	8.5	87.5	6.5
2261	2017-02-26 16:25:11	8.5	87.5	6.5
2262	2017-02-26 17:25:11	8.5	87.5	6.5
2263	2017-02-26 18:25:11	8.5	87.5	6.5
2264	2017-02-26 19:25:11	8.5	88	6.6
2265	2017-02-26 20:25:11	8	89	6.3
2266	2017-02-26 21:25:11	8	88.5	6.2
2267	2017-02-26 22:25:11	8	89	6.3
2268	2017-02-26 23:25:11	7.5	89	5.8
2269	2017-02-27 00:25:11	7.5	89.5	5.9
2270	2017-02-27 01:25:11	7.5	90	6
2271	2017-02-27 02:25:11	7.5	88	5.6
2272	2017-02-27 03:25:11	7.5	89.5	5.9
2273	2017-02-27 04:25:11	7	89	5.3
2274	2017-02-27 05:25:11	7	89.5	5.4
2275	2017-02-27 06:25:11	7	89.5	5.4
2276	2017-02-27 07:25:11	7	89	5.3
2277	2017-02-27 08:25:11	7	87.5	5.1
2278	2017-02-27 09:25:11	7	89	5.3
2279	2017-02-27 10:25:11	7.5	87.5	5.6
2280	2017-02-27 11:25:11	8.5	78	4.9
2281	2017-02-27 12:25:11	9	80.5	5.8
2282	2017-02-27 13:25:11	10	78.5	6.4
2283	2017-02-27 14:25:11	10.5	77	6.6
2284	2017-02-27 15:25:11	10	78	6.3
2285	2017-02-27 16:25:11	10	78	6.3
2286	2017-02-27 17:25:11	10	79	6.5
2287	2017-02-27 18:25:11	9.5	80.5	6.3
2288	2017-02-27 19:25:11	9.5	81.5	6.5
2289	2017-02-27 20:25:11	9	82.5	6.2
2290	2017-02-27 21:25:11	9	84	6.4
2291	2017-02-27 22:25:11	9	86.5	6.9
2292	2017-02-27 23:25:11	8.5	89.5	6.9
2293	2017-02-28 00:25:11	8.5	87.5	6.5
2294	2017-02-28 01:25:11	8	83.5	5.4
2295	2017-02-28 02:25:11	7.5	85.5	5.2
2296	2017-02-28 03:25:11	7	87.5	5.1
2297	2017-02-28 04:25:11	7	86.5	4.9
2298	2017-02-28 05:25:11	7	87.5	5.1
2299	2017-02-28 06:25:11	7	88	5.2
2300	2017-02-28 07:25:11	6.5	89	4.8
2301	2017-02-28 08:25:11	6.5	89	4.8
2302	2017-02-28 09:25:11	6.5	89	4.8
2303	2017-02-28 10:25:11	7	89	5.3
2304	2017-02-28 11:25:11	7.5	88.5	5.7
2305	2017-02-28 12:25:11	7.5	87	5.5
2306	2017-02-28 13:25:11	8	86	5.8
2307	2017-02-28 14:25:11	8	84	5.5
2308	2017-02-28 15:25:11	8.5	84.5	6
2309	2017-02-28 16:25:11	8.5	85.5	6.2
2310	2017-02-28 17:25:11	8.5	85	6.1
2311	2017-02-28 18:25:11	8.5	85	6.1
2312	2017-02-28 19:25:11	8.5	86	6.3
2313	2017-02-28 20:25:11	8.5	86	6.3
2314	2017-02-28 21:25:11	8	87	6
2315	2017-02-28 22:25:11	8	85	5.6
2316	2017-02-28 23:25:11	8	85	5.6
2317	2017-03-01 00:25:11	7.5	85.5	5.2
2318	2017-03-01 01:25:11	7	82.5	4.2
2319	2017-03-01 02:25:11	6.5	82.5	3.7
2320	2017-03-01 03:25:11	7	82	4.1
2321	2017-03-01 04:25:11	6	80.5	2.9
2322	2017-03-01 05:25:11	5.5	81.5	2.6
2323	2017-03-01 06:25:11	5.5	81	2.5
2324	2017-03-01 07:25:11	5	82	2.2
2325	2017-03-01 08:25:11	4.5	83.5	2
2326	2017-03-01 09:25:11	5	85.5	2.8
2327	2017-03-01 10:25:11	6	87	4
2328	2017-03-01 11:25:11	7	85	4.7
2329	2017-03-01 12:25:11	7.5	87	5.5
1	2017-03-01 14:39:15	9.5	85	7.1
2	2017-03-01 15:39:15	9.5	85	7.1
3	2017-03-01 16:39:15	9.5	85	7.1
4	2017-03-01 17:39:15	10	84	7.4
5	2017-03-01 18:39:15	10.5	84	7.9
6	2017-03-01 19:39:15	10	84	7.4
7	2017-03-01 20:39:15	9.5	84.5	7
8	2017-03-01 21:39:15	9	84.5	6.5
9	2017-03-01 22:39:15	8.5	87	6.5
10	2017-03-01 23:39:15	8	86	5.8
11	2017-03-02 00:39:15	7.5	87	5.5
12	2017-03-02 01:39:15	7.5	86	5.3
13	2017-03-02 02:39:15	7	85	4.7
14	2017-03-02 03:39:15	6.5	85	4.2
15	2017-03-02 04:39:15	6	83.5	3.4
16	2017-03-02 05:39:15	6	86	3.8
17	2017-03-02 06:39:15	6	86	3.8
18	2017-03-02 07:39:15	5.5	87.5	3.6
19	2017-03-02 08:39:15	6	87	4
20	2017-03-02 09:39:15	6	85	3.7
21	2017-03-02 10:39:15	5.5	86	3.3
22	2017-03-02 11:39:15	6.5	87.5	4.6
23	2017-03-02 12:39:15	7.5	89	5.8
24	2017-03-02 13:39:15	9	89.5	7.4
25	2017-03-02 14:39:15	10	88.5	8.2
26	2017-03-02 15:39:15	10	87.5	8
27	2017-03-02 16:39:15	11	86.5	8.8
28	2017-03-02 17:39:15	11	84.5	8.5
29	2017-03-02 18:39:15	11	81.5	8
30	2017-03-02 19:39:15	11	82	8
31	2017-03-02 20:39:15	10.5	84	7.9
32	2017-03-02 21:39:15	10	84	7.4
33	2017-03-02 22:39:15	9.5	83	6.8
34	2017-03-02 23:39:15	9.5	84	6.9
35	2017-03-03 00:39:15	9.5	84	6.9
36	2017-03-03 01:39:15	10	84	7.4
37	2017-03-03 02:39:15	10	83	7.3
38	2017-03-03 03:39:15	9.5	83	6.8
39	2017-03-03 04:39:15	9.5	82.5	6.7
40	2017-03-03 05:39:15	9.5	84.5	7
41	2017-03-03 06:39:15	9	84.5	6.5
42	2017-03-03 07:39:15	9	86	6.8
43	2017-03-03 08:39:15	9	85.5	6.7
44	2017-03-03 09:39:15	8.5	84	6
45	2017-03-03 10:39:15	8.5	83	5.8
46	2017-03-03 11:39:15	8.5	81.5	5.5
47	2017-03-03 12:39:15	8.5	80.5	5.3
48	2017-03-03 13:39:15	8	84	5.5
49	2017-03-03 14:39:15	7.5	83.5	4.9
50	2017-03-03 15:39:15	6	86.5	3.9
51	2017-03-03 16:39:15	6.5	85.5	4.2
52	2017-03-03 17:39:15	6	86	3.8
53	2017-03-03 18:39:15	6	87.5	4.1
54	2017-03-03 19:39:15	5	88	3.2
55	2017-03-03 20:39:15	5	86.5	2.9
56	2017-03-03 21:39:15	4.5	86	2.4
57	2017-03-03 22:39:15	4	86	1.9
58	2017-03-03 23:39:15	3.5	88.5	1.8
59	2017-03-04 00:39:15	4	89	2.4
60	2017-03-04 01:39:15	2.5	89.5	1
61	2017-03-04 02:39:15	2.5	89	0.9
62	2017-03-04 03:39:15	3	89	1.4
63	2017-03-04 04:39:15	3	89	1.4
64	2017-03-04 05:39:15	3	89.5	1.4
65	2017-03-04 06:39:15	3	90.5	1.6
66	2017-03-04 07:39:15	2.5	90.5	1.1
67	2017-03-04 08:39:15	2.5	89.5	1
68	2017-03-04 09:39:15	2.5	90.5	1.1
69	2017-03-04 10:39:15	2.5	91	1.2
70	2017-03-04 11:39:15	3	91	1.7
71	2017-03-04 12:39:15	3.5	92	2.3
72	2017-03-04 13:39:15	4	91.5	2.7
73	2017-03-04 14:39:15	4.5	91	3.2
74	2017-03-04 15:39:15	5.5	90.5	4.1
75	2017-03-04 16:39:15	5.5	88.5	3.8
76	2017-03-04 17:39:15	6	87	4
77	2017-03-04 18:39:15	6.5	87	4.5
78	2017-03-04 19:39:15	6.5	86	4.3
79	2017-03-04 20:39:15	6	87	4
80	2017-03-04 21:39:15	5.5	87	3.5
81	2017-03-04 22:39:15	5.5	88.5	3.8
82	2017-03-04 23:39:15	5.5	89.5	3.9
83	2017-03-05 00:39:15	5.5	90.5	4.1
84	2017-03-05 01:39:15	6	90	4.5
85	2017-03-05 02:39:15	5.5	90.5	4.1
86	2017-03-05 03:39:15	5.5	90.5	4.1
87	2017-03-05 04:39:15	5.5	91	4.2
88	2017-03-05 05:39:15	5.5	92	4.3
89	2017-03-05 06:39:15	5.5	92.5	4.4
90	2017-03-05 07:39:15	5.5	93.5	4.5
91	2017-03-05 08:39:15	5.5	93.5	4.5
92	2017-03-05 09:39:15	5.5	93.5	4.5
93	2017-03-05 10:39:15	6	93.5	5
94	2017-03-05 11:39:15	6	93.5	5
95	2017-03-05 12:39:15	6	94	5.1
96	2017-03-05 13:39:15	6.5	94	5.6
97	2017-03-05 14:39:15	7	94	6.1
98	2017-03-05 15:39:15	8	94.5	7.2
99	2017-03-05 16:39:15	8	94	7.1
100	2017-03-05 17:39:15	8.5	94.5	7.7
101	2017-03-05 18:39:15	8.5	94.5	7.7
102	2017-03-05 19:39:15	9	94.5	8.2
103	2017-03-05 20:39:15	9.5	94.5	8.7
104	2017-03-05 21:39:15	9.5	95	8.7
105	2017-03-05 22:39:15	9	95	8.2
106	2017-03-05 23:39:15	9.5	95	8.7
107	2017-03-06 00:39:15	9.5	95.5	8.8
108	2017-03-06 01:39:15	9.5	95.5	8.8
109	2017-03-06 02:39:15	9.5	95.5	8.8
110	2017-03-06 03:39:15	9.5	95.5	8.8
111	2017-03-06 04:39:15	9.5	95.5	8.8
112	2017-03-06 05:39:15	9	94	8.1
113	2017-03-06 06:39:15	9	94.5	8.2
114	2017-03-06 07:39:15	9	90.5	7.5
115	2017-03-06 08:39:15	9	93.5	8
116	2017-03-06 09:39:15	8.5	94.5	7.7
117	2017-03-06 10:39:15	8.5	94.5	7.7
118	2017-03-06 11:39:15	9	95	8.2
119	2017-03-06 12:39:15	9	95	8.2
120	2017-03-06 13:39:15	9.5	95	8.7
121	2017-03-06 14:39:15	10	94.5	9.2
122	2017-03-06 15:39:15	10.5	94	9.6
123	2017-03-06 16:39:15	11.5	90.5	10
124	2017-03-06 17:39:15	12	88	10.1
125	2017-03-06 18:39:15	12	86	9.7
126	2017-03-06 19:39:15	12.5	76.5	8.5
127	2017-03-06 20:39:15	12	81.5	8.9
128	2017-03-06 21:39:15	11	79.5	7.6
129	2017-03-06 22:39:15	10.5	82.5	7.7
130	2017-03-06 23:39:15	10.5	83.5	7.8
131	2017-03-07 00:39:15	10	81	6.9
132	2017-03-07 01:39:15	10	80	6.7
133	2017-03-07 02:39:15	9.5	77	5.7
134	2017-03-07 03:39:15	8.5	75.5	4.4
135	2017-03-07 04:39:15	8.5	79.5	5.2
136	2017-03-07 05:39:15	8	76.5	4.1
137	2017-03-07 06:39:15	8	77.5	4.3
138	2017-03-07 07:39:15	7.5	75	3.4
139	2017-03-07 08:39:15	8	76	4
140	2017-03-07 09:39:15	8	78.5	4.5
141	2017-03-07 10:39:15	8.5	78	4.9
142	2017-03-07 11:39:15	10.5	75	6.3
143	2017-03-07 12:39:15	11	77.5	7.2
144	2017-03-07 13:39:15	11	80	7.7
145	2017-03-07 14:39:15	12	79.5	8.6
146	2017-03-07 15:39:15	13	76.5	9
147	2017-03-07 16:39:15	13.5	65.5	7.2
148	2017-03-07 17:39:15	14	61.5	6.7
149	2017-03-07 18:39:15	13.5	67.5	7.6
150	2017-03-07 19:39:15	14	70	8.6
151	2017-03-07 20:39:15	13	72	8.1
152	2017-03-07 21:39:15	13	70.5	7.8
153	2017-03-07 22:39:15	12	68	6.3
154	2017-03-07 23:39:15	12	66	5.9
155	2017-03-08 00:39:15	12	58	4
156	2017-03-08 01:39:15	11	63	4.2
157	2017-03-08 02:39:15	11	59.5	3.4
158	2017-03-08 03:39:15	10.5	59.5	3
159	2017-03-08 04:39:15	10.5	58	2.6
160	2017-03-08 05:39:15	10.5	55	1.9
161	2017-03-08 06:39:15	11	56	2.6
162	2017-03-08 07:39:15	10	49.5	-0.1
163	2017-03-08 08:39:15	9.5	52.5	0.3
164	2017-03-08 09:39:15	9	53	-0.1
165	2017-03-08 10:39:15	10	57	1.9
166	2017-03-08 11:39:15	10	62	3.1
167	2017-03-08 12:39:15	11	63.5	4.4
168	2017-03-08 13:39:15	11.5	66	5.4
169	2017-03-08 14:39:15	12	71.5	7
170	2017-03-08 15:39:15	13.5	75.5	9.3
171	2017-03-08 16:39:15	14.5	75.5	10.2
172	2017-03-08 17:39:15	14.5	77	10.5
173	2017-03-08 18:39:15	15	75	10.6
174	2017-03-08 19:39:15	14.5	75	10.1
175	2017-03-08 20:39:15	15	70.5	9.7
176	2017-03-08 21:39:15	14	53	4.6
177	2017-03-08 22:39:15	14	51.5	4.2
178	2017-03-08 23:39:15	13.5	50.5	3.4
179	2017-03-09 00:39:15	13	47	2
180	2017-03-09 01:39:15	13	46	1.7
181	2017-03-09 02:39:15	13	48	2.3
182	2017-03-09 03:39:15	13.5	41.5	0.7
183	2017-03-09 04:39:15	13	45.5	1.5
184	2017-03-09 05:39:15	13	45.5	1.5
185	2017-03-09 06:39:15	13	48.5	2.4
186	2017-03-09 07:39:15	13	45	1.4
187	2017-03-09 08:39:15	13	43.5	0.9
188	2017-03-09 09:39:15	13	43	0.7
189	2017-03-09 10:39:15	14	44.5	2.1
190	2017-03-09 11:39:15	15	52	5.2
191	2017-03-09 12:39:15	16	51	5.9
192	2017-03-09 13:39:15	16.5	50.5	6.2
193	2017-03-09 14:39:15	17.5	51	7.3
194	2017-03-09 15:39:15	18	48	6.8
195	2017-03-09 16:39:15	18.5	48.5	7.4
196	2017-03-09 17:39:15	18.5	47	7
197	2017-03-09 18:39:15	18.5	45.5	6.5
198	2017-03-09 19:39:15	18.5	47.5	7.1
199	2017-03-09 20:39:15	18	48.5	7
200	2017-03-09 21:39:15	17.5	42	4.5
201	2017-03-09 22:39:15	16.5	43	3.9
202	2017-03-09 23:39:15	16	43	3.4
203	2017-03-10 00:39:15	16	40	2.4
204	2017-03-10 01:39:15	15.5	41.5	2.5
205	2017-03-10 02:39:15	15.5	41.5	2.5
206	2017-03-10 03:39:15	15	41.5	2
207	2017-03-10 04:39:15	15	45	3.2
208	2017-03-10 05:39:15	15	46	3.5
209	2017-03-10 06:39:15	15	47	3.8
210	2017-03-10 07:39:15	15	47.5	3.9
211	2017-03-10 08:39:15	15	48	4.1
212	2017-03-10 09:39:15	14.5	49	3.9
213	2017-03-10 10:39:15	15	47.5	3.9
214	2017-03-10 11:39:15	16.5	48.5	5.6
215	2017-03-10 12:39:15	17.5	48	6.4
216	2017-03-10 13:39:15	18	47.5	6.7
217	2017-03-10 14:39:15	19	46	7.1
218	2017-03-10 15:39:15	19	44	6.5
219	2017-03-10 16:39:15	19.5	46	7.6
220	2017-03-10 17:39:15	19.5	46.5	7.7
221	2017-03-10 18:39:15	19.5	47.5	8.1
222	2017-03-10 19:39:15	19.5	47.5	8.1
223	2017-03-10 20:39:15	18.5	45	6.4
224	2017-03-10 21:39:15	18	44.5	5.7
225	2017-03-10 22:39:15	17.5	42.5	4.6
226	2017-03-10 23:39:15	17	45	5
227	2017-03-11 00:39:15	17	48.5	6.1
228	2017-03-11 01:39:15	16	47.5	4.9
229	2017-03-11 02:39:15	16	47.5	4.9
230	2017-03-11 03:39:15	15.5	47.5	4.4
231	2017-03-11 04:39:15	15	49.5	4.5
232	2017-03-11 05:39:15	15	49	4.4
233	2017-03-11 06:39:15	14	47	2.9
234	2017-03-11 07:39:15	14	46.5	2.7
235	2017-03-11 08:39:15	14.5	43.5	2.2
236	2017-03-11 09:39:15	13.5	45.5	2
237	2017-03-11 10:39:15	14.5	55.5	5.7
238	2017-03-11 11:39:15	15	54	5.8
239	2017-03-11 12:39:15	15.5	53	6
240	2017-03-11 13:39:15	16	57.5	7.6
241	2017-03-11 14:39:15	17.5	47.5	6.2
242	2017-03-11 15:39:15	17	53	7.4
243	2017-03-11 16:39:15	17.5	55	8.4
244	2017-03-11 17:39:15	17.5	54.5	8.2
245	2017-03-11 18:39:15	17.5	55.5	8.5
246	2017-03-11 19:39:15	17.5	57	8.9
247	2017-03-11 20:39:15	17	56.5	8.3
248	2017-03-11 21:39:15	16	56.5	7.4
249	2017-03-11 22:39:15	15	53.5	5.6
250	2017-03-11 23:39:15	14.5	57	6.1
251	2017-03-12 00:39:15	14	60	6.4
252	2017-03-12 01:39:15	13.5	62	6.4
253	2017-03-12 02:39:15	12.5	62.5	5.5
254	2017-03-12 03:39:15	12	63.5	5.3
255	2017-03-12 04:39:15	12	62.5	5.1
256	2017-03-12 05:39:15	11.5	60	4
257	2017-03-12 06:39:15	11.5	57.5	3.4
258	2017-03-12 07:39:15	11.5	51	1.7
259	2017-03-12 08:39:15	11.5	51.5	1.9
260	2017-03-12 09:39:15	11	58.5	3.2
261	2017-03-12 10:39:15	11.5	59.5	3.9
262	2017-03-12 11:39:15	13	59	5.2
263	2017-03-12 12:39:15	12.5	59.5	4.8
264	2017-03-12 13:39:15	13	60	5.4
265	2017-03-12 14:39:15	13	58	4.9
266	2017-03-12 15:39:15	12.5	64	5.9
267	2017-03-12 16:39:15	12.5	56.5	4.1
268	2017-03-12 17:39:15	13	47.5	2.1
269	2017-03-12 18:39:15	13	47	2
270	2017-03-12 19:39:15	12.5	48.5	1.9
271	2017-03-12 20:39:15	11.5	58.5	3.7
272	2017-03-12 21:39:15	10.5	58	2.6
273	2017-03-12 22:39:15	9.5	57.5	1.5
274	2017-03-12 23:39:15	9	55	0.5
275	2017-03-13 00:39:15	8.5	52.5	-0.6
276	2017-03-13 01:39:15	7.5	55.5	-0.8
277	2017-03-13 02:39:15	7.5	53	-1.4
278	2017-03-13 03:39:15	6.5	56.5	-1.5
279	2017-03-13 04:39:15	6	60	-1.2
280	2017-03-13 05:39:15	5.5	62.5	-1.1
281	2017-03-13 06:39:15	5	62.5	-1.6
282	2017-03-13 07:39:15	4.5	68	-0.9
283	2017-03-13 08:39:15	4.5	64	-1.7
284	2017-03-13 09:39:15	4.5	65.5	-1.4
285	2017-03-13 10:39:15	5	63.5	-1.3
286	2017-03-13 11:39:15	6	60.5	-1
287	2017-03-13 12:39:15	7	53.5	-1.8
288	2017-03-13 13:39:15	8.5	56	0.2
289	2017-03-13 14:39:15	8	61	1
290	2017-03-13 15:39:15	8.5	60	1.2
291	2017-03-13 16:39:15	9	61	1.9
292	2017-03-13 17:39:15	10	59.5	2.5
293	2017-03-13 18:39:15	10	59.5	2.5
294	2017-03-13 19:39:15	10	61	2.8
295	2017-03-13 20:39:15	9.5	63	2.8
296	2017-03-13 21:39:15	9	64.5	2.7
297	2017-03-13 22:39:15	9	65.5	2.9
298	2017-03-13 23:39:15	8.5	67	2.7
299	2017-03-14 00:39:15	8.5	68	2.9
300	2017-03-14 01:39:15	8.5	68.5	3
301	2017-03-14 02:39:15	8.5	68.5	3
302	2017-03-14 03:39:15	8.5	67	2.7
303	2017-03-14 04:39:15	8.5	68.5	3
304	2017-03-14 05:39:15	8.5	68.5	3
305	2017-03-14 06:39:15	9	69	3.6
306	2017-03-14 07:39:15	9	69.5	3.7
307	2017-03-14 08:39:15	9	68.5	3.5
308	2017-03-14 09:39:15	9	67	3.2
309	2017-03-14 10:39:15	9	68	3.4
310	2017-03-14 11:39:15	9.5	66	3.5
311	2017-03-14 12:39:15	11	63.5	4.4
312	2017-03-14 13:39:15	12	58	4
313	2017-03-14 14:39:15	12.5	54.5	3.6
314	2017-03-14 15:39:15	13	56	4.4
315	2017-03-14 16:39:15	14	51.5	4.2
316	2017-03-14 17:39:15	14	54.5	5
317	2017-03-14 18:39:15	15	50.5	4.8
318	2017-03-14 19:39:15	15	51	5
319	2017-03-14 20:39:15	14.5	52	4.8
320	2017-03-14 21:39:15	14	57.5	5.8
321	2017-03-14 22:39:15	13	61	5.7
322	2017-03-14 23:39:15	13	60.5	5.5
323	2017-03-15 00:39:15	12.5	60	5
324	2017-03-15 01:39:15	12.5	59.5	4.8
325	2017-03-15 02:39:15	12	61	4.7
326	2017-03-15 03:39:15	12	60.5	4.6
327	2017-03-15 04:39:15	11.5	63	4.7
328	2017-03-15 05:39:15	11.5	64.5	5
329	2017-03-15 06:39:15	10.5	66.5	4.5
330	2017-03-15 07:39:15	10	64	3.5
331	2017-03-15 08:39:15	10	66	4
332	2017-03-15 09:39:15	10	63.5	3.4
333	2017-03-15 10:39:15	11	60.5	3.7
334	2017-03-15 11:39:15	12.5	60.5	5.1
335	2017-03-15 12:39:15	13.5	57.5	5.3
336	2017-03-15 13:39:15	14.5	55.5	5.7
337	2017-03-15 14:39:15	15.5	48.5	4.7
338	2017-03-15 15:39:15	15.5	41.5	2.5
339	2017-03-15 16:39:15	16	45.5	4.2
340	2017-03-15 17:39:15	16	46.5	4.6
341	2017-03-15 18:39:15	16	45	4.1
342	2017-03-15 19:39:15	16	44.5	3.9
343	2017-03-15 20:39:15	15.5	40.5	2.1
344	2017-03-15 21:39:15	15	43.5	2.7
345	2017-03-15 22:39:15	14.5	43	2.1
346	2017-03-15 23:39:15	14	45.5	2.4
347	2017-03-16 00:39:15	13.5	44.5	1.7
348	2017-03-16 01:39:15	13	43.5	0.9
349	2017-03-16 02:39:15	12.5	45	0.9
350	2017-03-16 03:39:15	12	47.5	1.2
351	2017-03-16 04:39:15	12	43	-0.2
352	2017-03-16 05:39:15	11.5	45	0
353	2017-03-16 06:39:15	11.5	47	0.6
354	2017-03-16 07:39:15	11.5	46.5	0.4
355	2017-03-16 08:39:15	11	48.5	0.6
356	2017-03-16 09:39:15	10.5	51.5	0.9
357	2017-03-16 10:39:15	10.5	55.5	2
358	2017-03-16 11:39:15	11.5	51.5	1.9
359	2017-03-16 12:39:15	12.5	51.5	2.8
360	2017-03-16 13:39:15	13	42.5	0.6
361	2017-03-16 14:39:15	14	39.5	0.5
362	2017-03-16 15:39:15	14.5	38	0.4
363	2017-03-16 16:39:15	15	36.5	0.3
364	2017-03-16 17:39:15	15	34	-0.7
365	2017-03-16 18:39:15	15.5	34	-0.3
366	2017-03-16 19:39:15	15.5	29.5	-2.2
367	2017-03-16 20:39:15	15	32.5	-1.3
368	2017-03-16 21:39:15	14	36.5	-0.6
369	2017-03-16 22:39:15	13.5	38	-0.5
370	2017-03-16 23:39:15	13.5	37.5	-0.7
371	2017-03-17 00:39:15	13	37.5	-1.1
372	2017-03-17 01:39:15	13	40.5	-0.1
373	2017-03-17 02:39:15	12.5	44	0.6
374	2017-03-17 03:39:15	12	45	0.5
375	2017-03-17 04:39:15	11.5	41.5	-1.1
376	2017-03-17 05:39:15	11	44.5	-0.6
377	2017-03-17 06:39:15	11	43	-1.1
378	2017-03-17 07:39:15	10.5	49	0.3
379	2017-03-17 08:39:15	10	41.5	-2.5
380	2017-03-17 09:39:15	10.5	37.5	-3.4
381	2017-03-17 10:39:15	11	38.5	-2.6
382	2017-03-17 11:39:15	12	39	-1.5
383	2017-03-17 12:39:15	13	36.5	-1.5
384	2017-03-17 13:39:15	13	38	-1
385	2017-03-17 14:39:15	13.5	38	-0.5
386	2017-03-17 15:39:15	14.5	37.5	0.2
387	2017-03-17 16:39:15	14.5	37	0
388	2017-03-17 17:39:15	15	36.5	0.3
389	2017-03-17 18:39:15	15	36.5	0.3
390	2017-03-17 19:39:15	15	37.5	0.6
391	2017-03-17 20:39:15	14.5	37.5	0.2
392	2017-03-17 21:39:15	13.5	38.5	-0.3
393	2017-03-17 22:39:15	12.5	38.5	-1.2
394	2017-03-17 23:39:15	12	39	-1.5
395	2017-03-18 00:39:15	12	34	-3.4
396	2017-03-18 01:39:15	12	37.5	-2
397	2017-03-18 02:39:15	12.5	37.5	-1.6
398	2017-03-18 03:39:15	12	35.5	-2.8
399	2017-03-18 04:39:15	11.5	39.5	-1.8
400	2017-03-18 05:39:15	11.5	40.5	-1.4
401	2017-03-18 06:39:15	11	40	-2.1
402	2017-03-18 07:39:15	11	42.5	-1.2
403	2017-03-18 08:39:15	10.5	39	-2.8
404	2017-03-18 09:39:15	10	40	-3
405	2017-03-18 10:39:15	10.5	44.5	-1.1
406	2017-03-18 11:39:15	11.5	47	0.6
407	2017-03-18 12:39:15	13	47	2
408	2017-03-18 13:39:15	14.5	43.5	2.2
409	2017-03-18 14:39:15	14.5	44.5	2.6
410	2017-03-18 15:39:15	15.5	45	3.6
411	2017-03-18 16:39:15	16	43.5	3.6
412	2017-03-18 17:39:15	16	45.5	4.2
413	2017-03-18 18:39:15	16	46	4.4
414	2017-03-18 19:39:15	16	46	4.4
415	2017-03-18 20:39:15	15.5	45.5	3.8
416	2017-03-18 21:39:15	15	46.5	3.6
417	2017-03-18 22:39:15	14.5	47.5	3.5
418	2017-03-18 23:39:15	14	48	3.2
419	2017-03-19 00:39:15	13.5	48	2.7
420	2017-03-19 01:39:15	13	48	2.3
421	2017-03-19 02:39:15	12.5	48.5	1.9
422	2017-03-19 03:39:15	12.5	47.5	1.7
423	2017-03-19 04:39:15	12	46	0.8
424	2017-03-19 05:39:15	11.5	46.5	0.4
425	2017-03-19 06:39:15	11	47	0.1
426	2017-03-19 07:39:15	11	46	-0.2
427	2017-03-19 08:39:15	10.5	48	0
428	2017-03-19 09:39:15	10.5	49	0.3
429	2017-03-19 10:39:15	11.5	49.5	1.3
430	2017-03-19 11:39:15	12	49.5	1.8
431	2017-03-19 12:39:15	13	52.5	3.5
432	2017-03-19 13:39:15	14	56.5	5.5
433	2017-03-19 14:39:15	14.5	57.5	6.2
434	2017-03-19 15:39:15	15.5	56	6.8
435	2017-03-19 16:39:15	16.5	54.5	7.3
436	2017-03-19 17:39:15	16.5	53.5	7
437	2017-03-19 18:39:15	17.5	50	7
438	2017-03-19 19:39:15	17.5	50	7
439	2017-03-19 20:39:15	17	50	6.5
440	2017-03-19 21:39:15	16.5	50.5	6.2
441	2017-03-19 22:39:15	15.5	51	5.4
442	2017-03-19 23:39:15	15	53	5.5
443	2017-03-20 00:39:15	14.5	51.5	4.6
444	2017-03-20 01:39:15	15	46.5	3.6
445	2017-03-20 02:39:15	14.5	45.5	2.9
446	2017-03-20 03:39:15	14.5	45	2.7
447	2017-03-20 04:39:15	14.5	45	2.7
448	2017-03-20 05:39:15	14	44	2
449	2017-03-20 06:39:15	13.5	44	1.5
450	2017-03-20 07:39:15	13	45	1.4
451	2017-03-20 08:39:15	13	45	1.4
452	2017-03-20 09:39:15	12.5	47	1.5
453	2017-03-20 10:39:15	13.5	51	3.6
454	2017-03-20 11:39:15	14	50.5	3.9
455	2017-03-20 12:39:15	14.5	52	4.8
456	2017-03-20 13:39:15	15.5	57	7
457	2017-03-20 14:39:15	16	54.5	6.8
458	2017-03-20 15:39:15	18	50	7.4
459	2017-03-20 16:39:15	18.5	50.5	8
460	2017-03-20 17:39:15	19	55	9.8
461	2017-03-20 18:39:15	18.5	54.5	9.2
462	2017-03-20 19:39:15	18.5	55.5	9.4
463	2017-03-20 20:39:15	17.5	42.5	4.6
464	2017-03-20 21:39:15	17	45	5
465	2017-03-20 22:39:15	16	46	4.4
466	2017-03-20 23:39:15	14.5	47	3.3
467	2017-03-21 00:39:15	13.5	51	3.6
468	2017-03-21 01:39:15	13	52	3.4
469	2017-03-21 02:39:15	13	50.5	3
470	2017-03-21 03:39:15	12.5	49.5	2.2
471	2017-03-21 04:39:15	11.5	41.5	-1.1
472	2017-03-21 05:39:15	10.5	55	1.9
473	2017-03-21 06:39:15	10	57	1.9
474	2017-03-21 07:39:15	9.5	57.5	1.5
475	2017-03-21 08:39:15	9.5	59.5	2
476	2017-03-21 09:39:15	9	64	2.6
477	2017-03-21 10:39:15	10.5	64	4
478	2017-03-21 11:39:15	11	56.5	2.7
479	2017-03-21 12:39:15	12	55.5	3.4
480	2017-03-21 13:39:15	12.5	56.5	4.1
481	2017-03-21 14:39:15	13.5	57.5	5.3
482	2017-03-21 15:39:15	13.5	58.5	5.5
483	2017-03-21 16:39:15	14	57	5.6
484	2017-03-21 17:39:15	14	56.5	5.5
485	2017-03-21 18:39:15	14	56	5.4
486	2017-03-21 19:39:15	14	50.5	3.9
487	2017-03-21 20:39:15	13.5	50	3.3
488	2017-03-21 21:39:15	13	50.5	3
489	2017-03-21 22:39:15	12	50.5	2.1
490	2017-03-21 23:39:15	11.5	52.5	2.1
491	2017-03-22 00:39:15	11	52.5	1.7
492	2017-03-22 01:39:15	10.5	53.5	1.5
493	2017-03-22 02:39:15	9.5	56	1.2
494	2017-03-22 03:39:15	9.5	58.5	1.8
495	2017-03-22 04:39:15	8	57.5	0.1
496	2017-03-22 05:39:15	8.5	57.5	0.6
497	2017-03-22 06:39:15	7.5	56.5	-0.6
498	2017-03-22 07:39:15	7	58	-0.7
499	2017-03-22 08:39:15	6.5	64.5	0.3
500	2017-03-22 09:39:15	7	66.5	1.2
501	2017-03-22 10:39:15	7.5	70.5	2.5
502	2017-03-22 11:39:15	7.5	73	3
503	2017-03-22 12:39:15	8	73.5	3.6
504	2017-03-22 13:39:15	8	76.5	4.1
505	2017-03-22 14:39:15	8	78.5	4.5
506	2017-03-22 15:39:15	8	80	4.8
507	2017-03-22 16:39:15	7.5	80.5	4.4
508	2017-03-22 17:39:15	8	77	4.2
509	2017-03-22 18:39:15	8	73.5	3.6
510	2017-03-22 19:39:15	7.5	71.5	2.7
511	2017-03-22 20:39:15	6.5	69.5	1.3
512	2017-03-22 21:39:15	6.5	67.5	0.9
513	2017-03-22 22:39:15	6.5	65.5	0.5
514	2017-03-22 23:39:15	6	65.5	0
515	2017-03-23 00:39:15	4.5	66	-1.3
516	2017-03-23 01:39:15	4	64	-2.2
517	2017-03-23 02:39:15	3.5	61.5	-3.2
518	2017-03-23 03:39:15	3	66.5	-2.6
519	2017-03-23 04:39:15	2.5	69.5	-2.5
520	2017-03-23 05:39:15	2	70.5	-2.8
521	2017-03-23 06:39:15	2.5	72.5	-1.9
522	2017-03-23 07:39:15	2.5	76	-1.3
523	2017-03-23 08:39:15	2.5	77	-1.1
524	2017-03-23 09:39:15	2.5	79	-0.8
525	2017-03-23 10:39:15	2.5	79.5	-0.7
526	2017-03-23 11:39:15	3	77.5	-0.5
527	2017-03-23 12:39:15	3.5	79.5	0.3
528	2017-03-23 13:39:15	4.5	82	1.7
529	2017-03-23 14:39:15	4.5	77.5	0.9
530	2017-03-23 15:39:15	5	74	0.8
531	2017-03-23 16:39:15	5.5	71.5	0.8
532	2017-03-23 17:39:15	6	69.5	0.9
533	2017-03-23 18:39:15	6	68.5	0.7
534	2017-03-23 19:39:15	6	69	0.8
535	2017-03-23 20:39:15	5.5	70.5	0.6
536	2017-03-23 21:39:15	4	73	-0.4
537	2017-03-23 22:39:15	4.5	73	0.1
538	2017-03-23 23:39:15	4.5	75	0.5
539	2017-03-24 00:39:15	4.5	75	0.5
540	2017-03-24 01:39:15	4.5	77.5	0.9
541	2017-03-24 02:39:15	3.5	76	-0.3
542	2017-03-24 03:39:15	3.5	76.5	-0.2
543	2017-03-24 04:39:15	4	77	0.3
544	2017-03-24 05:39:15	3.5	78.5	0.1
545	2017-03-24 06:39:15	3	79	-0.3
546	2017-03-24 07:39:15	3	79.5	-0.2
547	2017-03-24 08:39:15	3	79	-0.3
548	2017-03-24 09:39:15	3.5	78	0
549	2017-03-24 10:39:15	3.5	78.5	0.1
550	2017-03-24 11:39:15	4	80	0.9
551	2017-03-24 12:39:15	4.5	79.5	1.3
552	2017-03-24 13:39:15	5.5	76	1.6
553	2017-03-24 14:39:15	5.5	71.5	0.8
554	2017-03-24 15:39:15	6	71	1.2
555	2017-03-24 16:39:15	6	72	1.3
556	2017-03-24 17:39:15	6	71.5	1.2
557	2017-03-24 18:39:15	6.5	68	1
558	2017-03-24 19:39:15	6	65.5	0
559	2017-03-24 20:39:15	6	67	0.3
560	2017-03-24 21:39:15	5.5	70.5	0.6
561	2017-03-24 22:39:15	5	70	0
562	2017-03-24 23:39:15	5	73	0.6
563	2017-03-25 00:39:15	4.5	73.5	0.2
564	2017-03-25 01:39:15	4	72.5	-0.5
565	2017-03-25 02:39:15	4	72.5	-0.5
566	2017-03-25 03:39:15	3.5	69	-1.6
567	2017-03-25 04:39:15	3.5	71	-1.3
568	2017-03-25 05:39:15	3.5	68.5	-1.7
569	2017-03-25 06:39:15	3	69	-2.1
570	2017-03-25 07:39:15	3	70.5	-1.8
[truncated: 5,941 more rows]

## Sheet: 2018
Los Jorges	Time	Celsius(°C)	Humidity(%rh)	dew point(°C)	Serial Number
734	2018-01-01 00:59:20	5.5	74.5	1.3
735	2018-01-01 01:59:20	4.5	70	-0.5
736	2018-01-01 02:59:20	4	77.5	0.4
737	2018-01-01 03:59:20	3.5	74.5	-0.6
738	2018-01-01 04:59:20	3	75.5	-0.9
739	2018-01-01 05:59:20	3.5	72	-1.1
740	2018-01-01 06:59:20	3	74	-1.2
741	2018-01-01 07:59:20	3	72.5	-1.4
742	2018-01-01 08:59:20	3.5	76	-0.3
743	2018-01-01 09:59:20	3.5	78	0
744	2018-01-01 10:59:20	4.5	80	1.4
745	2018-01-01 11:59:20	5.5	83.5	2.9
746	2018-01-01 12:59:20	5.5	87	3.5
747	2018-01-01 13:59:20	6	86	3.8
748	2018-01-01 14:59:20	6.5	87	4.5
749	2018-01-01 15:59:20	7	88.5	5.2
750	2018-01-01 16:59:20	7	91	5.6
751	2018-01-01 17:59:20	7	92	5.8
752	2018-01-01 18:59:20	7	93	5.9
753	2018-01-01 19:59:20	7	92.5	5.9
754	2018-01-01 20:59:20	7	92	5.8
755	2018-01-01 21:59:20	7	91.5	5.7
756	2018-01-01 22:59:20	7	90.5	5.6
757	2018-01-01 23:59:20	7	89.5	5.4
758	2018-01-02 00:59:20	6.5	87	4.5
759	2018-01-02 01:59:20	6.5	84	4
760	2018-01-02 02:59:20	7	82.5	4.2
761	2018-01-02 03:59:20	7.5	78.5	4
762	2018-01-02 04:59:20	7.5	76.5	3.6
763	2018-01-02 05:59:20	7.5	78	3.9
764	2018-01-02 06:59:20	8.5	71	3.6
765	2018-01-02 07:59:20	7.5	76	3.6
766	2018-01-02 08:59:20	7	79.5	3.7
767	2018-01-02 09:59:20	7	83.5	4.4
768	2018-01-02 10:59:20	7	87	5
769	2018-01-02 11:59:20	8	89	6.3
770	2018-01-02 12:59:20	10.5	83	7.7
771	2018-01-02 13:59:20	10	87	7.9
772	2018-01-02 14:59:20	10	86	7.8
773	2018-01-02 15:59:20	10	88	8.1
774	2018-01-02 16:59:20	9.5	89	7.8
775	2018-01-02 17:59:20	9.5	89.5	7.9
776	2018-01-02 18:59:20	9.5	90.5	8
777	2018-01-02 19:59:20	9.5	91.5	8.2
778	2018-01-02 20:59:20	9	92.5	7.9
779	2018-01-02 21:59:20	9.5	93	8.4
780	2018-01-02 22:59:20	9	93.5	8
781	2018-01-02 23:59:20	9	93.5	8
782	2018-01-03 00:59:20	9	94	8.1
783	2018-01-03 01:59:20	9	92	7.8
784	2018-01-03 02:59:20	9	91	7.6
785	2018-01-03 03:59:20	9	92	7.8
786	2018-01-03 04:59:20	9	92.5	7.9
787	2018-01-03 05:59:20	8.5	93.5	7.5
788	2018-01-03 06:59:20	8.5	93.5	7.5
789	2018-01-03 07:59:20	8.5	94	7.6
790	2018-01-03 08:59:20	8	93	6.9
791	2018-01-03 09:59:20	8	95.5	7.3
792	2018-01-03 10:59:20	8.5	96	7.9
793	2018-01-03 11:59:20	9.5	94.5	8.7
794	2018-01-03 12:59:20	10	95	9.2
795	2018-01-03 13:59:20	11.5	90	9.9
796	2018-01-03 14:59:20	11.5	90	9.9
797	2018-01-03 15:59:20	12	90.5	10.5
798	2018-01-03 16:59:20	12	90	10.4
799	2018-01-03 17:59:20	13	79.5	9.5
800	2018-01-03 18:59:20	11.5	84.5	9
801	2018-01-03 19:59:20	11	86	8.8
802	2018-01-03 20:59:20	10.5	86.5	8.3
803	2018-01-03 21:59:20	10.5	86.5	8.3
804	2018-01-03 22:59:20	10.5	86.5	8.3
805	2018-01-03 23:59:20	10.5	86	8.3
806	2018-01-04 00:59:20	10	86	7.8
807	2018-01-04 01:59:20	10	86	7.8
808	2018-01-04 02:59:20	9	87	7
809	2018-01-04 03:59:20	8.5	88	6.6
810	2018-01-04 04:59:20	8.5	90.5	7
811	2018-01-04 05:59:20	8.5	91	7.1
812	2018-01-04 06:59:20	8.5	89.5	6.9
813	2018-01-04 07:59:20	8	90	6.5
814	2018-01-04 08:59:20	8	90.5	6.5
815	2018-01-04 09:59:20	8.5	91.5	7.2
816	2018-01-04 10:59:20	9	90.5	7.5
817	2018-01-04 11:59:20	9	91.5	7.7
818	2018-01-04 12:59:20	10	90.5	8.5
819	2018-01-04 13:59:20	11	88	9.1
820	2018-01-04 14:59:20	11.5	86.5	9.3
821	2018-01-04 15:59:20	11	86.5	8.8
822	2018-01-04 16:59:20	11	88	9.1
823	2018-01-04 17:59:20	10.5	88.5	8.7
824	2018-01-04 18:59:20	10.5	88.5	8.7
825	2018-01-04 19:59:20	10	89	8.3
826	2018-01-04 20:59:20	10	90.5	8.5
827	2018-01-04 21:59:20	10	91.5	8.7
828	2018-01-04 22:59:20	9.5	89.5	7.9
829	2018-01-04 23:59:20	9.5	89	7.8
830	2018-01-05 00:59:20	9	89.5	7.4
831	2018-01-05 01:59:20	9	88	7.1
832	2018-01-05 02:59:20	8.5	89.5	6.9
833	2018-01-05 03:59:20	8.5	90.5	7
834	2018-01-05 04:59:20	8	91	6.6
835	2018-01-05 05:59:20	8	90.5	6.5
836	2018-01-05 06:59:20	8	92	6.8
837	2018-01-05 07:59:20	8	92.5	6.9
838	2018-01-05 08:59:20	8	92	6.8
839	2018-01-05 09:59:20	8	93.5	7
840	2018-01-05 10:59:20	8	93	6.9
841	2018-01-05 11:59:20	8	94	7.1
842	2018-01-05 12:59:20	8	94.5	7.2
843	2018-01-05 13:59:20	8.5	95	7.7
844	2018-01-05 14:59:20	8.5	95	7.7
845	2018-01-05 15:59:20	8.5	94.5	7.7
846	2018-01-05 16:59:20	8	94.5	7.2
847	2018-01-05 17:59:20	7.5	92.5	6.4
848	2018-01-05 18:59:20	7	93.5	6
849	2018-01-05 19:59:20	7	93	5.9
850	2018-01-05 20:59:20	6.5	89	4.8
851	2018-01-05 21:59:20	6	87.5	4.1
852	2018-01-05 22:59:20	5.5	91.5	4.2
853	2018-01-05 23:59:20	5	89.5	3.4
854	2018-01-06 00:59:20	5.5	83.5	2.9
855	2018-01-06 01:59:20	5	89	3.3
856	2018-01-06 02:59:20	4.5	88	2.7
857	2018-01-06 03:59:20	4	85	1.7
858	2018-01-06 04:59:20	4	86.5	2
859	2018-01-06 05:59:20	3.5	82.5	0.8
860	2018-01-06 06:59:20	3.5	84.5	1.1
861	2018-01-06 07:59:20	3	84	0.6
862	2018-01-06 08:59:20	3	85.5	0.8
863	2018-01-06 09:59:20	3	84	0.6
864	2018-01-06 10:59:20	4	81	1
865	2018-01-06 11:59:20	4	81	1
866	2018-01-06 12:59:20	4.5	78.5	1.1
867	2018-01-06 13:59:20	4.5	83.5	2
868	2018-01-06 14:59:20	5	77	1.3
869	2018-01-06 15:59:20	5	76.5	1.2
870	2018-01-06 16:59:20	5	75	0.9
871	2018-01-06 17:59:20	4.5	80	1.4
872	2018-01-06 18:59:20	3.5	77	-0.1
873	2018-01-06 19:59:20	3	76.5	-0.7
874	2018-01-06 20:59:20	3	76	-0.8
875	2018-01-06 21:59:20	3	77	-0.6
876	2018-01-06 22:59:20	3	82	0.2
877	2018-01-06 23:59:20	3	79	-0.3
878	2018-01-07 00:59:20	3	80	-0.1
879	2018-01-07 01:59:20	2.5	79.5	-0.7
880	2018-01-07 02:59:20	2.5	78	-0.9
881	2018-01-07 03:59:20	2.5	79.5	-0.7
882	2018-01-07 04:59:20	2.5	83	-0.1
883	2018-01-07 05:59:20	2.5	82	-0.3
884	2018-01-07 06:59:20	2.5	85.5	0.3
885	2018-01-07 07:59:20	2	86	-0.1
886	2018-01-07 08:59:20	2	85.5	-0.2
887	2018-01-07 09:59:20	2.5	83.5	0
888	2018-01-07 10:59:20	3	81	0.1
889	2018-01-07 11:59:20	3	82	0.2
890	2018-01-07 12:59:20	4	79	0.7
891	2018-01-07 13:59:20	3.5	83	0.9
892	2018-01-07 14:59:20	4.5	77.5	0.9
893	2018-01-07 15:59:20	4.5	75.5	0.6
894	2018-01-07 16:59:20	4	79.5	0.8
895	2018-01-07 17:59:20	3.5	83	0.9
896	2018-01-07 18:59:20	3.5	87.5	1.6
897	2018-01-07 19:59:20	3	89	1.4
898	2018-01-07 20:59:20	2.5	90	1
899	2018-01-07 21:59:20	2	89.5	0.5
900	2018-01-07 22:59:20	2	89.5	0.5
901	2018-01-07 23:59:20	2	90	0.5
902	2018-01-08 00:59:20	2	88	0.2
903	2018-01-08 01:59:20	2	88.5	0.3
904	2018-01-08 02:59:20	2	87.5	0.1
905	2018-01-08 03:59:20	2	87	0.1
906	2018-01-08 04:59:20	1.5	85	-0.7
907	2018-01-08 05:59:20	1.5	84.5	-0.8
908	2018-01-08 06:59:20	1.5	83.5	-1
909	2018-01-08 07:59:20	1	81.5	-1.8
910	2018-01-08 08:59:20	0.5	82	-2.2
911	2018-01-08 09:59:20	0.5	83.5	-2
912	2018-01-08 10:59:20	1	84	-1.4
913	2018-01-08 11:59:20	2	86.5	0
914	2018-01-08 12:59:20	2.5	86	0.4
915	2018-01-08 13:59:20	3.5	84	1.1
916	2018-01-08 14:59:20	4	83	1.4
917	2018-01-08 15:59:20	4.5	85	2.2
918	2018-01-08 16:59:20	4.5	83.5	2
919	2018-01-08 17:59:20	4	85.5	1.8
920	2018-01-08 18:59:20	3	84.5	0.7
921	2018-01-08 19:59:20	2.5	84.5	0.2
922	2018-01-08 20:59:20	2	84.5	-0.3
923	2018-01-08 21:59:20	1.5	84	-0.9
924	2018-01-08 22:59:20	1.5	82.5	-1.1
925	2018-01-08 23:59:20	1	83	-1.6
926	2018-01-09 00:59:20	1	82	-1.7
927	2018-01-09 01:59:20	1	85	-1.2
928	2018-01-09 02:59:20	1	86	-1.1
929	2018-01-09 03:59:20	1	84	-1.4
930	2018-01-09 04:59:20	1	84	-1.4
931	2018-01-09 05:59:20	1	85	-1.2
932	2018-01-09 06:59:20	1.5	86	-0.6
933	2018-01-09 07:59:20	1.5	89	-0.1
934	2018-01-09 08:59:20	1.5	88	-0.3
935	2018-01-09 09:59:20	1.5	89	-0.1
936	2018-01-09 10:59:20	2	88.5	0.3
937	2018-01-09 11:59:20	2.5	89.5	1
938	2018-01-09 12:59:20	2.5	90.5	1.1
939	2018-01-09 13:59:20	2.5	91.5	1.3
940	2018-01-09 14:59:20	2.5	90.5	1.1
941	2018-01-09 15:59:20	2.5	91.5	1.3
942	2018-01-09 16:59:20	2.5	92.5	1.4
943	2018-01-09 17:59:20	3	93.5	2.1
944	2018-01-09 18:59:20	3	94.5	2.2
945	2018-01-09 19:59:20	3.5	95.5	2.9
946	2018-01-09 20:59:20	3.5	96	2.9
947	2018-01-09 21:59:20	4	96	3.4
948	2018-01-09 22:59:20	4	96.5	3.5
949	2018-01-09 23:59:20	4.5	96.5	4
950	2018-01-10 00:59:20	4.5	96.5	4
951	2018-01-10 01:59:20	4	96.5	3.5
952	2018-01-10 02:59:20	4	96.5	3.5
953	2018-01-10 03:59:20	4	97	3.6
954	2018-01-10 04:59:20	4	96.5	3.5
955	2018-01-10 05:59:20	3.5	97	3.1
956	2018-01-10 06:59:20	3.5	97	3.1
957	2018-01-10 07:59:20	3.5	97	3.1
958	2018-01-10 08:59:20	3.5	97	3.1
959	2018-01-10 09:59:20	4	97	3.6
960	2018-01-10 10:59:20	4	97.5	3.6
961	2018-01-10 11:59:20	4	97.5	3.6
962	2018-01-10 12:59:20	4.5	97.5	4.1
963	2018-01-10 13:59:20	5	97.5	4.6
964	2018-01-10 14:59:20	5	97.5	4.6
965	2018-01-10 15:59:20	6	97.5	5.6
966	2018-01-10 16:59:20	6.5	95.5	5.8
967	2018-01-10 17:59:20	5.5	93	4.5
968	2018-01-10 18:59:20	5.5	92.5	4.4
969	2018-01-10 19:59:20	5	89.5	3.4
970	2018-01-10 20:59:20	4.5	88	2.7
971	2018-01-10 21:59:20	4	86	1.9
972	2018-01-10 22:59:20	4	86	1.9
973	2018-01-10 23:59:20	3.5	83.5	1
974	2018-01-11 00:59:20	3.5	87.5	1.6
975	2018-01-11 01:59:20	3.5	88.5	1.8
976	2018-01-11 02:59:20	3.5	89	1.9
977	2018-01-11 03:59:20	3.5	90	2
978	2018-01-11 04:59:20	3.5	91	2.2
979	2018-01-11 05:59:20	3.5	89.5	1.9
980	2018-01-11 06:59:20	3.5	90	2
981	2018-01-11 07:59:20	3.5	89.5	1.9
982	2018-01-11 08:59:20	4	89	2.4
983	2018-01-11 09:59:20	4	87.5	2.1
984	2018-01-11 10:59:20	4	87	2
985	2018-01-11 11:59:20	4.5	86	2.4
986	2018-01-11 12:59:20	4.5	85	2.2
987	2018-01-11 13:59:20	5	83	2.4
988	2018-01-11 14:59:20	5.5	81	2.5
989	2018-01-11 15:59:20	5	81	2
990	2018-01-11 16:59:20	5.5	74.5	1.3
991	2018-01-11 17:59:20	5	76	1.1
992	2018-01-11 18:59:20	5	79.5	1.8
993	2018-01-11 19:59:20	4.5	72	-0.1
994	2018-01-11 20:59:20	4.5	74	0.3
995	2018-01-11 21:59:20	3.5	76.5	-0.2
996	2018-01-11 22:59:20	3.5	76.5	-0.2
997	2018-01-11 23:59:20	3	78.5	-0.4
998	2018-01-12 00:59:20	2.5	80	-0.6
999	2018-01-12 01:59:20	2.5	77	-1.1
1000	2018-01-12 02:59:20	2.5	76.5	-1.2
1001	2018-01-12 03:59:20	3	73.5	-1.3
1002	2018-01-12 04:59:20	2	74.5	-2
1003	2018-01-12 05:59:20	2	73	-2.3
1004	2018-01-12 06:59:20	1.5	76.5	-2.2
1005	2018-01-12 07:59:20	1	76.5	-2.7
1006	2018-01-12 08:59:20	1	75	-2.9
1007	2018-01-12 09:59:20	2	76.5	-1.7
1008	2018-01-12 10:59:20	2.5	79.5	-0.7
1009	2018-01-12 11:59:20	3	83	0.4
1010	2018-01-12 12:59:20	3	84	0.6
1011	2018-01-12 13:59:20	3.5	85	1.2
1012	2018-01-12 14:59:20	5.5	83	2.8
1013	2018-01-12 15:59:20	5	83.5	2.4
1014	2018-01-12 16:59:20	5	81.5	2.1
1015	2018-01-12 17:59:20	5	77.5	1.4
1016	2018-01-12 18:59:20	5	76	1.1
1017	2018-01-12 19:59:20	4	76	0.2
1018	2018-01-12 20:59:20	4	76.5	0.3
1019	2018-01-12 21:59:20	3.5	77.5	-0.1
1020	2018-01-12 22:59:20	3.5	78.5	0.1
1021	2018-01-12 23:59:20	2.5	78	-0.9
1022	2018-01-13 00:59:20	2.5	79	-0.8
1023	2018-01-13 01:59:20	3	78.5	-0.4
1024	2018-01-13 02:59:20	2.5	78	-0.9
1025	2018-01-13 03:59:20	3	77	-0.6
1026	2018-01-13 04:59:20	3	77.5	-0.5
1027	2018-01-13 05:59:20	3	76.5	-0.7
1028	2018-01-13 06:59:20	2.5	78	-0.9
1029	2018-01-13 07:59:20	3	78.5	-0.4
1030	2018-01-13 08:59:20	3	84.5	0.7
1031	2018-01-13 09:59:20	3	88	1.2
1032	2018-01-13 10:59:20	3	88.5	1.3
1033	2018-01-13 11:59:20	3	89.5	1.4
1034	2018-01-13 12:59:20	3.5	90	2
1035	2018-01-13 13:59:20	3.5	91.5	2.2
1036	2018-01-13 14:59:20	3.5	91.5	2.2
1037	2018-01-13 15:59:20	4	92.5	2.9
1038	2018-01-13 16:59:20	4	92.5	2.9
1039	2018-01-13 17:59:20	4	92	2.8
1040	2018-01-13 18:59:20	3.5	91	2.2
1041	2018-01-13 19:59:20	3.5	92	2.3
1042	2018-01-13 20:59:20	3.5	91.5	2.2
1043	2018-01-13 21:59:20	3.5	92.5	2.4
1044	2018-01-13 22:59:20	3.5	93	2.5
1045	2018-01-13 23:59:20	3.5	93	2.5
1046	2018-01-14 00:59:20	3	93	2
1047	2018-01-14 01:59:20	3	93.5	2.1
1048	2018-01-14 02:59:20	3.5	94	2.6
1049	2018-01-14 03:59:20	3.5	94	2.6
1050	2018-01-14 04:59:20	3	93.5	2.1
1051	2018-01-14 05:59:20	3	93	2
1052	2018-01-14 06:59:20	3	93.5	2.1
1053	2018-01-14 07:59:20	2.5	93.5	1.6
1054	2018-01-14 08:59:20	2	92.5	0.9
1055	2018-01-14 09:59:20	2	93	1
1056	2018-01-14 10:59:20	3	92.5	1.9
1057	2018-01-14 11:59:20	4	87	2
1058	2018-01-14 12:59:20	4	90	2.5
1059	2018-01-14 13:59:20	4.5	84	2
1060	2018-01-14 14:59:20	5.5	74.5	1.3
1061	2018-01-14 15:59:20	6	73	1.5
1062	2018-01-14 16:59:20	5.5	69	0.3
1063	2018-01-14 17:59:20	4.5	73.5	0.2
1064	2018-01-14 18:59:20	3.5	75.5	-0.4
1065	2018-01-14 19:59:20	3	74.5	-1.1
1066	2018-01-14 20:59:20	3	71	-1.7
1067	2018-01-14 21:59:20	3	69.5	-2
1068	2018-01-14 22:59:20	3	68	-2.3
1069	2018-01-14 23:59:20	2.5	72.5	-1.9
1070	2018-01-15 00:59:20	2	72.5	-2.4
1071	2018-01-15 01:59:20	1.5	75	-2.4
1072	2018-01-15 02:59:20	1	74	-3.1
1073	2018-01-15 03:59:20	1	78.5	-2.3
1074	2018-01-15 04:59:20	1	75	-2.9
1075	2018-01-15 05:59:20	1	76	-2.7
1076	2018-01-15 06:59:20	1	74	-3.1
1077	2018-01-15 07:59:20	1	76	-2.7
1078	2018-01-15 08:59:20	0.5	76.5	-3.1
1079	2018-01-15 09:59:20	1	78.5	-2.3
1080	2018-01-15 10:59:20	1.5	80	-1.6
1081	2018-01-15 11:59:20	2.5	79.5	-0.7
1082	2018-01-15 12:59:20	4	75.5	0.1
1083	2018-01-15 13:59:20	3.5	82	0.7
1084	2018-01-15 14:59:20	4	83	1.4
1085	2018-01-15 15:59:20	5	82.5	2.3
1086	2018-01-15 16:59:20	5.5	82	2.7
1087	2018-01-15 17:59:20	4.5	82.5	1.8
1088	2018-01-15 18:59:20	4.5	79	1.2
1089	2018-01-15 19:59:20	4	82	1.2
1090	2018-01-15 20:59:20	4	81.5	1.1
1091	2018-01-15 21:59:20	4	81	1
1092	2018-01-15 22:59:20	3	81	0.1
1093	2018-01-15 23:59:20	3.5	80.5	0.5
1094	2018-01-16 00:59:20	4.5	77	0.8
1095	2018-01-16 01:59:20	4.5	76.5	0.7
1096	2018-01-16 02:59:20	5	83	2.4
1097	2018-01-16 03:59:20	4	82	1.2
1098	2018-01-16 04:59:20	4	85.5	1.8
1099	2018-01-16 05:59:20	4	85.5	1.8
1100	2018-01-16 06:59:20	3.5	87.5	1.6
1101	2018-01-16 07:59:20	5	91	3.7
1102	2018-01-16 08:59:20	5	88.5	3.3
1103	2018-01-16 09:59:20	5	89	3.3
1104	2018-01-16 10:59:20	5.5	89.5	3.9
1105	2018-01-16 11:59:20	5.5	88.5	3.8
1106	2018-01-16 12:59:20	6.5	88.5	4.7
1107	2018-01-16 13:59:20	7.5	89	5.8
1108	2018-01-16 14:59:20	8.5	86	6.3
1109	2018-01-16 15:59:20	9.5	85.5	7.2
1110	2018-01-16 16:59:20	10	86	7.8
1111	2018-01-16 17:59:20	9.5	88.5	7.7
1112	2018-01-16 18:59:20	9.5	86.5	7.4
1113	2018-01-16 19:59:20	9	87.5	7
1114	2018-01-16 20:59:20	8	88	6.1
1115	2018-01-16 21:59:20	7	89.5	5.4
1116	2018-01-16 22:59:20	7	90.5	5.6
1117	2018-01-16 23:59:20	7.5	86	5.3
1118	2018-01-17 00:59:20	7.5	84.5	5.1
1119	2018-01-17 01:59:20	7	83.5	4.4
1120	2018-01-17 02:59:20	7	80.5	3.9
1121	2018-01-17 03:59:20	7.5	78.5	4
1122	2018-01-17 04:59:20	8.5	76	4.5
1123	2018-01-17 05:59:20	8.5	75.5	4.4
1124	2018-01-17 06:59:20	8.5	71.5	3.7
1125	2018-01-17 07:59:20	7.5	68.5	2.1
1126	2018-01-17 08:59:20	7	60	-0.2
1127	2018-01-17 09:59:20	8	61.5	1.1
1128	2018-01-17 10:59:20	8	69.5	2.8
1129	2018-01-17 11:59:20	8.5	71.5	3.7
1130	2018-01-17 12:59:20	8.5	79	5.1
1131	2018-01-17 13:59:20	9.5	79.5	6.1
1132	2018-01-17 14:59:20	11	58.5	3.2
1133	2018-01-17 15:59:20	11.5	65.5	5.3
1134	2018-01-17 16:59:20	10.5	77	6.6
1135	2018-01-17 17:59:20	10.5	74.5	6.2
1136	2018-01-17 18:59:20	9.5	65.5	3.4
1137	2018-01-17 19:59:20	9	52	-0.3
1138	2018-01-17 20:59:20	8.5	50	-1.3
1139	2018-01-17 21:59:20	7.5	51	-2
1140	2018-01-17 22:59:20	7	50	-2.7
1141	2018-01-17 23:59:20	6.5	51	-2.9
1142	2018-01-18 00:59:20	6.5	49	-3.4
1143	2018-01-18 01:59:20	6.5	51	-2.9
1144	2018-01-18 02:59:20	6.5	52.5	-2.5
1145	2018-01-18 03:59:20	6	56.5	-2
1146	2018-01-18 04:59:20	6.5	56.5	-1.5
1147	2018-01-18 05:59:20	5.5	55.5	-2.7
1148	2018-01-18 06:59:20	5	58	-2.6
1149	2018-01-18 07:59:20	4.5	60	-2.6
1150	2018-01-18 08:59:20	4	63	-2.4
1151	2018-01-18 09:59:20	4	64	-2.2
1152	2018-01-18 10:59:20	5.5	64.5	-0.6
1153	2018-01-18 11:59:20	6	68.5	0.7
1154	2018-01-18 12:59:20	6.5	70.5	1.5
1155	2018-01-18 13:59:20	7.5	72.5	2.9
1156	2018-01-18 14:59:20	9	71	4
1157	2018-01-18 15:59:20	8.5	74	4.1
1158	2018-01-18 16:59:20	9.5	72	4.7
1159	2018-01-18 17:59:20	9	69.5	3.7
1160	2018-01-18 18:59:20	8	70.5	3
1161	2018-01-18 19:59:20	7.5	73.5	3.1
1162	2018-01-18 20:59:20	7	70.5	2
1163	2018-01-18 21:59:20	7.5	66.5	1.7
1164	2018-01-18 22:59:20	7	65	0.9
1165	2018-01-18 23:59:20	6.5	67	0.8
1166	2018-01-19 00:59:20	6.5	65.5	0.5
1167	2018-01-19 01:59:20	6.5	63.5	0.1
1168	2018-01-19 02:59:20	6.5	61	-0.5
1169	2018-01-19 03:59:20	7.5	57	-0.5
1170	2018-01-19 04:59:20	7.5	56	-0.7
1171	2018-01-19 05:59:20	7	57.5	-0.8
1172	2018-01-19 06:59:20	7	59	-0.4
1173	2018-01-19 07:59:20	6	65	-0.1
1174	2018-01-19 08:59:20	6	66	0.1
1175	2018-01-19 09:59:20	6	67	0.3
1176	2018-01-19 10:59:20	7.5	67.5	1.9
1177	2018-01-19 11:59:20	9	63.5	2.5
1178	2018-01-19 12:59:20	10.5	57	2.4
1179	2018-01-19 13:59:20	10	65.5	3.8
1180	2018-01-19 14:59:20	13	50	2.8
1181	2018-01-19 15:59:20	13.5	47	2.4
1182	2018-01-19 16:59:20	13.5	43.5	1.3
1183	2018-01-19 17:59:20	13	49	2.5
1184	2018-01-19 18:59:20	11	51.5	1.4
1185	2018-01-19 19:59:20	10	58.5	2.2
1186	2018-01-19 20:59:20	9	60.5	1.8
1187	2018-01-19 21:59:20	9	57.5	1.1
1188	2018-01-19 22:59:20	8.5	57	0.5
1189	2018-01-19 23:59:20	8.5	48	-1.9
1190	2018-01-20 00:59:20	8.5	44.5	-2.9
1191	2018-01-20 01:59:20	8.5	46	-2.4
1192	2018-01-20 02:59:20	7.5	49.5	-2.4
1193	2018-01-20 03:59:20	7.5	48.5	-2.6
1194	2018-01-20 04:59:20	7.5	45.5	-3.5
1195	2018-01-20 05:59:20	7	47	-3.5
1196	2018-01-20 06:59:20	7	45.5	-4
1197	2018-01-20 07:59:20	7	43	-4.7
1198	2018-01-20 08:59:20	6.5	40	-6.1
1199	2018-01-20 09:59:20	7.5	36.5	-6.4
1200	2018-01-20 10:59:20	9	39.5	-4
1201	2018-01-20 11:59:20	9	42	-3.2
1202	2018-01-20 12:59:20	11.5	44.5	-0.2
1203	2018-01-20 13:59:20	11.5	53.5	2.4
1204	2018-01-20 14:59:20	11	58.5	3.2
1205	2018-01-20 15:59:20	11.5	56	3
1206	2018-01-20 16:59:20	12	54.5	3.1
1207	2018-01-20 17:59:20	12	52.5	2.6
1208	2018-01-20 18:59:20	11	55	2.3
1209	2018-01-20 19:59:20	11.5	53.5	2.4
1210	2018-01-20 20:59:20	11	59.5	3.4
1211	2018-01-20 21:59:20	10	61	2.8
1212	2018-01-20 22:59:20	9.5	64.5	3.2
1213	2018-01-20 23:59:20	9	69.5	3.7
1214	2018-01-21 00:59:20	9	70.5	3.9
1215	2018-01-21 01:59:20	9.5	68	3.9
1216	2018-01-21 02:59:20	9	70	3.8
1217	2018-01-21 03:59:20	9.5	69	4.1
1218	2018-01-21 04:59:20	9	70.5	3.9
1219	2018-01-21 05:59:20	8.5	71.5	3.7
1220	2018-01-21 06:59:20	7.5	74.5	3.3
1221	2018-01-21 07:59:20	7.5	75	3.4
1222	2018-01-21 08:59:20	8	76	4
1223	2018-01-21 09:59:20	8	76	4
1224	2018-01-21 10:59:20	8.5	77	4.7
1225	2018-01-21 11:59:20	9	76.5	5.1
1226	2018-01-21 12:59:20	9.5	77.5	5.8
1227	2018-01-21 13:59:20	11	77	7.1
1228	2018-01-21 14:59:20	11.5	78	7.8
1229	2018-01-21 15:59:20	12	75.5	7.8
1230	2018-01-21 16:59:20	13	72.5	8.2
1231	2018-01-21 17:59:20	13	68.5	7.3
1232	2018-01-21 18:59:20	11.5	70	6.2
1233	2018-01-21 19:59:20	11	70.5	5.9
1234	2018-01-21 20:59:20	10	71.5	5.1
1235	2018-01-21 21:59:20	9.5	72.5	4.8
1236	2018-01-21 22:59:20	9	71	4
1237	2018-01-21 23:59:20	8.5	69	3.1
1238	2018-01-22 00:59:20	8.5	66.5	2.6
1239	2018-01-22 01:59:20	8	66	2
1240	2018-01-22 02:59:20	7	70.5	2
1241	2018-01-22 03:59:20	7	68.5	1.6
1242	2018-01-22 04:59:20	6.5	66.5	0.7
1243	2018-01-22 05:59:20	6	68.5	0.7
1244	2018-01-22 06:59:20	6	65.5	0
1245	2018-01-22 07:59:20	6.5	61.5	-0.4
1246	2018-01-22 08:59:20	6.5	59.5	-0.8
1247	2018-01-22 09:59:20	6.5	65	0.4
1248	2018-01-22 10:59:20	7	71.5	2.2
1249	2018-01-22 11:59:20	7.5	72.5	2.9
1250	2018-01-22 12:59:20	8.5	75	4.3
1251	2018-01-22 13:59:20	9.5	77.5	5.8
1252	2018-01-22 14:59:20	10	76	6
1253	2018-01-22 15:59:20	10	78	6.3
1254	2018-01-22 16:59:20	11	77	7.1
1255	2018-01-22 17:59:20	10.5	77.5	6.7
1256	2018-01-22 18:59:20	10	77.5	6.3
1257	2018-01-22 19:59:20	9	75	4.8
1258	2018-01-22 20:59:20	8.5	78	4.9
1259	2018-01-22 21:59:20	8	77.5	4.3
1260	2018-01-22 22:59:20	8	72.5	3.4
1261	2018-01-22 23:59:20	7	75	2.9
1262	2018-01-23 00:59:20	6.5	75.5	2.5
1263	2018-01-23 01:59:20	6.5	66	0.6
1264	2018-01-23 02:59:20	6.5	59.5	-0.8
1265	2018-01-23 03:59:20	6	69	0.8
1266	2018-01-23 04:59:20	5.5	72.5	1
1267	2018-01-23 05:59:20	5.5	66	-0.3
1268	2018-01-23 06:59:20	5.5	63	-1
1269	2018-01-23 07:59:20	5	64	-1.2
1270	2018-01-23 08:59:20	5	62.5	-1.6
1271	2018-01-23 09:59:20	5.5	63.5	-0.9
1272	2018-01-23 10:59:20	7	67.5	1.4
1273	2018-01-23 11:59:20	7	71	2.1
1274	2018-01-23 12:59:20	7.5	74	3.2
1275	2018-01-23 13:59:20	8.5	75	4.3
1276	2018-01-23 14:59:20	10	78	6.3
1277	2018-01-23 15:59:20	10	77.5	6.3
1278	2018-01-23 16:59:20	10.5	77	6.6
1279	2018-01-23 17:59:20	10	78	6.3
1280	2018-01-23 18:59:20	9.5	78	5.9
1281	2018-01-23 19:59:20	8.5	78	4.9
1282	2018-01-23 20:59:20	8.5	78	4.9
1283	2018-01-23 21:59:20	8	73.5	3.6
1284	2018-01-23 22:59:20	7.5	71	2.6
1285	2018-01-23 23:59:20	7.5	65	1.4
1286	2018-01-24 00:59:20	7.5	66	1.6
1287	2018-01-24 01:59:20	7	66.5	1.2
1288	2018-01-24 02:59:20	7	66.5	1.2
1289	2018-01-24 03:59:20	7.5	61.5	0.6
1290	2018-01-24 04:59:20	7.5	62	0.7
1291	2018-01-24 05:59:20	7	63	0.5
1292	2018-01-24 06:59:20	6.5	64	0.2
1293	2018-01-24 07:59:20	6	64.5	-0.2
1294	2018-01-24 08:59:20	6	65.5	0
1295	2018-01-24 09:59:20	6	66	0.1
1296	2018-01-24 10:59:20	7.5	66.5	1.7
1297	2018-01-24 11:59:20	7.5	67.5	1.9
1298	2018-01-24 12:59:20	8	71	3.1
1299	2018-01-24 13:59:20	9	76	5
1300	2018-01-24 14:59:20	10	76	6
1301	2018-01-24 15:59:20	10.5	75.5	6.4
1302	2018-01-24 16:59:20	10	76.5	6.1
1303	2018-01-24 17:59:20	10	76.5	6.1
1304	2018-01-24 18:59:20	9	76.5	5.1
1305	2018-01-24 19:59:20	8	76.5	4.1
1306	2018-01-24 20:59:20	8	76	4
1307	2018-01-24 21:59:20	7.5	75	3.4
1308	2018-01-24 22:59:20	7	73	2.5
1309	2018-01-24 23:59:20	7	76.5	3.2
1310	2018-01-25 00:59:20	7	67.5	1.4
1311	2018-01-25 01:59:20	6.5	62	-0.2
1312	2018-01-25 02:59:20	7	46	-3.8
1313	2018-01-25 03:59:20	7	43.5	-4.5
1314	2018-01-25 04:59:20	6.5	50.5	-3
1315	2018-01-25 05:59:20	6	59	-1.4
1316	2018-01-25 06:59:20	5	74	0.8
1317	2018-01-25 07:59:20	5	79	1.7
1318	2018-01-25 08:59:20	5.5	79.5	2.2
1319	2018-01-25 09:59:20	5.5	86	3.3
1320	2018-01-25 10:59:20	6	86	3.8
1321	2018-01-25 11:59:20	6	87.5	4.1
1322	2018-01-25 12:59:20	6	87	4
1323	2018-01-25 13:59:20	6	87	4
1324	2018-01-25 14:59:20	6	87	4
1325	2018-01-25 15:59:20	6	87	4
1326	2018-01-25 16:59:20	6.5	87	4.5
1327	2018-01-25 17:59:20	6.5	86.5	4.4
1328	2018-01-25 18:59:20	5.5	83.5	2.9
1329	2018-01-25 19:59:20	5	78	1.5
1330	2018-01-25 20:59:20	5	81	2
1331	2018-01-25 21:59:20	4.5	77.5	0.9
1332	2018-01-25 22:59:20	4.5	78	1
1333	2018-01-25 23:59:20	4	75.5	0.1
1334	2018-01-26 00:59:20	4	76	0.2
1335	2018-01-26 01:59:20	3.5	76.5	-0.2
1336	2018-01-26 02:59:20	3.5	77.5	-0.1
1337	2018-01-26 03:59:20	3.5	76.5	-0.2
1338	2018-01-26 04:59:20	3	77.5	-0.5
1339	2018-01-26 05:59:20	3	75.5	-0.9
1340	2018-01-26 06:59:20	3	75	-1
1341	2018-01-26 07:59:20	3	76.5	-0.7
1342	2018-01-26 08:59:20	3	75.5	-0.9
1343	2018-01-26 09:59:20	3.5	71.5	-1.2
1344	2018-01-26 10:59:20	4.5	65.5	-1.4
1345	2018-01-26 11:59:20	5.5	63	-1
1346	2018-01-26 12:59:20	5.5	68	0.1
1347	2018-01-26 13:59:20	5.5	66	-0.3
1348	2018-01-26 14:59:20	6	69	0.8
1349	2018-01-26 15:59:20	6	67	0.3
1350	2018-01-26 16:59:20	6	69.5	0.9
1351	2018-01-26 17:59:20	5.5	73.5	1.2
1352	2018-01-26 18:59:20	5	78.5	1.6
1353	2018-01-26 19:59:20	5	79	1.7
1354	2018-01-26 20:59:20	5	78	1.5
1355	2018-01-26 21:59:20	5	77	1.3
1356	2018-01-26 22:59:20	4.5	74	0.3
1357	2018-01-26 23:59:20	4	71.5	-0.7
1358	2018-01-27 00:59:20	4	70	-1
1359	2018-01-27 01:59:20	3	71.5	-1.6
1360	2018-01-27 02:59:20	3	73.5	-1.3
1361	2018-01-27 03:59:20	2.5	74	-1.7
1362	2018-01-27 04:59:20	2.5	76.5	-1.2
1363	2018-01-27 05:59:20	3	70.5	-1.8
1364	2018-01-27 06:59:20	2	75	-2
1365	2018-01-27 07:59:20	2.5	73	-1.8
1366	2018-01-27 08:59:20	2.5	72.5	-1.9
1367	2018-01-27 09:59:20	3	72.5	-1.4
1368	2018-01-27 10:59:20	4.5	66	-1.3
1369	2018-01-27 11:59:20	5.5	65.5	-0.4
1370	2018-01-27 12:59:20	6.5	61.5	-0.4
1371	2018-01-27 13:59:20	7	62	0.2
1372	2018-01-27 14:59:20	7.5	59.5	0.1
1373	2018-01-27 15:59:20	8	55.5	-0.4
1374	2018-01-27 16:59:20	7.5	57	-0.5
1375	2018-01-27 17:59:20	7.5	57	-0.5
1376	2018-01-27 18:59:20	6.5	61	-0.5
1377	2018-01-27 19:59:20	6	61.5	-0.8
1378	2018-01-27 20:59:20	6	61	-0.9
1379	2018-01-27 21:59:20	5.5	61	-1.4
1380	2018-01-27 22:59:20	5	60.5	-2
1381	2018-01-27 23:59:20	4	61.5	-2.7
1382	2018-01-28 00:59:20	3.5	60	-3.5
1383	2018-01-28 01:59:20	3	61	-3.8
1384	2018-01-28 02:59:20	3	58	-4.4
1385	2018-01-28 03:59:20	3	57	-4.7
1386	2018-01-28 04:59:20	3	57.5	-4.6
1387	2018-01-28 05:59:20	2.5	58.5	-4.8
1388	2018-01-28 06:59:20	2.5	60	-4.5
1389	2018-01-28 07:59:20	3.5	58.5	-3.9
1390	2018-01-28 08:59:20	3	62.5	-3.4
1391	2018-01-28 09:59:20	4.5	63	-1.9
1392	2018-01-28 10:59:20	6	61.5	-0.8
1393	2018-01-28 11:59:20	7.5	60.5	0.4
1394	2018-01-28 12:59:20	9	58.5	1.3
1395	2018-01-28 13:59:20	11.5	55.5	2.9
1396	2018-01-28 14:59:20	11.5	56	3
1397	2018-01-28 15:59:20	12	54.5	3.1
1398	2018-01-28 16:59:20	11.5	56.5	3.2
1399	2018-01-28 17:59:20	11	58.5	3.2
1400	2018-01-28 18:59:20	10.5	62.5	3.7
1401	2018-01-28 19:59:20	10	62	3.1
1402	2018-01-28 20:59:20	9.5	63.5	2.9
1403	2018-01-28 21:59:20	9.5	63.5	2.9
1404	2018-01-28 22:59:20	10	63.5	3.4
1405	2018-01-28 23:59:20	9.5	64.5	3.2
1406	2018-01-29 00:59:20	8.5	65	2.3
1407	2018-01-29 01:59:20	9	65.5	2.9
1408	2018-01-29 02:59:20	8	67.5	2.4
1409	2018-01-29 03:59:20	8	70.5	3
1410	2018-01-29 04:59:20	8	70.5	3
1411	2018-01-29 05:59:20	8.5	69	3.1
1412	2018-01-29 06:59:20	8.5	68.5	3
1413	2018-01-29 07:59:20	8	69	2.7
1414	2018-01-29 08:59:20	8	67	2.3
1415	2018-01-29 09:59:20	8	69	2.7
1416	2018-01-29 10:59:20	9	66	3
1417	2018-01-29 11:59:20	10	63	3.3
1418	2018-01-29 12:59:20	11	63	4.2
1419	2018-01-29 13:59:20	11.5	64.5	5
1420	2018-01-29 14:59:20	12	64.5	5.5
1421	2018-01-29 15:59:20	12.5	64	5.9
1422	2018-01-29 16:59:20	12.5	62	5.4
1423	2018-01-29 17:59:20	12	65.5	5.7
1424	2018-01-29 18:59:20	11	66	4.9
1425	2018-01-29 19:59:20	10.5	67	4.6
1426	2018-01-29 20:59:20	9.5	67.5	3.8
1427	2018-01-29 21:59:20	9	67	3.2
1428	2018-01-29 22:59:20	9	65	2.8
1429	2018-01-29 23:59:20	9	66	3
1430	2018-01-30 00:59:20	8.5	63	1.9
1431	2018-01-30 01:59:20	8.5	62	1.6
1432	2018-01-30 02:59:20	8.5	66	2.5
1433	2018-01-30 03:59:20	7.5	62	0.7
1434	2018-01-30 04:59:20	7.5	54	-1.2
1435	2018-01-30 05:59:20	8	68	2.5
1436	2018-01-30 06:59:20	7	67	1.3
1437	2018-01-30 07:59:20	6.5	65.5	0.5
1438	2018-01-30 08:59:20	7	67.5	1.4
1439	2018-01-30 09:59:20	7.5	63.5	1
1440	2018-01-30 10:59:20	9	62.5	2.2
1441	2018-01-30 11:59:20	10	57.5	2
1442	2018-01-30 12:59:20	10.5	61.5	3.4
1443	2018-01-30 13:59:20	11.5	63	4.7
1444	2018-01-30 14:59:20	11.5	61.5	4.4
1445	2018-01-30 15:59:20	12	62	5
1446	2018-01-30 16:59:20	12	60.5	4.6
1447	2018-01-30 17:59:20	11.5	62.5	4.6
1448	2018-01-30 18:59:20	10	63.5	3.4
1449	2018-01-30 19:59:20	9	62.5	2.2
1450	2018-01-30 20:59:20	8.5	64	2.1
1451	2018-01-30 21:59:20	9	67	3.2
1452	2018-01-30 22:59:20	8.5	63.5	2
1453	2018-01-30 23:59:20	8	63.5	1.5
1454	2018-01-31 00:59:20	8	58	0.3
1455	2018-01-31 01:59:20	8	58.5	0.4
1456	2018-01-31 02:59:20	7.5	57.5	-0.3
1457	2018-01-31 03:59:20	7	57	-0.9
1458	2018-01-31 04:59:20	7	57	-0.9
1459	2018-01-31 05:59:20	6.5	57	-1.4
1460	2018-01-31 06:59:20	6.5	55	-1.9
1461	2018-01-31 07:59:20	5.5	57.5	-2.2
1462	2018-01-31 08:59:20	5	59.5	-2.2
1463	2018-01-31 09:59:20	5	61.5	-1.8
1464	2018-01-31 10:59:20	6.5	60.5	-0.6
1465	2018-01-31 11:59:20	7.5	59	0
1466	2018-01-31 12:59:20	8	61	1
1467	2018-01-31 13:59:20	9	66	3
1468	2018-01-31 14:59:20	9.5	70	4.3
1469	2018-01-31 15:59:20	10.5	67.5	4.7
1470	2018-01-31 16:59:20	10	69	4.6
1471	2018-01-31 17:59:20	10	68	4.4
1472	2018-01-31 18:59:20	9	68.5	3.5
1473	2018-01-31 19:59:20	8.5	64	2.1
1474	2018-01-31 20:59:20	8	48.5	-2.2
1475	2018-01-31 21:59:20	7	59.5	-0.3
1476	2018-01-31 22:59:20	6.5	58	-1.2
1477	2018-01-31 23:59:20	6.5	54	-2.1
1478	2018-02-01 00:59:20	7	51	-2.4
1479	2018-02-01 01:59:20	7	46.5	-3.7
1480	2018-02-01 02:59:20	7.5	44.5	-3.8
1481	2018-02-01 03:59:20	7	46	-3.8
1482	2018-02-01 04:59:20	7	49	-3
1483	2018-02-01 05:59:20	7.5	50	-2.2
1484	2018-02-01 06:59:20	7	51.5	-2.3
1485	2018-02-01 07:59:20	6.5	53	-2.4
1486	2018-02-01 08:59:20	6.5	58.5	-1
1487	2018-02-01 09:59:20	6.5	64.5	0.3
1488	2018-02-01 10:59:20	8	58	0.3
1489	2018-02-01 11:59:20	9.5	54.5	0.8
1490	2018-02-01 12:59:20	10	57	1.9
1491	2018-02-01 13:59:20	9.5	63	2.8
2	2018-03-02 14:07:07	5.5	86.5	3.4
3	2018-03-02 15:07:07	6	90.5	4.6
4	2018-03-02 16:07:07	6.5	89.5	4.9
5	2018-03-02 17:07:07	7	91.5	5.7
6	2018-03-02 18:07:07	7.5	93	6.4
7	2018-03-02 19:07:07	7	89.5	5.4
8	2018-03-02 20:07:07	7	90.5	5.6
9	2018-03-02 21:07:07	7	89	5.3
10	2018-03-02 22:07:07	7	88	5.2
11	2018-03-02 23:07:07	7	89	5.3
12	2018-03-03 00:07:07	7	89	5.3
13	2018-03-03 01:07:07	7	89.5	5.4
14	2018-03-03 02:07:07	5.5	88	3.7
15	2018-03-03 03:07:07	5.5	90	4
16	2018-03-03 04:07:07	6	90.5	4.6
17	2018-03-03 05:07:07	5.5	90.5	4.1
18	2018-03-03 06:07:07	6	90	4.5
19	2018-03-03 07:07:07	6	89.5	4.4
20	2018-03-03 08:07:07	6	90	4.5
21	2018-03-03 09:07:07	6	89	4.3
22	2018-03-03 10:07:07	6.5	89.5	4.9
23	2018-03-03 11:07:07	7	89	5.3
24	2018-03-03 12:07:07	8	87.5	6.1
25	2018-03-03 13:07:07	7.5	88.5	5.7
26	2018-03-03 14:07:07	7.5	88	5.6
27	2018-03-03 15:07:07	7.5	88.5	5.7
28	2018-03-03 16:07:07	7.5	89.5	5.9
29	2018-03-03 17:07:07	7.5	87.5	5.6
30	2018-03-03 18:07:07	7	89.5	5.4
31	2018-03-03 19:07:07	7	89.5	5.4
32	2018-03-03 20:07:07	7	89.5	5.4
33	2018-03-03 21:07:07	7	90.5	5.6
34	2018-03-03 22:07:07	7.5	90	6
35	2018-03-03 23:07:07	7.5	89.5	5.9
36	2018-03-04 00:07:07	7.5	90.5	6
37	2018-03-04 01:07:07	7.5	90.5	6
38	2018-03-04 02:07:07	7	90.5	5.6
39	2018-03-04 03:07:07	6.5	89.5	4.9
40	2018-03-04 04:07:07	6.5	89.5	4.9
41	2018-03-04 05:07:07	6	89	4.3
42	2018-03-04 06:07:07	6	88	4.2
43	2018-03-04 07:07:07	5.5	89	3.8
44	2018-03-04 08:07:07	4.5	88.5	2.8
45	2018-03-04 09:07:07	5	91	3.7
46	2018-03-04 10:07:07	6	91	4.6
47	2018-03-04 11:07:07	6.5	91.5	5.2
48	2018-03-04 12:07:07	7	90	5.5
49	2018-03-04 13:07:07	8.5	83	5.8
50	2018-03-04 14:07:07	8.5	80.5	5.3
51	2018-03-04 15:07:07	8.5	79	5.1
52	2018-03-04 16:07:07	8.5	81	5.4
53	2018-03-04 17:07:07	8	81.5	5
54	2018-03-04 18:07:07	8	82	5.1
55	2018-03-04 19:07:07	6.5	84	4
56	2018-03-04 20:07:07	6.5	87	4.5
57	2018-03-04 21:07:07	6.5	89	4.8
58	2018-03-04 22:07:07	6.5	87	4.5
59	2018-03-04 23:07:07	6.5	88	4.7
60	2018-03-05 00:07:07	6.5	89.5	4.9
61	2018-03-05 01:07:07	6	89	4.3
62	2018-03-05 02:07:07	5.5	90.5	4.1
63	2018-03-05 03:07:07	5.5	90	4
64	2018-03-05 04:07:07	5.5	90	4
65	2018-03-05 05:07:07	5	91	3.7
66	2018-03-05 06:07:07	5	89.5	3.4
67	2018-03-05 07:07:07	4.5	89	2.8
68	2018-03-05 08:07:07	4.5	90	3
69	2018-03-05 09:07:07	4.5	89.5	2.9
70	2018-03-05 10:07:07	4.5	89.5	2.9
71	2018-03-05 11:07:07	5	90.5	3.6
72	2018-03-05 12:07:07	5.5	91	4.2
73	2018-03-05 13:07:07	5.5	91	4.2
74	2018-03-05 14:07:07	6	91.5	4.7
75	2018-03-05 15:07:07	6	91	4.6
76	2018-03-05 16:07:07	6	91	4.6
77	2018-03-05 17:07:07	6.5	89.5	4.9
78	2018-03-05 18:07:07	6	89	4.3
79	2018-03-05 19:07:07	6	88	4.2
80	2018-03-05 20:07:07	5.5	87	3.5
81	2018-03-05 21:07:07	5.5	85.5	3.3
82	2018-03-05 22:07:07	5	86	2.9
83	2018-03-05 23:07:07	5	84.5	2.6
84	2018-03-06 00:07:07	5	86	2.9
85	2018-03-06 01:07:07	4.5	88	2.7
86	2018-03-06 02:07:07	4.5	89	2.8
87	2018-03-06 03:07:07	4	87.5	2.1
88	2018-03-06 04:07:07	4.5	90.5	3.1
89	2018-03-06 05:07:07	4.5	91	3.2
90	2018-03-06 06:07:07	4.5	91.5	3.2
91	2018-03-06 07:07:07	4.5	91.5	3.2
92	2018-03-06 08:07:07	4.5	92.5	3.4
93	2018-03-06 09:07:07	4.5	92	3.3
94	2018-03-06 10:07:07	5	93	4
95	2018-03-06 11:07:07	5	93.5	4
96	2018-03-06 12:07:07	6.5	93	5.5
97	2018-03-06 13:07:07	7.5	88	5.6
98	2018-03-06 14:07:07	7	86	4.8
99	2018-03-06 15:07:07	6.5	85	4.2
100	2018-03-06 16:07:07	7	86.5	4.9
101	2018-03-06 17:07:07	6.5	86.5	4.4
102	2018-03-06 18:07:07	6	88.5	4.2
103	2018-03-06 19:07:07	5.5	88	3.7
104	2018-03-06 20:07:07	5	87.5	3.1
105	2018-03-06 21:07:07	5	86	2.9
106	2018-03-06 22:07:07	4.5	85.5	2.3
107	2018-03-06 23:07:07	4	83.5	1.5
108	2018-03-07 00:07:07	4	84	1.5
109	2018-03-07 01:07:07	3.5	82.5	0.8
110	2018-03-07 02:07:07	3	85.5	0.8
111	2018-03-07 03:07:07	2.5	83.5	0
112	2018-03-07 04:07:07	2	83.5	-0.5
113	2018-03-07 05:07:07	2	84	-0.4
114	2018-03-07 06:07:07	2	76	-1.8
115	2018-03-07 07:07:07	1.5	80	-1.6
116	2018-03-07 08:07:07	0.5	79.5	-2.6
117	2018-03-07 09:07:07	1	79	-2.2
118	2018-03-07 10:07:07	2.5	86	0.4
119	2018-03-07 11:07:07	2.5	85.5	0.3
120	2018-03-07 12:07:07	3.5	85	1.2
121	2018-03-07 13:07:07	4.5	86	2.4
122	2018-03-07 14:07:07	5.5	83.5	2.9
123	2018-03-07 15:07:07	6.5	79.5	3.2
124	2018-03-07 16:07:07	6.5	74	2.2
125	2018-03-07 17:07:07	6.5	68.5	1.1
126	2018-03-07 18:07:07	6	75	1.9
127	2018-03-07 19:07:07	5.5	73.5	1.2
128	2018-03-07 20:07:07	5.5	75.5	1.5
129	2018-03-07 21:07:07	5.5	72.5	1
130	2018-03-07 22:07:07	5	81	2
131	2018-03-07 23:07:07	4.5	80.5	1.4
132	2018-03-08 00:07:07	4.5	83.5	2
133	2018-03-08 01:07:07	4	84	1.5
134	2018-03-08 02:07:07	4	83	1.4
135	2018-03-08 03:07:07	4	86	1.9
136	2018-03-08 04:07:07	4	87	2
137	2018-03-08 05:07:07	4.5	87.5	2.6
138	2018-03-08 06:07:07	4.5	87.5	2.6
139	2018-03-08 07:07:07	4.5	87.5	2.6
140	2018-03-08 08:07:07	4.5	88	2.7
141	2018-03-08 09:07:07	4.5	88.5	2.8
142	2018-03-08 10:07:07	5	89	3.3
143	2018-03-08 11:07:07	5.5	89.5	3.9
144	2018-03-08 12:07:07	6.5	87.5	4.6
145	2018-03-08 13:07:07	6.5	87.5	4.6
146	2018-03-08 14:07:07	7	88	5.2
147	2018-03-08 15:07:07	7	91	5.6
148	2018-03-08 16:07:07	7.5	90.5	6
149	2018-03-08 17:07:07	8	90.5	6.5
150	2018-03-08 18:07:07	8	91.5	6.7
151	2018-03-08 19:07:07	8	92.5	6.9
152	2018-03-08 20:07:07	8.5	92.5	7.4
153	2018-03-08 21:07:07	8.5	92	7.3
154	2018-03-08 22:07:07	8.5	93	7.4
155	2018-03-08 23:07:07	9	93	7.9
156	2018-03-09 00:07:07	8.5	93	7.4
157	2018-03-09 01:07:07	8.5	93	7.4
158	2018-03-09 02:07:07	8.5	93	7.4
159	2018-03-09 03:07:07	8.5	92.5	7.4
160	2018-03-09 04:07:07	8.5	90	7
161	2018-03-09 05:07:07	8.5	89.5	6.9
162	2018-03-09 06:07:07	8.5	90.5	7
163	2018-03-09 07:07:07	9	88.5	7.2
164	2018-03-09 08:07:07	8.5	91	7.1
165	2018-03-09 09:07:07	8.5	91.5	7.2
166	2018-03-09 10:07:07	8.5	91.5	7.2
167	2018-03-09 11:07:07	8.5	91.5	7.2
168	2018-03-09 12:07:07	9	91	7.6
169	2018-03-09 13:07:07	9	89.5	7.4
170	2018-03-09 14:07:07	9.5	90	7.9
171	2018-03-09 15:07:07	9	90	7.5
172	2018-03-09 16:07:07	9.5	90	7.9
173	2018-03-09 17:07:07	9.5	89.5	7.9
174	2018-03-09 18:07:07	10	91	8.6
175	2018-03-09 19:07:07	11	89.5	9.3
176	2018-03-09 20:07:07	11	89.5	9.3
177	2018-03-09 21:07:07	11	89.5	9.3
178	2018-03-09 22:07:07	11	89.5	9.3
179	2018-03-09 23:07:07	11	89	9.3
180	2018-03-10 00:07:07	11	89	9.3
181	2018-03-10 01:07:07	11	89	9.3
182	2018-03-10 02:07:07	11	89	9.3
183	2018-03-10 03:07:07	11	89.5	9.3
184	2018-03-10 04:07:07	11	89.5	9.3
185	2018-03-10 05:07:07	11	90	9.4
186	2018-03-10 06:07:07	10	87.5	8
187	2018-03-10 07:07:07	10	89.5	8.4
188	2018-03-10 08:07:07	9.5	89	7.8
189	2018-03-10 09:07:07	9	87	7
190	2018-03-10 10:07:07	9	89.5	7.4
191	2018-03-10 11:07:07	9.5	89.5	7.9
192	2018-03-10 12:07:07	10	89	8.3
193	2018-03-10 13:07:07	10.5	90.5	9
194	2018-03-10 14:07:07	10.5	83.5	7.8
195	2018-03-10 15:07:07	9.5	90	7.9
196	2018-03-10 16:07:07	10	90.5	8.5
197	2018-03-10 17:07:07	9.5	85	7.1
198	2018-03-10 18:07:07	9.5	84.5	7
199	2018-03-10 19:07:07	9	78	5.4
200	2018-03-10 20:07:07	8.5	80.5	5.3
201	2018-03-10 21:07:07	8	84	5.5
202	2018-03-10 22:07:07	7.5	83.5	4.9
203	2018-03-10 23:07:07	7	86	4.8
204	2018-03-11 00:07:07	6.5	85.5	4.2
205	2018-03-11 01:07:07	6.5	85	4.2
206	2018-03-11 02:07:07	6	87	4
207	2018-03-11 03:07:07	6	88	4.2
208	2018-03-11 04:07:07	6	88.5	4.2
209	2018-03-11 05:07:07	6	86.5	3.9
210	2018-03-11 06:07:07	5.5	88	3.7
211	2018-03-11 07:07:07	5.5	90	4
212	2018-03-11 08:07:07	5.5	88	3.7
213	2018-03-11 09:07:07	5.5	86	3.3
214	2018-03-11 10:07:07	5.5	87	3.5
215	2018-03-11 11:07:07	5.5	87	3.5
216	2018-03-11 12:07:07	5.5	90	4
217	2018-03-11 13:07:07	6.5	86.5	4.4
218	2018-03-11 14:07:07	6	88	4.2
219	2018-03-11 15:07:07	7	85.5	4.7
220	2018-03-11 16:07:07	6.5	87.5	4.6
221	2018-03-11 17:07:07	6.5	86.5	4.4
222	2018-03-11 18:07:07	5.5	88	3.7
223	2018-03-11 19:07:07	5.5	89.5	3.9
224	2018-03-11 20:07:07	5.5	89	3.8
225	2018-03-11 21:07:07	5.5	89.5	3.9
226	2018-03-11 22:07:07	5.5	90	4
227	2018-03-11 23:07:07	5.5	92	4.3
228	2018-03-12 00:07:07	5.5	92	4.3
229	2018-03-12 01:07:07	5.5	92	4.3
230	2018-03-12 02:07:07	5.5	92.5	4.4
231	2018-03-12 03:07:07	5.5	92.5	4.4
232	2018-03-12 04:07:07	5.5	92	4.3
233	2018-03-12 05:07:07	5.5	92.5	4.4
234	2018-03-12 06:07:07	5	92	3.8
235	2018-03-12 07:07:07	5	92	3.8
236	2018-03-12 08:07:07	5	91.5	3.7
237	2018-03-12 09:07:07	5	91	3.7
238	2018-03-12 10:07:07	5.5	89	3.8
239	2018-03-12 11:07:07	6.5	90.5	5.1
240	2018-03-12 12:07:07	7.5	86.5	5.4
241	2018-03-12 13:07:07	8	87.5	6.1
242	2018-03-12 14:07:07	8	85	5.6
243	2018-03-12 15:07:07	9	80.5	5.8
244	2018-03-12 16:07:07	9	79.5	5.7
245	2018-03-12 17:07:07	9	80	5.7
246	2018-03-12 18:07:07	8.5	79.5	5.2
247	2018-03-12 19:07:07	8	81.5	5
248	2018-03-12 20:07:07	7.5	84.5	5.1
249	2018-03-12 21:07:07	7	85.5	4.7
250	2018-03-12 22:07:07	7	85.5	4.7
251	2018-03-12 23:07:07	7	84	4.5
252	2018-03-13 00:07:07	7	86	4.8
253	2018-03-13 01:07:07	7	88	5.2
254	2018-03-13 02:07:07	6.5	89	4.8
255	2018-03-13 03:07:07	6.5	90	5
256	2018-03-13 04:07:07	6.5	90	5
257	2018-03-13 05:07:07	6.5	90.5	5.1
258	2018-03-13 06:07:07	6.5	91	5.1
259	2018-03-13 07:07:07	7	92	5.8
260	2018-03-13 08:07:07	7	91.5	5.7
261	2018-03-13 09:07:07	7.5	91.5	6.2
262	2018-03-13 10:07:07	7.5	91.5	6.2
263	2018-03-13 11:07:07	8	90.5	6.5
264	2018-03-13 12:07:07	8.5	92	7.3
265	2018-03-13 13:07:07	10	91	8.6
266	2018-03-13 14:07:07	10.5	84.5	8
267	2018-03-13 15:07:07	10.5	85.5	8.2
268	2018-03-13 16:07:07	10.5	86	8.3
269	2018-03-13 17:07:07	11	85.5	8.7
270	2018-03-13 18:07:07	10.5	85.5	8.2
271	2018-03-13 19:07:07	10.5	85.5	8.2
272	2018-03-13 20:07:07	9.5	86	7.3
273	2018-03-13 21:07:07	9	87	7
274	2018-03-13 22:07:07	9	86	6.8
275	2018-03-13 23:07:07	8.5	87	6.5
276	2018-03-14 00:07:07	8.5	88	6.6
277	2018-03-14 01:07:07	8.5	87	6.5
278	2018-03-14 02:07:07	8.5	85.5	6.2
279	2018-03-14 03:07:07	8.5	88	6.6
280	2018-03-14 04:07:07	8.5	88	6.6
281	2018-03-14 05:07:07	8.5	90	7
282	2018-03-14 06:07:07	8.5	90.5	7
283	2018-03-14 07:07:07	8.5	89.5	6.9
284	2018-03-14 08:07:07	8.5	89.5	6.9
285	2018-03-14 09:07:07	9	90	7.5
286	2018-03-14 10:07:07	10	89.5	8.4
287	2018-03-14 11:07:07	10	89	8.3
288	2018-03-14 12:07:07	10.5	88	8.6
289	2018-03-14 13:07:07	10.5	89	8.8
290	2018-03-14 14:07:07	10.5	89	8.8
291	2018-03-14 15:07:07	10.5	89	8.8
292	2018-03-14 16:07:07	10.5	89.5	8.8
293	2018-03-14 17:07:07	10.5	90	8.9
294	2018-03-14 18:07:07	8.5	87.5	6.5
295	2018-03-14 19:07:07	8	86.5	5.9
296	2018-03-14 20:07:07	7	88	5.2
297	2018-03-14 21:07:07	7	89	5.3
298	2018-03-14 22:07:07	7	89.5	5.4
299	2018-03-14 23:07:07	7	90	5.5
300	2018-03-15 00:07:07	7	89.5	5.4
301	2018-03-15 01:07:07	7	90	5.5
302	2018-03-15 02:07:07	6.5	88.5	4.7
303	2018-03-15 03:07:07	6	88	4.2
304	2018-03-15 04:07:07	6	89.5	4.4
305	2018-03-15 05:07:07	6	90.5	4.6
306	2018-03-15 06:07:07	5	88.5	3.3
307	2018-03-15 07:07:07	5	89	3.3
308	2018-03-15 08:07:07	5	89	3.3
309	2018-03-15 09:07:07	5	90	3.5
310	2018-03-15 10:07:07	5.5	90.5	4.1
311	2018-03-15 11:07:07	6.5	89.5	4.9
312	2018-03-15 12:07:07	6.5	89	4.8
313	2018-03-15 13:07:07	7	88.5	5.2
314	2018-03-15 14:07:07	7.5	85	5.1
315	2018-03-15 15:07:07	7.5	90.5	6
316	2018-03-15 16:07:07	6.5	88.5	4.7
317	2018-03-15 17:07:07	6.5	88	4.7
318	2018-03-15 18:07:07	6.5	90	5
319	2018-03-15 19:07:07	6.5	89	4.8
320	2018-03-15 20:07:07	6.5	89.5	4.9
321	2018-03-15 21:07:07	6	88.5	4.2
322	2018-03-15 22:07:07	5.5	88	3.7
323	2018-03-15 23:07:07	5.5	89.5	3.9
324	2018-03-16 00:07:07	5.5	90.5	4.1
325	2018-03-16 01:07:07	5	89	3.3
326	2018-03-16 02:07:07	4.5	89	2.8
327	2018-03-16 03:07:07	4	89.5	2.4
328	2018-03-16 04:07:07	4	90	2.5
329	2018-03-16 05:07:07	3.5	90.5	2.1
330	2018-03-16 06:07:07	4	90.5	2.6
[truncated: 5,121 more rows]

## Sheet: periodo critico
Campo 4	Time	Celsius(°C)	Humidity(%rh)	dew point(°C)	Serial Number
[truncated: 11,882 more rows]

[truncated: 8 more sheets: medias diarias periodo critico, medias quincenales, correlaciones, solo marzo y abril, modelo 1, modelo 2, periodo inoculo inicial, correlaciones 1ºinoculo]
