# Supplementary material for: Epidemiological Studies of Brown Rot in Spanish Cherry Orchards in the Jerte Valley
Source: J Fungi (Basel). 2021 Mar 10;7(3):203. doi: 10.3390/jof7030203 (PMC7998504; doi:10.3390/jof7030203)
Supplement: Supplementary file 1 [file jof-07-00203-s001.zip › supplementary material/Climatic data Valdastillas.xls]

## Sheet: Datos periodo critico 2012-2020
DATOS DE LA ESTACIÓN "Valdastillas (CC17)"
Fecha	T máx	T med	T mín	Hora T máx	Hora T mín	HR máx	HR mín	HR med	Hrmed>80	Hora HR máx	Hora HR mín	Rad solar	Vel viento máx	Vel media viento	Hora vel viento máx	Dir viento	Precip	mm>10	Precip efectiva (P-M)	Rad solar neta	ET-PM	ET-Rad	ET-BC	ET-H
23-02-2012	18.61	10.18	2.13	16:10	07:40	32.01	13.25	21.54	0	23:30	16:10	16.74	4.85	1.18	14:06	178.9	0	0	0	4.25	2.46	3.91	0	2.36
24-02-2012	18.87	10.98	4.82	15:00	08:10	35.31	11.87	22.22	0	00:30	15:20	16.67	4.76	1.22	12:28	154	0	0	0	4.31	2.58	3.98	3.31	2.27
25-02-2012	20.38	11.82	5.49	15:30	06:20	37.55	14.7	26.56	0	23:30	13:10	16.6	6.37	1.33	12:21	172.5	0	0	0	4.55	2.81	4.04	3.44	2.43
26-02-2012	20.79	14.09	7.59	16:40	07:40	46.31	25.27	35.63	0	20:30	23:40	14.6	4.79	1.54	11:50	67.88	0	0	0	4.93	2.87	3.59	3.16	2.49
27-02-2012	20.58	13.33	6.54	14:20	06:30	53.71	25.27	38.86	0	23:00	00:40	16.18	4.72	1.2	15:16	183.3	0	0	0	5.38	2.59	3.86	3.19	2.53
28-02-2012	20.58	12.92	5.94	15:00	06:50	61.98	26.43	44.22	0	07:20	16:10	14.37	4.55	1.17	13:17	150.8	0	0	0	5.29	2.47	3.28	2.79	2.58
29-02-2012	20.71	13	7.51	16:00	06:30	81.5	28.28	51.65	0	09:50	16:00	12.38	5.95	1.38	16:11	111.3	0	0	0	5.22	2.49	2.71	3.06	2.48
01-03-2012	19.59	12.13	6.92	14:30	22:30	86.9	25.84	54.04	0	22:30	15:20	14.34	10.63	1.32	18:47	133.2	2.86	0	0.04	5.71	2.47	3.04	3.2	2.39
02-03-2012	12.24	9.24	6.4	15:50	02:20	95.6	57.59	78.4	0	06:20	16:10	5.28	4.1	1.04	15:21	191.1	3.88	0	0.92	3.78	1.15	0.67	0	1.48
03-03-2012	14.73	8.94	3.64	15:20	06:50	94.7	51.5	77.6	0	09:20	15:20	11.24	5.3	1.14	15:52	212.9	0	0	0	5.45	1.64	1.78	1.64	2.04
04-03-2012	16.97	12.03	9.22	16:30	05:40	97.3	52.75	75.5	0	06:40	16:30	7.32	6.44	1.5	21:09	225.4	2.04	0	0	4.45	1.65	1.2	1.53	1.92
05-03-2012	17.23	11.31	6.27	16:10	07:40	69.83	28.55	49.31	0	07:50	16:10	15.87	6.44	1.58	21:43	65.05	0	0	0	6.28	2.66	3.39	3.03	2.25
06-03-2012	17.42	10.29	3.51	14:50	07:00	61.27	12.66	35.86	0	07:10	16:40	16.11	6.06	1.34	17:00	76.7	0	0	0	5.88	2.71	3.62	3.47	2.47
07-03-2012	16.18	9.95	4.16	16:00	07:40	56.84	19.93	36.61	0	03:30	23:20	17.29	5.93	1.33	10:45	206.1	0	0	0	6.4	2.64	3.88	3.36	2.29
08-03-2012	20.05	14.04	7	13:40	00:40	49.23	12.2	31.62	0	04:50	23:50	15.68	9.06	3.37	23:09	64.83	0	0	0	5.79	4.6	4.21	4.8	2.77
09-03-2012	23.61	13.97	3.84	15:50	07:00	54.79	10.88	30.43	0	07:00	00:20	19.16	8.97	2.28	19:23	85.5	0	0	0	6.43	4.36	4.95	4.93	3.43
10-03-2012	18.41	13.58	8.76	16:10	03:50	49.42	24.14	33.45	0	20:30	01:10	16.28	9.37	1.76	06:09	170.1	0	0	0	6.47	3.2	4.02	3.67	2.39
11-03-2012	21.31	13.81	6.99	16:10	04:10	54.65	24.65	38.48	0	06:40	16:10	19.31	5.1	1.33	11:52	215.3	0	0	0	7.34	3.19	4.76	4.17	2.97
12-03-2012	22.09	14.77	7.06	16:20	07:40	54.32	21.02	36.88	0	07:50	14:00	19.76	5.51	1.49	14:49	164.4	0	0	0	7.4	3.45	5.05	4.63	3.16
13-03-2012	23.39	15.91	8.84	15:10	07:00	54.12	19.37	36.76	0	07:00	15:40	19.7	5.07	1.17	12:17	152.4	0	0	0	7.42	3.32	5.07	4.69	3.25
14-03-2012	25.57	17.85	11.34	16:00	06:10	44.8	14.04	29.29	0	01:40	14:40	19.57	5.97	1.23	11:40	118.2	0	0	0	7.07	3.66	5.39	5.3	3.43
15-03-2012	23.67	17.63	11.99	15:10	07:10	50.33	19.31	30.37	0	23:30	11:00	15.58	5.44	1.51	11:56	216.2	0	0	0	6.6	3.56	4.24	4.33	3.12
16-03-2012	18.61	13.18	8.37	14:40	23:30	80.1	33.05	58.68	0	23:40	00:20	14.67	7.33	1.51	00:46	200.8	0	0	0	7	2.73	3.15	2.98	2.58
17-03-2012	13.56	9.19	5.41	12:30	23:40	95.6	50.52	78.9	0	07:40	12:30	8.34	5.82	1.5	20:58	234.4	0.41	0	0	5.17	1.66	1.25	1.29	2.02
18-03-2012	14.27	8.25	1.86	14:40	03:00	94.6	26.51	55.71	0	04:50	16:10	18.39	9.14	1.65	12:27	66.9	0	0	0	8.18	2.63	3.64	2.82	2.43
19-03-2012	15.06	9.54	5.35	13:20	07:10	53.47	21.37	39.21	0	03:20	17:30	20.99	8.42	3.32	14:10	61.63	0	0	0	8.47	4.03	4.93	3.88	2.28
20-03-2012	14.99	8.88	2.65	13:50	06:10	63.31	22.35	41.22	0	06:10	16:50	18.69	7.59	2.31	14:15	66.77	0	0	0	8.05	3.29	4.08	3.09	2.53
21-03-2012	14.61	7.56	3.31	14:10	23:30	69.45	34.1	49.36	0	23:30	14:20	15.72	8.11	2.16	10:37	73.7	0	0	0	7.51	2.82	3.17	2.28	2.32
22-03-2012	18.27	10.05	1.2	15:20	05:50	74.7	30.65	49.89	0	03:50	16:20	20.97	5.45	1.37	12:47	169.8	0	0	0	9.19	3.05	4.48	3.14	3.16
23-03-2012	20.72	15.45	8.89	14:40	03:20	49.69	20.9	32.37	0	03:20	14:40	15.31	11.82	2.62	13:04	85.7	0	0	0	7.11	4.2	4.11	4	3.16
24-03-2012	23.99	15.79	8.11	15:10	06:40	58.6	22.47	38.19	0	07:20	15:10	19.35	7.12	1.42	02:02	152.9	0	0	0	8.48	3.76	4.91	4.12	3.73
25-03-2012	22.29	16.45	9.82	14:00	03:00	57.08	18.59	33.06	0	03:00	17:10	18.35	10.2	2.36	14:12	114.1	0	0	0	8.14	4.4	5.13	4.87	3.4
26-03-2012	21.69	17.44	11.46	13:40	06:40	35.82	18.72	24.61	0	06:50	13:30	20.97	10.74	2.98	11:46	113.8	0	0	0	8.62	5.19	6.26	5.61	3.2
27-03-2012	20.98	16.37	11.2	15:00	23:10	45.52	20.7	31.97	0	06:00	16:10	21.92	12.29	3.36	09:03	104.8	0	0	0	9.25	5.26	6.35	5.57	3.06
28-03-2012	22.03	16.04	10.48	14:40	00:50	44.54	15.42	28.56	0	00:50	16:00	22.62	10.69	2.05	12:31	87.3	0	0	0	9.28	4.63	6.29	5.35	3.32
29-03-2012	22.29	16.72	9.35	15:00	07:10	39.65	14.43	23.4	0	07:10	16:10	23.13	10.18	2.3	11:42	98.2	0	0	0	9.35	4.89	6.68	5.67	3.61
30-03-2012	22.68	16.46	9.88	15:40	06:10	44.94	12.98	26.72	0	05:40	13:10	21.61	8.73	1.7	16:51	108.9	0	0	0	9.05	4.36	6.05	5.25	3.59
31-03-2012	20.98	13.88	8.17	16:30	06:00	71.1	30.52	49.82	0	06:10	16:30	15.97	5.51	1.25	12:21	208.9	0	0	0	8.17	3.08	3.69	3.58	3.35
01-04-2012	19.54	13.05	6.27	16:50	06:20	78.5	37.71	57.9	0	06:20	17:20	11.35	3.57	0.76	14:57	177.3	0	0	0	6.66	2.19	2.29	2.34	3.34
02-04-2012	18.48	12.35	7.38	12:40	06:00	84.3	52.02	70.8	0	22:50	12:40	11.75	5.92	1.06	13:57	112	4.28	0	1.27	6.98	2.19	2.18	2.09	3.01
03-04-2012	17.63	12.39	9.29	15:40	06:00	95.3	46.49	77.8	0	23:40	15:20	10.75	6.05	0.85	13:54	244.9	6.32	0	2.9	6.63	2	1.82	2.01	2.63
04-04-2012	15.06	10.38	8.5	14:20	05:50	96	55.4	84.4	1	22:00	16:00	8.1	5.48	0.96	15:28	244.4	0.82	0	0	5.59	1.61	1.15	1.37	2.19
05-04-2012	14.08	9.52	4.68	12:40	23:50	97.5	46.38	76.5	0	07:50	18:50	8.67	6.18	1.21	13:40	229.1	13.46	1	8.03	5.81	1.76	1.32	1.48	2.56
06-04-2012	10.34	5.39	2.77	14:30	05:50	95.6	62.68	86.5	1	23:50	14:20	6.67	7.59	0.78	15:07	232.8	4.69	0	1.6	5.03	1.19	0.71	0	1.97
07-04-2012	13.17	7.43	4.09	15:40	04:30	96.6	56.46	79.9	0	01:40	17:50	10.31	5.35	0.99	16:35	186.8	0.2	0	0	6.55	1.67	1.5	1.29	2.36
08-04-2012	19.99	12.3	3.96	16:30	03:10	86.7	35.79	59.68	0	03:10	17:50	20.75	4.98	1.24	16:19	182.1	0	0	0	10.54	3.28	4.44	3.62	3.77
09-04-2012	22.93	15.47	7.39	15:50	04:50	77.7	26.16	49.79	0	02:20	15:50	20.83	4.94	1.13	11:07	181.5	0	0	0	10.37	3.66	5.03	4.53	4.13
10-04-2012	14.75	11.34	6.99	17:00	06:20	92.9	49.29	66.41	0	16:00	22:30	9.25	7.18	1.85	15:38	226.7	5.71	0	2.42	6.17	2.06	1.72	1.82	2.57
11-04-2012	17.82	11.79	6.13	13:30	02:20	79.2	39.82	54.7	0	23:30	13:30	18.2	8.13	1.75	05:30	246.5	0	0	0	9.71	3.18	3.95	3.09	3.23
12-04-2012	18.21	11.8	5.21	13:00	06:30	95.1	33.88	62.08	0	06:50	13:00	16.5	6.77	1.52	16:53	61.83	0	0	0	9.07	2.96	3.36	2.97	3.43
13-04-2012	15.92	10.11	7.25	13:10	03:40	86.6	32.44	59.71	0	18:30	13:00	12.18	7.53	2.29	13:58	333.1	2.45	0	0	7.34	2.87	2.36	2.3	2.66
14-04-2012	14.67	9.2	7.05	14:30	16:50	95.3	47.61	73.8	0	05:20	14:40	13.64	7.68	2.18	16:15	284.3	15.1	1	9.15	8.11	2.45	2.37	2.03	2.42
15-04-2012	11.72	8.1	5.61	13:40	05:40	86.5	39.71	60.68	0	15:50	12:00	11.94	7.2	2.12	20:39	61.08	3.88	0	0.93	7.33	2.33	2.15	1.81	2.09
16-04-2012	14.53	9.53	5.55	15:20	06:10	66.27	29.01	46.39	0	23:50	15:30	22.34	8.54	2.23	07:35	71.3	0	0	0	11.24	3.66	4.93	3.58	2.7
17-04-2012	20.64	13.41	4.75	15:20	05:50	79.5	35.79	53.39	0	05:10	16:40	21.97	6.26	1.67	09:40	301.6	0	0	0	11.43	3.79	5.06	3.89	4.12
18-04-2012	13.1	9.64	7.85	14:40	03:10	90.7	48.18	63.69	0	21:30	03:20	6.2	7.68	2.5	15:29	241.2	2.24	0	0	5.01	1.95	1.03	0	2.09
19-04-2012	14.61	10.31	7.25	12:50	06:00	95.5	52.89	75.5	0	06:10	17:20	13.68	7.32	2.69	20:00	256	7.96	0	4.14	8.3	2.48	2.45	2.07	2.55
20-04-2012	18.93	11.79	6.98	16:30	05:50	95.4	39.88	72	0	08:20	16:20	9.06	6.64	1.7	10:47	237.2	1.63	0	0	6.27	2.43	1.61	1.92	3.44
21-04-2012	17.17	12.28	6.86	16:50	04:30	95.2	61.51	78.5	0	05:50	13:10	11.98	6	1.12	12:02	212.6	0.41	0	0	7.66	2.12	2.08	1.74	3.27
22-04-2012	18.02	11.71	3.9	14:30	06:00	92.5	31.44	59.68	0	04:00	12:00	19.65	7.28	1.59	12:48	324.3	0	0	0	10.66	3.35	4.15	3.37	3.77
23-04-2012	17.57	11.1	4.62	16:30	06:10	88	49.85	63.14	0	06:20	18:10	9.9	8.95	2.01	16:37	232.5	0	0	0	6.69	2.38	1.91	1.81	3.56
24-04-2012	18.14	12.05	7.05	14:50	05:50	75.7	30.79	48.15	0	23:40	13:50	20.77	8.78	1.8	00:14	61.08	0	0	0	11.11	3.72	4.74	3.56	3.42
25-04-2012	12.71	8.66	4.29	19:50	04:10	96.8	70.1	87.6	1	17:40	12:20	2.35	7.08	0.97	19:46	193.3	8.77	0	4.73	3.3	0.93	0.09	0	2.65
26-04-2012	10.79	8.73	7.58	16:20	00:00	97.5	77.3	91.7	1	04:00	15:50	5.22	2.18	0.4	09:25	114.6	11.22	1	6.48	4.61	1.06	0.51	0	1.65
27-04-2012	11.46	9.04	7.71	11:30	23:10	97.8	79	92.8	1	07:30	13:40	5.25	5.01	0.72	13:06	235.2	5.3	0	2.09	4.63	1.09	0.53	0	1.81
28-04-2012	13.88	8.11	6.24	14:50	16:00	96.4	53.02	88.1	1	06:10	15:00	7.95	8.01	0.85	15:46	167.3	13.87	1	8.3	5.9	1.58	1	0	2.51
29-04-2012	12.04	7.63	4.36	13:00	04:50	96.7	60.42	84.5	1	00:20	13:00	10.37	5.53	0.89	13:06	61.03	11.83	1	6.91	7.02	1.68	1.42	1.09	2.48
30-04-2012	14.01	9.26	4.82	11:30	23:40	97.2	46.23	76.5	0	06:00	11:20	12.92	6.12	0.95	13:21	202.4	0.41	0	0	8.15	2.14	2.12	2.02	2.9
01-05-2012	16.04	9.2	2.52	14:40	05:30	93.7	39.23	73.6	0	23:00	14:10	16.04	7.31	1.13	16:14	122	2.24	0	0	9.48	2.62	2.77	2.5	3.53
02-05-2012	16.45	11.37	6.72	14:10	02:50	97.4	46.62	73	0	23:10	14:30	10.35	7.54	1.15	14:11	94.1	18.16	1	11.14	7.04	2.11	1.8	1.99	3.25
03-05-2012	17.11	11.95	10.01	13:00	20:10	96.2	62.25	84.2	1	21:50	14:20	11.07	7.98	1.55	14:30	223.3	13.67	1	8.18	7.46	2.13	1.8	1.84	2.84
04-05-2012	17.44	11.75	8.89	14:20	05:00	96.1	50.05	79	0	04:50	13:50	14.59	7.18	1.72	16:43	234	10.2	1	5.78	9.06	2.7	2.62	2.56	3.11
05-05-2012	17.81	12.37	8.3	14:10	01:30	95.7	44.3	71.9	0	03:30	13:30	25.34	5.75	1.36	11:50	236.4	1.63	0	0	13.97	3.74	5.07	3.98	3.36
06-05-2012	18.23	12.54	5.88	15:30	05:30	92.7	38.84	65.32	0	06:00	09:50	26.39	6.55	1.37	11:00	211	0	0	0	14.27	3.94	5.61	4.41	3.87
07-05-2012	14.94	11.89	7.85	10:10	03:00	98.2	58.96	84.9	1	23:40	10:10	5.11	2.64	0.63	10:16	81.1	15.91	1	9.66	4.65	1.3	0.63	0	2.88
08-05-2012	22.95	16.41	12.58	15:30	23:20	98.8	52.59	83.2	1	08:10	16:50	14.54	3.91	0.73	10:52	238	14.28	1	8.6	9.26	2.76	2.67	2.8	4.02
13-02-2013	18.34	12.76	8.7	14:40	02:00	71.9	39.29	58.7	0	02:00	15:20	14.26	7.77	1.76	10:32	65.97	0	0	0	4.32	2.28	3.02	2.78	1.77
14-02-2013	16.97	10.63	5.28	15:10	06:50	81.7	48.33	65.72	0	21:50	14:50	14.51	5.17	1.26	12:20	136.6	0	0	0	4.7	1.77	2.75	2.14	1.83
15-02-2013	16.31	9.78	4.83	14:50	06:30	81.7	49.52	67.47	0	00:00	15:00	13.4	5.16	1.15	12:29	162.1	0	0	0	4.62	1.65	2.43	1.86	1.78
16-02-2013	15.19	9.42	5.08	14:50	03:50	83.9	52.69	70.5	0	23:50	14:00	10.89	4.62	1.01	14:16	119.3	0	0	0	4.31	1.44	1.83	1.41	1.67
17-02-2013	12.05	8.33	5.61	10:50	00:00	97.4	55.21	81.9	1	23:50	10:50	4.53	3.53	0.67	13:19	111.2	13.87	1	8.29	3.21	0.93	0.48	0	1.29
18-02-2013	13.75	10.28	6.4	13:30	07:20	97.6	39.11	70.6	0	01:00	14:00	11.15	7.55	1.39	13:33	129.3	2.24	0	0	4.44	1.63	1.95	1.86	1.5
19-02-2013	11.65	9.63	7.77	12:40	05:10	93.5	62.73	81.1	1	05:10	12:50	4.19	8.34	1.24	22:17	82.3	27.13	1	16.66	3.19	1.04	0.45	0	1.08
20-02-2013	13.96	8.61	5.41	15:30	23:10	93.8	58.97	83.5	1	02:00	15:30	4.99	4.88	1.1	13:54	231.9	2.45	0	0	3.39	1.13	0.57	0	1.55
21-02-2013	13.17	8.49	5.88	16:40	00:10	96.8	70.9	90	1	13:40	16:50	3.4	6.24	0.93	23:46	73.5	18.77	1	11.5	3.04	0.87	0.24	0	1.44
22-02-2013	9.29	7.88	5.87	10:40	19:30	100	69.43	85.2	1	23:30	16:10	3.13	7.47	2.45	01:58	220.7	10	0	5.61	3	0.94	0.23	0	0.98
23-02-2013	7.51	4.5	0.42	14:30	23:50	93.2	42.56	59.55	0	04:10	14:00	16.67	10.94	3.18	10:07	73	0.41	0	0	5.88	1.84	3.04	0	1.23
24-02-2013	10.73	5.18	-1.23	13:10	07:40	77.7	32.19	51.49	0	07:40	13:30	15.51	7.52	1.74	14:40	52.8	0	0	0	5.41	1.94	2.76	1.62	1.67
25-02-2013	11.25	5.3	1.53	15:40	05:30	64.18	29.68	47.47	0	02:20	13:40	17.05	9.04	1.43	14:50	79.6	0	0	0	5.61	2.02	3.12	0	1.53
26-02-2013	11.19	5.05	-0.77	14:30	06:40	68.23	34.63	51.05	0	06:50	15:40	17.65	4.96	1.2	12:35	183.1	0	0	0	5.99	1.86	3.19	0	1.7
27-02-2013	6.53	4.4	1.73	15:10	00:00	91	48.45	68.72	0	23:20	05:40	4.44	7.77	1.82	09:19	76.1	12.85	1	7.61	3.45	1.17	0.48	0	1.06
28-02-2013	10.41	6.34	2.52	15:10	00:20	89	44.54	59.79	0	00:20	15:10	9.56	8.18	2.76	02:37	61.79	1.02	0	0	4.69	1.83	1.62	1.16	1.49
01-03-2013	12.76	8.03	4.49	13:40	01:00	65.35	32.92	50.27	0	01:00	12:40	17.63	6.9	2.89	08:43	65.86	0	0	0	6.23	2.82	3.72	3.18	1.65
02-03-2013	13.94	9.01	2.72	15:10	06:20	68.67	32.91	48.81	0	06:20	14:40	14.74	9.2	1.8	09:35	92.9	0	0	0	5.74	2.33	3.02	2.63	2.01
03-03-2013	13.17	11.11	8.7	16:40	06:00	61.63	43.01	48.81	0	23:00	09:40	9.04	9.55	2.41	11:26	88.9	0.2	0	0	4.63	2.36	1.86	1.93	1.38
04-03-2013	12.64	10.35	8.37	12:50	06:30	86.8	49.62	67.36	0	22:00	00:40	5.82	17.28	3.17	12:04	98.5	24.48	1	15.09	3.94	1.93	0.97	0	1.33
05-03-2013	13.11	11.19	9.82	15:50	04:50	91.2	72.4	81	1	22:10	15:40	5.76	8.21	1.48	20:02	106.4	20.2	1	12.42	3.99	1.21	0.78	0	1.22
06-03-2013	14.95	11.48	9.88	14:10	03:50	97.1	72.9	89.6	1	23:10	14:10	5.8	7.71	1.69	14:23	243.8	21.83	1	13.44	4.04	1.23	0.75	0	1.54
07-03-2013	16.26	12.66	9.09	14:50	23:00	97.1	61.01	83.5	1	01:30	15:10	5.7	15.02	3	15:11	228	29.78	1	18.26	4.02	1.71	0.88	0	1.92
08-03-2013	10.15	9.46	8.89	16:10	08:30	96.3	82.5	92.6	1	13:30	06:20	1.5	7.06	0.88	23:52	198.2	41.41	1	24.86	2.65	0.67	0	0	0.73
09-03-2013	11.4	8.83	6.27	14:00	05:30	94.2	65.84	85.9	1	21:40	14:40	6.08	8.95	1.4	22:51	182.6	25.7	1	15.81	4.19	1.2	0.73	0	1.45
10-03-2013	10.81	7.71	5.73	10:20	10:40	95.6	67.44	86.2	1	04:20	12:10	7.6	10.8	1.87	10:26	230.9	12.44	1	7.33	4.71	1.29	0.99	0.93	1.4
11-03-2013	11.67	8.11	6.14	12:20	23:30	93.7	67.49	83	1	03:20	12:50	5.69	10.66	3.01	14:50	229.5	6.32	0	2.89	4.11	1.38	0.74	0	1.5
12-03-2013	11.92	7.81	3.89	16:20	05:40	92.1	51.78	71.2	0	05:50	12:40	13.76	7.4	2.1	22:59	243.4	1.43	0	0	6.64	1.95	2.34	1.74	1.8
13-03-2013	10.8	5.37	1.6	13:10	06:30	66.4	35.24	48.8	0	01:20	16:50	14.11	7.98	2.45	12:14	45.99	0	0	0	6.45	2.42	2.59	1.78	1.76
14-03-2013	12.56	6.86	-0.44	14:30	06:40	69.81	30.61	45.95	0	07:10	15:50	19.55	6.76	1.24	22:37	74.7	0	0	0	7.96	2.35	3.82	2.44	2.25
15-03-2013	14.86	8.73	1.66	13:40	06:00	67.81	30.33	49.77	0	06:40	13:50	19.07	5.43	1.18	14:57	202.9	0	0	0	7.88	2.5	3.87	2.77	2.46
16-03-2013	12.37	8.39	5.08	13:30	07:00	93.4	39.64	69.41	0	05:10	16:10	5.68	6.06	0.93	17:29	80.7	6.94	0	3.36	4.22	1.37	0.78	0	1.82
17-03-2013	10.61	9.18	7.59	00:40	23:50	96.5	43.5	83.2	1	14:10	22:30	1.58	6.63	0.89	22:47	110.8	14.08	1	8.44	2.88	1	0	0	1.22
18-03-2013	13.69	9.21	6.14	15:20	05:00	81.7	38.02	56.31	0	23:30	03:30	19.11	6.49	1.72	10:33	182	0	0	0	8.5	2.64	3.89	2.76	1.95
19-03-2013	11.66	7.48	3.97	09:40	04:40	96.9	52.12	78.3	0	19:40	09:40	6.05	6.6	1.11	23:12	84.7	4.08	0	1.09	4.42	1.3	0.76	0	1.86
20-03-2013	14.14	9.72	6.07	14:40	21:40	75.5	38.19	54.96	0	23:20	09:50	20.89	7.75	2.2	11:38	100	0	0	0	9.16	3	4.42	3.07	2.09
21-03-2013	18.29	11.74	5.68	16:00	05:50	83	35.15	58.82	0	05:30	16:00	18.45	7.64	1.31	15:41	103.9	0	0	0	8.48	2.82	3.87	3.04	2.83
22-03-2013	14.29	10.07	7.58	15:40	06:50	96	53.49	76.5	0	07:10	16:50	11.22	7.03	1.41	10:41	219.3	15.91	1	9.67	6.37	1.87	1.88	1.6	1.96
23-03-2013	10.74	8.24	6.6	13:10	20:50	95.8	66.19	84.3	1	23:40	07:40	5.87	4.95	0.85	06:44	202.3	9.18	0	5.03	4.44	1.13	0.69	0	1.45
24-03-2013	13.51	8.62	6.07	15:20	02:20	97.2	53.64	80.8	1	06:10	15:30	7.46	6.69	1.75	18:37	220.8	4.28	0	1.26	5.05	1.63	1.07	1.14	1.99
25-03-2013	11.93	8.7	5.54	23:30	01:40	97.9	69.9	93.5	1	19:40	01:10	1.51	7.06	1.77	15:06	224.6	36.52	1	22.13	2.8	0.93	0	0	1.87
26-03-2013	13.37	11.49	10.21	12:00	23:50	97.9	81.1	92.4	1	06:20	15:30	2.99	8.55	2.06	15:32	234.7	23.05	1	14.19	3.32	0.95	0.23	0	1.46
27-03-2013	15.33	11.66	9.88	15:50	00:50	97.5	67.41	88.7	1	07:10	14:50	7.49	7.54	1.75	13:21	241.5	13.67	1	8.17	5.18	1.55	1.06	0	1.95
28-03-2013	15.15	11.45	8.63	16:00	06:10	94.6	70.8	83.1	1	23:50	16:00	10.15	6.47	1.8	18:17	239.5	6.73	0	3.21	6.28	1.73	1.64	1.25	2.14
29-03-2013	15.08	11.85	9.49	14:00	01:10	99.6	80.8	93.2	1	11:00	19:10	1.89	9.77	2.04	17:31	240.1	66.71	1	38.31	2.86	0.88	0.03	0	2.02
30-03-2013	16.71	12.04	8.57	15:10	23:20	89.5	53.75	72.3	0	03:30	16:20	9	6.9	2.1	11:29	220.2	0	0	0	5.8	2.13	1.62	1.57	2.47
31-03-2013	12.32	10.07	8.17	19:50	03:10	98.1	77.8	92.1	1	18:40	00:30	2.88	7.59	1.23	19:42	182.2	56.3	1	32.92	3.34	0.9	0.17	0	1.66
01-04-2013	13.3	9.53	5.81	12:30	22:30	91.6	59.23	77.8	0	00:10	12:40	10.2	9.85	2.35	14:40	218.5	5.92	0	2.58	6.32	1.92	1.67	1.63	2.21
02-04-2013	14.67	9.61	5.61	16:00	03:50	94.8	48.81	72.6	0	05:50	17:40	17.01	6.96	1.82	13:23	219.4	2.24	0	0	8.98	2.52	3.1	2.54	2.45
03-04-2013	13.17	10.18	7.84	10:20	19:20	95.9	57.68	74.6	0	23:50	01:40	8.32	7.34	1.24	02:58	99.8	5.51	0	2.26	5.64	1.6	1.31	1.35	1.94
04-04-2013	14.02	9.52	6.86	15:00	03:30	97.2	56.93	81.1	1	02:10	15:10	13.67	6.76	1.07	20:05	213.7	10	0	5.63	7.84	1.99			2.21
05-04-2013	12.31	8.76	5.68	14:50	02:50	94.7	34.76	55.96	0	03:00	16:50	23.78	8.34	2.61	19:58	66.3	0.41	0	0	11.55	3.17	5	3.74	2.08
06-04-2013	14.14	8.62	2.65	15:20	03:10	62.59	32.84	45.18	0	03:10	16:00	25.01	5.57	1.55	13:18	70.1	0	0	0	11.6	3.32	5.34	0	2.74
07-04-2013	14.08	9.48	3.58	14:40	05:40	95	38.19	60.28	0	23:50	11:00	15.23	5.65	1.16	13:32	197.8	0.82	0	0	8.36	2.34	2.93	2.44	2.73
08-04-2013	13.03	10.57	7.19	15:20	06:20	96.4	50.94	69.67	0	00:30	09:30	14.11	6.88	1.85	12:25	233	0.41	0	0	8.11	2.26	2.65	2.24	2.13
09-04-2013	12.91	10.14	8.04	17:50	05:50	95.9	71.3	87.1	1	14:40	00:00	4.21	5.79	1.37	09:43	236.2	5.51	0	2.25	4	1.14	0.43	0	1.93
10-04-2013	15.54	12.1	8.89	14:10	00:00	95.9	75.3	86.1	1	09:20	02:00	4.37	5.71	0.95	17:48	233.4	1.22	0	0	4.06	1.13	0.5	0	2.43
11-04-2013	14.49	11.41	6.73	17:10	23:40	97	68.4	83.6	1	15:20	17:50	3.75	5.74	1.42	01:35	231	10.2	1	5.76	3.83	1.19	0.4	0	2.58
12-04-2013	15.98	9.97	4.42	15:40	03:30	94.5	47.87	73.7	0	04:20	16:10	22.58	6.32	1.44	12:28	206.5	0	0	0	11.7	3.05	4.21	3.04	3.01
13-04-2013	21.57	14.02	4.89	15:30	05:30	87.2	24.32	55.61	0	06:10	16:40	25.28	7.18	1.23	15:45	118	0	0	0	12.21	3.97	5.82	4.93	4.17
14-04-2013	23.93	17.57	10.21	12:00	06:20	79.3	31.25	51.75	0	23:00	10:30	18.15	7.63	1.26	12:07	140.7	0	0	0	9.74	3.63	4.51	4.25	4.23
15-04-2013	23	17.06	12.06	13:50	23:30	87.9	39.48	67	0	03:20	15:40	21.75	5.06	1.16	13:37	188	0	0	0	11.6	3.77	4.93	4.37	3.75
16-04-2013	24.98	17.75	10.61	14:30	04:00	76.7	34.74	54.45	0	00:30	17:30	25.22	4.37	1.15	14:00	140.3	0	0	0	12.81	4.32	6.28	5.16	4.41
17-04-2013	27.74	20.66	13.7	13:50	02:00	76.1	23.92	52.24	0	22:20	13:10	26.17	5.37	1.21	10:23	117.7	0	0	0	12.98	4.89	6.94	6.43	4.74
18-04-2013	25.83	19.28	13.44	14:20	02:20	73.7	27.15	50.45	0	00:30	13:10	26.26	5.57	1.74	23:23	179.6	0	0	0	13.13	5.1	7.07	6.31	4.32
19-04-2013	21.5	16.06	11.14	12:50	23:40	67.36	30.26	43.19	0	05:30	16:30	24.34	8.15	3.07	05:32	66.42	0	0	0	12.28	5.1	6.59	5.45	3.63
20-04-2013	20.05	12.9	4.76	15:10	06:00	78.4	29.8	48.65	0	06:00	15:20	26.72	6.53	1.46	12:10	217.9	0	0	0	13.26	4.13	6.31	4.61	4.02
21-04-2013	23.48	15.11	6.8	15:00	05:20	68.78	20.96	42.58	0	00:10	15:40	25.53	5.6	1.15	13:36	98.1	0	0	0	12.45	4.32	6.43	5.18	4.52
22-04-2013	21.63	15.87	9.49	13:40	05:20	64.27	17.14	39.55	0	07:10	13:40	25.72	7.12	1.98	15:22	73.8	0	0	0	12.44	4.91	6.88	5.94	3.97
23-04-2013	20.91	15.2	7.91	14:50	05:20	72.4	29.33	46.21	0	05:20	14:30	27.15	8.49	1.78	12:34	125	0	0	0	13.57	4.58	6.96	5.35	4.05
24-04-2013	22.1	16.06	10.35	13:10	02:30	69.55	32.7	46.2	0	23:40	16:30	23.9	9.83	1.63	09:48	115.8	0	0	0	12.42	4.37	6.13	4.79	3.97
25-04-2013	23.92	17.09	9.1	15:20	05:40	77	33.81	52.17	0	06:10	13:50	27	8.16	1.52	22:54	213.2	0	0	0	13.9	4.71	6.84	5.29	4.62
26-04-2013	23.15	16.41	10.87	15:00	05:40	96.6	46.08	68.21	0	23:50	12:40	16.14	6.93	1.13	00:25	211.4	6.73	0	3.22	9.65	3.12	3.47	3.06	4.14
27-04-2013	15.13	11.01	5.54	14:00	21:20	97.1	27.04	54.32	0	01:00	17:00	28.21	8.76	3.01	05:36	64.12	0.2	0	0	14.43	4.19	6.4	0	3.1
28-04-2013	13.69	8.38	4.16	15:30	04:40	53.33	26.78	43.45	0	03:00	15:50	27.62	9.25	3.65	10:33	66.37	0	0	0	13.66	4.54	6.25	4.08	2.82
29-04-2013	12.64	8.49	5.58	12:10	13:40	88.9	46.06	60.37	0	14:00	10:50	15.47	9.36	2.49	13:32	67.18	5.92	0	2.58	9.21	2.64	2.96	2.05	2.45
30-04-2013	12.84	9.34	6.14	13:20	05:40	83.8	56.79	68.08	0	03:20	10:20	10.73	4.07	1.08	13:37	78.8	0	0	0	7.16	1.92	1.83	1.36	2.47
01-05-2013	17.04	10.96	7.19	13:40	04:50	94.6	42.72	70.2	0	04:00	14:00	19.91	4.55	0.83	12:43	168.2	0.61	0	0	11.28	2.97	3.75	3.05	3.19
02-05-2013	18.28	12.77	5.16	11:00	04:10	82.4	44.64	60.25	0	02:40	09:20	17.78	4.5	0.89	10:45	207.9	0	0	0	10.29	2.92	3.72	3.03	3.93
03-05-2013	22.54	14.61	7.26	14:50	03:50	75.7	29.66	49.06	0	02:40	16:40	28.83	5.13	1.14	11:40	104.3	0	0	0	14.8	4.58	6.97	0	4.52
04-05-2013	24.12	15.67	7.13	16:40	05:10	64.49	21.29	43.94	0	05:10	16:40	29.14	5.6	1.17	13:37	169.2	0	0	0	14.47	4.87	7.43	0	4.94
05-05-2013	24.71	17.37	9.03	14:30	03:20	61.3	21.81	41.65	0	23:40	15:10	27.95	5.48	1.34	11:11	183.6	0	0	0	14.04	5.04	7.49	6.57	5.01
06-05-2013	22.43	16.55	11.01	11:10	04:30	76.8	26.37	53.4	0	04:30	10:30	21.36	6.51	1.26	11:16	188.5	0	0	0	11.73	4.08	5.24	5.04	4.19
07-05-2013	23.67	17.99	12.71	14:00	02:00	81.3	35.98	56.83	0	06:30	14:10	16.68	4.81	0.97	14:28	207.5	0	0	0	9.95	3.41	3.99	3.98	4.3
08-05-2013	23.09	18.28	13.9	15:40	23:50	81.5	28.87	55.55	0	07:10	10:40	16.98	5.27	1.06	16:17	176.3	0	0	0	10.03	3.57	4.14	4.36	3.98
09-05-2013	18.36	15.92	13.04	14:40	23:40	92.9	63.17	79.7	0	23:50	08:40	6.24	2.27	0.44	09:25	111.7	1.02	0	0	5.17	1.5	0.98	0	2.84
10-05-2013	24.52	17.48	9.75	13:10	05:30	93.7	28.73	59.98	0	05:40	13:00	28.56	6.52	1.31	15:03	214.4	0	0	0	15.27	4.95	6.99	6.26	4.97
11-05-2013	25.77	19.04	11.73	15:50	03:20	66.04	15.75	38.6	0	00:20	15:30	29.93	5.23	1.56	12:07	56.99	0	0	0	14.95	5.7	8.35	0	5.08
12-05-2013	25.9	19.53	10.61	14:50	05:20	57.14	24.18	36.51	0	05:20	14:00	29.98	5.29	1.25	13:59	59.9	0	0	0	15.22	5.41	8.4	0	5.39
13-05-2013	28.01	20.2	12	13:50	05:20	58.99	19.18	38.23	0	05:20	14:20	28.91	4.57	1.09	15:52	219.7	0	0	0	14.64	5.4	8.11	7.15	5.63
14-05-2013	26.03	19.25	12.51	15:40	23:00	71.4	30.58	48.82	0	23:00	14:20	26.57	7.97	1.51	15:47	210.6	0	0	0	14.37	5.2	7.14	6.22	5.06
15-05-2013	18.48	13.94	8.17	13:30	21:20	83	28.02	50.41	0	21:20	16:00	24.74	5.78	1.59	14:18	67.37	0.2	0	0	13.47	4.18	5.87	4.79	3.8
16-05-2013	15.79	10.98	7.52	13:40	05:20	87.7	31.19	54.95	0	23:50	14:10	18.48	7.65	1.78	15:54	251.2	1.22	0	0	10.79	3.32	3.94	3.33	3.09
17-05-2013	12.44	7.53	5.74	13:20	23:30	94.1	55.08	84	1	22:40	13:20	11.22	6.47	1.59	04:41	232.3	11.42	1	6.63	7.61	1.99	1.58	1.42	2.46
13-02-2014	16.05	11.82	8.1	12:10	00:10	100	63.25	88	1	02:20	13:50	6.36	7.24	1.85	11:06	215.1	11.63	1	6.77	3.48	1.31	0.89	1.19	1.56
14-02-2014	13.11	11.44	7.05	12:00	23:50	100	67.74	87.6	1	01:00	13:00	3.89	10.08	3.25	08:28	233.5	15.71	1	9.52	3	1.2	0.45	0	1.36
15-02-2014	11.25	7.88	5.74	12:40	18:50	97.3	49.27	76.6	0	03:30	14:50	9.35	5.8	1.87	13:05	231.7	5.1	0	1.93	4	1.43	1.42	1.27	1.15
16-02-2014	11.85	6.55	1.93	15:20	06:40	85.6	32.85	61	0	06:40	14:40	14.91	5.17	1.48	13:22	130.6	0	0	0	4.6	1.74	2.63	1.95	1.48
17-02-2014	13.28	6.34	1.14	15:00	04:50	80.3	24.86	55.63	0	04:20	14:20	12.76	8.05	1.32	16:14	104.3	0	0	0	4.19	1.8	2.26	1.85	1.64
18-02-2014	14.53	8.5	2.98	11:40	03:20	72.9	37.19	52.18	0	00:00	11:30	15.14	7.18	1.86	16:21	70.5	0	0	0	4.8	2.13	3.02	2.22	1.76
19-02-2014	17.95	9.41	3.24	15:00	02:50	81.8	32.9	57.49	0	22:30	14:50	15.76	6.9	1.22	17:45	196	0	0	0	5	2.06	3.1	2.46	2.08
20-02-2014	11.66	7.83	1.99	12:30	06:10	100	66.31	87.5	1	17:50	23:40	5.54	6.95	1.16	12:12	228.3	5.92	0	2.57	3.52	0.99	0.6	0.58	1.6
21-02-2014	11.25	7.95	2.59	15:00	23:50	73.6	35.36	51.12	0	00:50	12:40	14.49	8.75	2.05	06:10	51.02	0	0	0	4.97	2.04	2.87	2.09	1.54
22-02-2014	10.6	4.79	-0.11	15:50	05:30	89.2	60.29	78.4	0	20:40	08:30	8.67	5.74	1.03	14:41	133	0.2	0	0	4.26	1.14	1.11	0.61	1.52
23-02-2014	14.93	9.71	2.06	14:50	01:50	88.3	33.17	55.54	0	01:50	15:20	15.85	9.04	1.83	09:42	100.9	0	0	0	5.48	2.21	3.23	2.54	2.05
24-02-2014	10.93	7.98	5.47	00:00	20:40	99	58.92	78.6	0	05:20	00:10	8	7.16	2.1	02:14	224.8	10.2	1	5.76	4.25	1.34	1.16	0.94	1.27
25-02-2014	12.57	8.37	5.41	16:00	02:30	99.7	47.52	75.1	0	08:00	22:50	7.37	8.33	1.72	16:50	243.8	0.2	0	0	4.1	1.48	1.1	1.09	1.49
26-02-2014	13.3	8.03	4.22	15:10	03:40	86.4	30.87	56.13	0	03:50	15:00	8.58	10.28	1.61	10:37	91.5	0.41	0	0	4.27	1.86	1.52	1.42	1.67
27-02-2014	11.66	7.42	5.02	16:20	05:30	96.4	49.04	83.7	1	09:40	02:00	3.39	4.46	0.81	16:43	119.3	2.45	0	0	3.19	1	0.26	0	1.41
28-02-2014	15.65	10.31	4.75	14:40	01:00	97	43.39	67.03	0	05:50	16:00	13.47	9.44	2.58	20:11	289.5	0	0	0	5.71	2.28	2.61	2.14	2.04
01-03-2014	13.11	10.15	6.07	21:20	07:40	97.1	55.3	82	1	18:20	03:30	4.14	8.67	2.99	21:18	263	8.36	0	4.43	3.41	1.55	0.49	0	1.64
02-03-2014	14.02	12.24	9.62	15:50	23:50	95.3	64.45	77.3	0	21:00	11:20	4.68	11.52	3.59	01:26	260	2.45	0	0	3.59	1.54	0.68	0	1.41
03-03-2014	10.48	8.53	6.86	15:10	07:50	77	48.23	59.08	0	04:10	14:50	6.39	9.63	2.83	14:25	290.7	0.41	0	0	4.04	1.89	1.06	1.24	1.13
04-03-2014	12.51	9.27	6.93	16:10	05:10	87.4	46.39	59.09	0	23:40	10:20	8.2	10	2.63	16:42	250.7	0	0	0	4.57	1.95	1.48	1.56	1.46
05-03-2014	20.38	13.93	8.7	14:10	06:10	87.2	25.51	50.61	0	00:10	14:20	18.48	8.98	2.54	03:53	107.1	0	0	0	6.99	3.53	4.43	0	2.51
06-03-2014	20.84	14.14	7.13	16:30	07:00	65.35	33.75	48.56	0	07:00	15:40	18.36	4.55	1.09	11:27	215.2	0	0	0	6.98	2.67	4.28	3.77	2.76
07-03-2014	20.78	14.09	7.98	15:10	07:10	71.5	38.37	52.4	0	22:20	13:30	18.33	5.27	1.32	12:51	184.3	0	0	0	7.31	2.8	4.22	3.66	2.69
08-03-2014	19.85	14.67	8.37	14:30	05:30	71.4	18.08	40.64	0	00:00	23:40	19.03	11.57	2.45	12:47	113	0	0	0	6.93	3.76	5	5.28	2.62
09-03-2014	18.09	14.8	9.36	15:40	23:30	48.7	16.75	27.32	0	20:50	01:30	17.17	12.15	3.57	12:09	99	0	0	0	6.26	4.42	4.79	5.06	2.32
10-03-2014	19.39	12.55	5.94	15:10	06:10	61.36	27.23	41.42	0	20:10	09:50	19.35	7.3	1.91	00:34	101.7	0	0	0	7.33	3.33	4.64	4.01	2.71
11-03-2014	20.19	13.18	6.47	15:50	06:50	56.7	24.06	38.76	0	07:50	12:50	19.32	8.4	1.52	13:18	138.5	0	0	0	7.25	3.22	4.75	4.22	2.82
12-03-2014	18.67	12.97	8.18	14:30	23:40	63.68	27.76	41.19	0	22:40	11:50	19.06	9.04	2.08	10:22	120.7	0	0	0	7.53	3.42	4.73	4.18	2.47
13-03-2014	16.18	9.86	5.41	15:10	06:30	78.4	32.58	59.76	0	22:30	15:10	15.01	10.04	1.58	17:03	108.7	0.2	0	0	6.76	2.53	2.96	2.62	2.27
14-03-2014	17.37	9.8	3.64	15:30	06:40	77.2	35.21	57.22	0	08:30	14:10	13.46	4.67	1.03	14:51	131.1	0	0	0	6.4	2.19	2.59	2.16	2.58
15-03-2014	21.37	13.78	6.4	15:30	01:30	57.29	22.08	38.26	0	01:00	17:10	19.59	7.02	1.58	17:33	90.7	0	0	0	7.64	3.48	4.9	4.34	3.12
16-03-2014	22.03	14.64	8.12	15:00	05:50	53.38	22.08	34.73	0	23:10	15:20	20.08	5.43	1.37	15:07	167.5	0	0	0	7.81	3.45	5.17	4.52	3.12
17-03-2014	22.62	15.19	8.71	13:50	04:40	58.73	22.74	40.73	0	03:20	15:30	20.48	6.48	1.6	15:07	171.8	0	0	0	8.13	3.72	5.28	4.77	3.2
18-03-2014	22.61	16.43	9.55	13:30	03:30	58.46	23.86	41.22	0	00:50	12:10	19.62	6.59	1.64	12:33	155.4	0	0	0	8.05	3.71	5.15	4.79	3.24
19-03-2014	23.6	16.56	9.55	15:50	07:00	70	25.44	45.94	0	08:00	12:30	17.62	4.89	1.1	14:08	93.1	0	0	0	7.78	3.16	4.36	4.03	3.41
20-03-2014	20.84	15.65	10.68	14:10	23:50	83.5	35.93	55.68	0	23:50	12:10	20.1	6.76	1.71	15:55	230.2	0	0	0	9.14	3.4	4.9	4.26	2.85
21-03-2014	16.71	11.91	7.65	12:10	06:20	100	43.92	78.8	0	09:40	12:40	11.71	5.55	1.34	12:47	241.7	0	0	0	6.47	2.1	2.04	2.07	2.41
22-03-2014	15.19	11.77	7	12:40	23:40	99.5	36.47	60.51	0	04:10	13:10	19.57	8.16	2.6	15:42	305	4.08	0	1.1	9.15	2.98	4.21	3.34	2.3
23-03-2014	16.57	10.28	5.74	13:20	01:40	65.02	25.65	40.84	0	23:40	13:10	22.33	6.31	1.61	00:15	74.5	0	0	0	9.4	3.31	5.04	0	2.53
24-03-2014	11.79	8.08	4.3	09:00	02:20	93.6	43.15	66.41	0	15:50	08:50	6.56	8.46	1.46	23:29	282.3	1.63	0	0	4.7	1.58	0.98	0	1.96
25-03-2014	16.05	10.16	5.68	14:00	23:50	66.84	33.57	50.97	0	20:30	14:10	13.91	12.32	3.32	15:40	337.5	0.82	0	0	7.09	3.42	3.04	2.61	2.51
26-03-2014	15.14	9.72	5.28	16:30	00:20	63.43	30.4	45.38	0	23:10	15:20	20.44	11.27	2.68	04:25	43.35	0	0	0	9.17	3.54	4.51	3.11	2.43
27-03-2014	13.17	8.08	1.8	13:40	05:40	79.3	39.25	55.74	0	06:50	14:20	12.69	5.95	1.29	11:45	172.1	0	0	0	6.88	2.1	2.37	1.71	2.48
28-03-2014	10.74	7.85	5.81	01:00	19:30	99.1	43.29	73.3	0	23:40	05:10	5.02	10.44	1.33	02:33	68.35	17.95	1	10.99	4.23	1.37	0.62	0	1.63
29-03-2014	7.25	6.43	5.41	20:20	06:20	100	90.2	99	1	09:50	00:30	2.45	5.5	1.08	13:25	245.3	27.54	1	16.89	3.16	0.64	0.04	0	0.95
30-03-2014	14.49	9.21	5.35	15:30	04:20	100	46.49	82.2	1	04:20	13:20	10.37	5.72	1.11	23:02	208.2	11.63	1	6.77	6.29	1.82	1.55	1.4	2.37
31-03-2014	14.49	11.13	8.7	15:10	05:10	99.7	65.58	80.9	1	06:00	15:10	8.04	9.89	1.57	20:10	177.3	24.28	1	14.96	5.48	1.55	1.24	1.09	2.04
01-04-2014	14.29	11.68	8.7	15:50	23:50	96.2	58.52	78	0	21:20	15:50	4.42	10.04	1.73	21:45	139.6	29.38	1	18.02	4.02	1.43	0.58	0	2.06
02-04-2014	11.86	8.98	6.53	14:00	23:50	99.7	70.8	91.9	1	22:00	14:20	6.39	7.52	0.92	00:56	111	35.09	1	21.33	4.84	1.19	0.71	0	1.84
03-04-2014	14.35	9.36	5.87	16:20	06:00	100	52.64	80	0	07:00	16:30	12.03	5.94	1.24	13:47	232.7	1.02	0	0	7.11	1.94	1.93	1.81	2.37
04-04-2014	10.93	8.62	3.9	10:40	06:00	100	54.43	81.7	1	18:20	10:40	7.75	5.65	0.9	09:21	75.5	6.53	0	3.05	5.41	1.4	1.06	0	2.11
05-04-2014	22.21	14.88	9.62	14:10	00:00	100	41.72	80.2	1	00:00	13:10	17.76	5.9	1.12	14:11	209.6	2.65	0	0	9.54	3.04	3.41	3.54	3.53
06-04-2014	23.02	15.81	9.49	13:10	05:10	94.1	33.54	69.36	0	00:50	14:00	23.9	5.94	1.35	15:22	179.2	0	0	0	11.8	3.91	5.28	5.03	3.79
07-04-2014	24.32	17.62	11.93	13:40	03:00	84.5	35.91	61.27	0	06:40	14:00	18.76	5.26	1.18	14:05	158.3	0	0	0	9.88	3.53	4.41	4.31	3.85
08-04-2014	25.3	18.18	11.4	14:00	05:20	78.2	27.02	52.81	0	05:20	17:20	24.89	5.42	1.32	11:33	138.9	0	0	0	11.95	4.41	6.37	0	4.17
09-04-2014	28.77	19.97	12.71	13:50	04:30	63.96	17.65	42.6	0	21:00	14:30	21.95	6.69	1.23	15:47	115.31	0	0	0	10.36	4.54	5.98	6.02	4.73
10-04-2014	26.93	20.85	13.96	13:40	23:50	71.2	25.83	40.43	0	23:50	11:10	24.92	9.39	1.65	10:20	124	0	0	0	12.05	4.95	7.19	6.71	4.38
11-04-2014	25.04	17.74	10.61	14:20	04:30	76	24.65	49.7	0	01:30	17:00	25.47	5.68	1.4	12:28	179.9	0	0	0	12.2	4.55	6.62	0	4.28
12-04-2014	24.91	17.91	10.94	13:20	04:50	84.8	23.2	55.01	0	04:50	15:00	25.39	5.6	1.43	12:15	27.86	0	0	0	12.34	4.56	6.4	6.03	4.26
13-04-2014	25.44	18.56	11.53	13:40	05:10	76.7	36.71	56.02	0	05:10	12:10	24.31	6.71	1.2	11:43	130.7	0	0	0	12.38	4.28	6.09	5.18	4.35
14-04-2014	26.43	19.17	13.31	13:10	06:00	77.9	29.32	52.93	0	02:20	13:40	20.61	6.22	1.17	10:41	119.2	0	0	0	10.78	4.07	5.27	5.01	4.33
15-04-2014	24.71	18.82	12.58	15:50	05:10	78.1	30.25	55.15	0	05:10	14:10	25.32	7.81	1.28	12:25	163.2	0	0	0	12.72	4.48	6.49	5.79	4.15
16-04-2014	25.83	18.38	12.13	14:40	06:00	80	31.7	59.36	0	07:00	15:10	24.84	6.55	1.39	13:01	192.6	0	0	0	12.67	4.57	6.2	5.6	4.38
17-04-2014	28.25	20.41	13.04	14:10	06:00	74.2	27.47	51.03	0	06:00	13:30	22.21	5.29	1.15	15:28	176.9	0	0	0	11.48	4.43	5.9	5.58	4.9
18-04-2014	27.79	20.96	14.49	13:50	06:20	88	21.21	47.89	0	23:10	13:50	26.3	6.18	1.42	11:36	205.6	0	0	0	13.24	5.1	7.29	6.9	4.68
19-04-2014	17.3	13.86	12.05	12:20	06:50	99.7	64.89	84.7	1	06:50	17:20	10.01	6.43	1.55	20:30	229.4	0	0	0	6.76	1.96	1.67	1.69	2.41
20-04-2014	18.34	12.27	5.68	13:50	06:10	98.3	39.75	71.4	0	23:00	13:50	21.8	6.36	1.48	17:52	239.9	1.99	0	0	11.68	3.38	4.34	3.49	3.58
21-04-2014	18.8	12.83	8.77	13:00	23:40	98.9	43.31	78	0	01:40	13:20	13.78	7.5	0.95	13:44	231	0.8	0	0	8.36	2.48	2.47	2.4	3.27
22-04-2014	18.16	12.54	5.41	16:00	05:00	97.9	40.88	69.24	0	03:20	10:20	18.19	6.68	1.41	13:23	215.7	0	0	0	10.22	3.04	3.69	3.13	3.67
23-04-2014	14.02	12.26	10.28	10:00	04:40	98.4	69.52	87.5	1	20:10	10:20	6.86	4.66	0.72	10:18	118.8	1.59	0	0	5.34	1.4	0.94	0	1.98
24-04-2014	15.47	11.27	8.23	11:40	18:30	99.6	45.7	77.3	0	04:50	12:00	14.83	7.83	1.95	12:16	239.5	18.51	1	11.38	8.9	2.63	2.69	2.43	2.68
25-04-2014	16.45	12.1	6.34	13:50	06:30	71.5	35.67	53.27	0	23:50	10:00	20	7.03	1.93	02:55	220.6	0	0	0	10.82	3.52	4.5	3.43	3.27
26-04-2014	17.9	11.87	7.19	16:40	03:40	98.4	58.86	82.6	1	13:10	00:20	6.57	5.61	1.25	20:10	225	1.59	0	0	5.24	1.67	0.95	0	3.35
27-04-2014	22.34	15.14	6.47	14:50	05:30	76.9	11.4	45.19	0	00:20	11:20	22	6.3	1.28	11:06	96.8	0	0	0	11.16	4.14	5.41	4.89	4.56
28-04-2014	25.3	17.96	9.29	13:40	05:30	85	22.54	51.83	0	05:30	13:00	24.07	6.08	1.22	16:09	245	0	0	0	12.54	4.48	6.11	5.37	4.99
29-04-2014	25.88	18.05	9.23	13:50	05:50	81.4	21.55	51.49	0	05:30	12:20	26.8	6.55	1.12	16:02	69.62	0	0	0	13.62	4.75	6.84	5.8	5.13
30-04-2014	24.64	18.76	13.1	14:20	05:40	73.6	31.5	50.9	0	05:40	12:30	27.17	6.42	1.37	14:56	45.73	0	0	0	14.22	4.92	7.02	5.46	4.37
01-05-2014	26.93	19.24	11.01	14:30	05:40	76.3	23.85	47.76	0	05:40	16:40	27.84	5.19	1.03	12:38	142.6	0	0	0	14.23	4.94	7.39	6.78	5.23
02-05-2014	25.5	19.97	15.21	13:20	23:30	53.36	20.1	35.18	0	00:20	16:00	26.31	6.25	1.86	14:41	59.7	0	0	0	13.19	5.63	7.7	7.33	4.3
03-05-2014	24.98	17.53	9.49	17:10	05:00	66.66	22.73	40.96	0	06:40	17:50	28.85	4.77	1.42	13:52	219.2	0	0	0	14.46	5.18	7.8	0	4.96
04-05-2014	26.1	18.49	9.16	15:50	05:30	59.92	26.89	38.74	0	05:30	17:10	28.85	5.46	1.21	11:58	200.9	0	0	0	14.59	5.12	7.95	0	5.35
05-05-2014	27.98	20.26	12	16:40	05:30	62.34	24.38	43.33	0	23:40	14:40	26.87	5.09	1.01	13:30	123.6	0	0	0	13.82	5	7.36	6.65	5.47
06-05-2014	27.59	20.45	13.31	14:00	05:30	68.67	24.45	44.85	0	02:10	12:00	25.85	5.45	1.18	15:07	166.8	0	0	0	13.58	5.05	7.12	6.64	5.22
07-05-2014	25.9	19.26	12.58	16:10	04:50	74.9	37.11	52.02	0	23:10	11:20	20.72	4.23	0.97	15:59	194.3	0	0	0	11.78	4.04	5.29	4.79	4.9
08-05-2014	29.57	22.14	13.04	15:40	05:20	78.5	28.39	47.81	0	05:20	16:00	27.03	6.6	1.22	12:37	229.2	0	0	0	14.52	5.36	7.57	7.04	5.91
09-05-2014	30.6	23.98	16.39	14:30	05:30	63.71	27.8	44.03	0	05:30	17:00	29.07	5.68	1.34	13:15	220.8	0	0	0	15.34	5.95	8.52	7.84	5.75
10-05-2014	29.96	24.04	17.45	13:10	06:00	64.24	24.44	43.82	0	06:30	15:50	27.4	6.05	1.26	11:47	192.7	0	0	0	14.51	5.69	8.07	7.81	5.43
11-05-2014	30.15	23.03	16.46	13:50	23:50	57.04	11.66	35.39	0	03:40	13:30	29.15	5.72	1.38	03:56	59.2	0	0	0	14.34	6.1	8.6	8.31	5.56
12-05-2014	28.58	21.31	13.64	16:20	05:10	56.21	18.84	33.56	0	06:40	17:00	30.15	7.66	1.5	12:38	195	0	0	0	15.09	6.04	9	0	5.58
13-05-2014	26.93	20.69	15.21	15:40	05:50	52.84	25.06	38.12	0	05:50	21:30	29.89	6.87	1.84	23:06	43.99	0	0	0	15.3	6.16	8.53	0	4.88
14-05-2014	27.59	20.44	14.68	16:00	05:10	59.49	20.24	33.99	0	21:40	07:50	29.79	8.54	1.89	08:16	92.8	0	0	0	15.19	6.27	8.65	0	5.11
15-05-2014	27.74	21.18	15.41	14:50	00:20	45.98	22.27	33.24	0	00:00	18:00	29.54	8.24	1.81	09:05	98.1	0	0	0	14.93	6.29	8.88	7.82	5.1
16-05-2014	26.87	21.63	16.19	15:00	05:10	39.62	21.1	30.79	0	20:10	21:40	28.8	8.89	1.98	10:15	88.7	0	0	0	14.44	6.36	8.78	7.83	4.82
17-05-2014	26.93	19.93	12.45	16:20	05:30	53.5	19.43	33.93	0	23:00	17:00	30.83	5.42	1.21	13:50	129	0	0	0	15.47	5.67	8.83	0	5.38
18-05-2014	26.94	20.26	13.7	16:00	01:30	54.09	21.15	34.42	0	23:50	14:40	30.12	6.2	1.53	07:54	146.8	0	0	0	15.34	5.94	8.79	0	5.21
19-05-2014	19.6	14.85	8.76	15:50	23:50	80	34.55	57.46	0	23:50	15:50	14.91	8.97	2.12	17:56	222	0	0	0	9.23	3.54	3.44	3.51	4.05
20-05-2014	18.22	11.39	4.89	14:10	05:10	94.3	31.84	68.63	0	03:20	14:10	19.76	7.4	1.3	15:13	172.4	13.53	1	8.11	11.44	3.37	3.89	3.47	4.03
21-05-2014	12.84	9.97	7.51	10:30	05:00	95.2	64.26	80.9	1	05:20	17:10	9.78	11.23	2.47	13:09	225.4	29.45	1	18.08	6.98	1.91	1.57	0	2.43
09-02-2016	11.73	10.36	8.89	16:50	06:30	98.6	81.4	93.5	1	06:50	21:40	1.9	10.12	3.99	18:58	245.7	6.26	0	2.84	2	0.84	0.04	0	0.85
10-02-2016	14.16	11.32	9.49	16:30	04:10	99.8	83.9	92.9	1	12:10	17:20	2.59	9.6	4.29	14:43	247.6	7.27	0	3.61	2	0.85	0.18	0	1.13
11-02-2016	17.44	12.81	10.02	14:30	23:50	100	45.37	80.3	1	02:50	16:20	7.8	9.22	3.69	14:44	250	6.46	0	3.01	3	2.26	1.34	1.98	1.52
12-02-2016	13.89	11.66	8.63	17:50	05:00	100	81.3	97.1	1	09:00	00:00	1.18	10.42	3.93	13:23	241.9	29.69	1	18.18	2	0.85	0	0	1.25
13-02-2016	13.24	12.43	10.94	17:00	23:30	100	77.8	97.4	1	07:50	23:00	2.04	10.41	4.72	16:42	248.8	21.21	1	13.04	2	0.99	0.07	0	0.85
14-02-2016	11.14	7.19	4.09	00:10	22:50	96.9	53.06	71.6	0	06:10	15:00	6.96	13.84	3.13	11:56	287.6	6.26	0	2.85	3	1.53	1.04	1.02	1.25
15-02-2016	9.95	6.68	4.03	13:50	23:40	75.8	36.22	54.56	0	00:50	16:40	11.88	14.22	3.92	15:54	33.7	0.2	0	0	4	2.34	2.33	2.04	1.13
16-02-2016	7.97	4.93	2.92	14:30	22:50	55.86	37.15	47.12	0	22:50	15:40	14.27	10.64	3.88	01:46	53.23	0	0	0	4	2.44	2.74	1.83	0.98
17-02-2016	8.43	4.03	-1.49	13:50	07:50	97.7	40.8	65.7	0	22:20	10:20	11.61	7.25	1.58	12:44	187.1	5.05	0	1.89	4	1.37	1.77	1.14	1.34
18-02-2016	11.39	6.48	2.26	14:30	04:10	98.8	41.1	63.28	0	02:20	14:10	13.78	6.05	1.65	11:14	72.4	0.61	0	0	4	1.62	2.38	1.65	1.44
19-02-2016	12.9	7.09	3.58	15:10	03:10	64.69	37.4	52.33	0	20:30	15:10	14.48	5.64	1.85	13:03	159.5	0	0	0	4	2.1	2.75	1.89	1.51
20-02-2016	15.65	8.93	2.32	14:40	05:30	64.51	28.45	43.22	0	00:20	22:30	14.91	8.33	1.62	11:30	130	0	0	0	4	2.26	3.13	2.42	1.96
21-02-2016	15.08	11.1	7.13	13:20	23:30	62.51	18.87	36.46	0	23:20	04:40	9.63	9.24	1.9	10:32	103	0	0	0	3	2.48	2.11	2.25	1.66
22-02-2016	17.83	10.93	5.22	14:10	06:40	65.75	29.87	52.37	0	06:10	13:00	13.09	6.21	1.52	15:37	165.2	0	0	0	4	2.35	2.72	2.4	2.1
23-02-2016	15.52	10.56	6.86	15:20	05:50	79.9	47.15	60.73	0	23:40	14:00	14.82	5.81	1.73	14:22	173.4	0	0	0	5	2.1	2.96	2.13	1.73
24-02-2016	8.31	6.66	4.43	19:20	04:20	99.3	77.1	90.4	1	17:30	00:50	4.03	6.53	1.4	09:32	191.7	13.94	1	8.34	3	0.79	0.32	0	1.01
25-02-2016	14.15	9.82	6.6	14:00	23:40	89.6	39.38	60.2	0	00:00	12:50	15.59	8.08	1.99	08:08	79.1	0	0	0	5	2.19	3.08	2.29	1.61
26-02-2016	8.31	5.42	3.51	12:20	21:00	99.8	76.1	90.7	1	11:10	23:30	1.35	9	2.27	17:13	217.4	38.38	1	23.17	2	0.73	0	0	1.09
27-02-2016	8.17	5.05	3.18	15:10	07:40	79.7	44.61	58.48	0	00:00	15:50	6.99	9.02	2.37	20:13	17.38	0.2	0	0	4	1.62	1.05	0.77	1.11
28-02-2016	13.17	8.18	4.83	15:30	00:10	62.71	39.18	54.58	0	03:10	15:30	12.96	10.99	2.38	04:49	51.14	0	0	0	5	2.43	2.53	1.83	1.65
29-02-2016	13.56	9.2	5.41	15:00	06:50	58.09	27.24	43.01	0	06:50	11:40	17.03	9.9	3.63	04:08	47.99	0	0	0	5	3.36	3.88	3.6	1.71
01-03-2016	20.65	11.79	6.08	15:40	07:50	41.45	11.87	28.82	0	22:00	15:50	17.06	5.96	1.62	02:55	129	0	0	0	5	3.3	4.09	4.07	2.53
02-03-2016	19.01	12.26	4.82	12:00	06:50	66.2	31.19	47.09	0	06:50	11:00	17.13	8.2	1.73	11:27	105.9	0	0	0	6	2.84	3.91	3.59	2.56
03-03-2016	19.21	11.98	5.87	15:10	04:20	70.2	24.79	48.34	0	04:20	15:50	17.25	6.69	1.67	10:17	107.8	0	0	0	6	2.93	3.85	3.66	2.49
04-03-2016	13.69	8.64	4.56	15:20	07:00	85.7	53.33	65.67	0	18:00	01:10	12.66	10.87	2.68	18:06	227.1	2.42	0	0	5	2.1	2.38	1.98	1.85
05-03-2016	12.05	6.85	3.38	14:40	07:00	82.7	40.84	57.99	0	19:10	16:10	7.72	8.64	2.02	12:32	342	3.23	0	0.37	4	1.85	1.27	1.28	1.7
06-03-2016	11.73	7.11	2.13	17:00	06:50	72.8	37.08	55.18	0	06:50	17:00	6.94	8.06	1.53	00:08	137	0	0	0	4	1.73	1.12	1.19	1.82
07-03-2016	12.06	7.75	4.75	16:30	05:40	95.6	37.55	61.65	0	06:40	21:10	9.29	9.89	2.43	01:42	24.72	8.28	0	4.38	5	1.99	1.61	1.65	1.65
08-03-2016	13.5	8.15	3.97	13:50	07:20	63.84	31.79	49.28	0	07:20	14:40	17	7.22	1.91	13:10	64.77	0	0	0	6	2.62	3.46	2.69	1.93
09-03-2016	15.21	8.81	4.23	17:00	06:30	90.6	38.46	62.46	0	09:10	19:20	9.73	10.24	2.52	23:54	331.9	0.81	0	0	5	2.33	1.74	1.77	2.14
10-03-2016	14.1	8.11	4.83	14:20	23:50	60.8	32.59	48.06	0	23:50	14:20	7.48	10.05	2.23	00:00	50.53	0	0	0	4	2.47	1.35	1.45	1.94
11-03-2016	13.95	8.72	4.76	15:20	00:20	61.86	34.69	47.73	0	04:20	14:30	19.36	7.92	2.48	11:09	64.95	0	0	0	7	3.03	4.18	3.1	1.99
12-03-2016	16.97	9.18	2.52	15:20	05:50	67.61	23.28	47.94	0	05:50	17:40	18.8	6.1	1.83	21:49	163.1	0	0	0	7	3.07	3.97	3.24	2.57
13-03-2016	16.78	10.15	3.32	16:30	06:30	62.46	32.51	42.89	0	05:50	17:30	19.41	5.6	1.73	21:04	159.4	0	0	0	7	2.95	4.31	3.16	2.59
14-03-2016	15.32	9.01	2.79	15:20	06:10	65.24	31.52	45.15	0	07:50	15:50	19.24	5.66	1.69	13:10	193.9	0	0	0	7	2.82	4.14	3.01	2.42
15-03-2016	13.37	7.98	4.5	13:20	23:10	83.5	31.66	58.36	0	23:10	13:30	10.53	6.32	1.47	14:18	191.6	0	0	0	5	2.06	1.88	1.74	1.98
16-03-2016	18.42	10.57	3.91	13:40	02:50	84.4	17.87	51.75	0	01:50	14:00	20.01	7.33	1.59	16:49	171	0	0	0	8	3.18	4.34	3.81	2.81
17-03-2016	16.84	10.39	3.58	15:30	05:50	68.8	32.05	48.42	0	08:10	16:10	19.95	7.52	2.06	13:47	196.4	0	0	0	8	3.19	4.48	3.43	2.69
18-03-2016	11.72	8.05	5.68	11:10	05:50	98.9	54.42	77.5	0	19:40	12:20	7.41	6.72	0.98	11:40	165.4	9.49	0	5.25	4	1.33	1.03	0.97	1.68
19-03-2016	10.74	7.81	6.21	13:50	21:50	99.1	65.98	91.3	1	01:50	15:40	5.91	5.37	0.95	15:51	137.4	23.84	1	14.68	4	1.11	0.63	0	1.46
20-03-2016	13.17	8.01	5.81	11:40	07:20	97.4	57.38	83.7	1	05:40	12:00	13.28	10.35	1.09	14:02	115.7	7.88	0	4.08	7	1.79	1.97	1.39	1.89
21-03-2016	13.83	8.58	5.55	16:10	06:40	97	52.58	78.9	0	22:30	15:40	11.05	5.66	1.06	11:41	147.4	4.85	0	1.73	6	1.72	1.68	1.32	2.06
22-03-2016	14.29	9.25	6.4	15:30	06:10	97.2	54.42	78.4	0	00:40	17:00	11.17	4.68	1.12	11:52	177.9	0.4	0	0	6	1.76	1.76	1.39	2.08
23-03-2016	13.89	9.85	5.09	14:30	06:10	85.8	35.35	56.28	0	04:00	14:20	20.75	9.52	2.65	14:05	68.78	0	0	0	9	3.09	4.48	3.29	2.27
24-03-2016	20	11.59	3.51	16:20	06:40	63.92	27.16	44.02	0	07:00	16:40	21.48	5.99	1.81	17:16	184.1	0	0	0	9	3.65	4.99	3.69	3.33
25-03-2016	17.17	10.82	5.35	16:40	07:30	80.9	34.13	55.27	0	23:50	02:10	15.03	5.66	1.55	17:21	205	0	0	0	7	2.71	3.12	2.5	2.77
26-03-2016	12.26	9.67	5.88	18:40	05:10	100	73.5	92.5	1	20:40	01:30	4.14	7.79	1.41	21:28	233.2	9.09	0	4.96	3	1.03	0.37	0	1.97
27-03-2016	13.76	10.45	4.95	15:50	06:20	92.5	42.02	58.42	0	02:10	12:00	19.51	6.3	2.16	17:16	239.9	0.2	0	0	9	2.78	4.1	2.8	2.4
28-03-2016	10.48	8.39	6.54	23:10	01:40	100	64.55	92.8	1	16:20	01:10	1.88	3.24	0.59	01:12	162.3	5.66	0	2.37	2	0.78	0	0	1.5
29-03-2016	17.3	12.26	8.97	15:30	23:40	99.5	48.6	75.9	0	02:00	15:40	17.67	5.56	1.77	15:33	236.1	0.4	0	0	9	2.74	3.33	2.53	2.52
30-03-2016	19.21	13.34	6.19	12:10	23:40	92.9	35.54	60.5	0	23:40	12:20	20.5	9.91	2.19	22:39	190.3	2.22	0	0	9	3.49	4.6	3.6	3.29
31-03-2016	11.73	7.23	3.84	16:00	06:40	95.6	43.55	68.72	0	01:30	16:00	15.71	9.62	2.75	11:02	64.84	3.43	0	0.55	8	2.42	2.79	2.32	2.08
01-04-2016	16.78	9.7	3.57	15:20	04:10	67.15	16.55	43.02	0	04:30	14:20	23.13	6.79	1.62	08:33	88.8	0	0	0	10	3.58	5.14	4.31	2.97
02-04-2016	15.98	11.14	5.09	16:40	06:00	70.3	32.38	47.07	0	23:50	11:20	19.34	6.61	1.72	14:09	213.9	0	0	0	9	3.17	4.35	3.56	2.86
03-04-2016	11.27	8.93	7.58	12:20	08:20	97.7	60.04	85.3	1	05:30	14:10	7.43	7.98	1.77	14:51	235.4	9.09	0	4.97	5	1.5	1.02	0	1.55
04-04-2016	10.02	7.72	5.48	23:50	03:00	100	65.19	90.5	1	09:50	23:50	2.92	7.5	1.1	23:50	63.92	48.88	1	28.97	3	0.94	0.15	0	1.65
05-04-2016	16.84	11.68	7.72	15:40	04:50	75.4	35.01	54.54	0	04:50	16:10	24.27	9.18	2.55	09:28	53.99	0	0	0	11	3.9	5.51	4.34	2.73
06-04-2016	21.11	13.72	6.93	16:40	07:10	68.32	24.19	45.44	0	07:50	16:40	23.13	7.71	1.97	21:07	61.77	0	0	0	10	4.26	5.65	4.9	3.66
07-04-2016	23.47	16.32	11.2	15:50	03:50	47.58	14.3	37.51	0	00:30	15:40	24.6	9.24	2.13	22:47	46.66	0	0	0	10	5.2	6.6	6.23	3.71
08-04-2016	17.76	11.38	6.47	15:30	06:00	55.25	22.68	39.4	0	06:00	13:30	24.16	9.74	2.63	01:57	45.76	0	0	0	11	4.46	5.79	4.59	3.07
09-04-2016	17.24	11.67	5.09	15:20	06:40	79	37.46	57.79	0	23:20	11:00	23.22	7.81	2.42	17:33	222.6	0	0	0	11	3.73	5.18	4.05	3.23
10-04-2016	11.8	7.89	6.4	11:30	14:50	95	63.37	76.5	0	13:30	06:30	7.43	8.78	2.16	13:17	232.5	10.3	1	5.84	5	1.55	1.06	0	1.89
11-04-2016	9.95	8.37	6.47	15:50	05:00	90.7	68.82	81.1	1	06:20	16:30	7.18	8.99	2.4	14:07	228.7	13.33	1	7.94	5	1.46	1	0	1.56
12-04-2016	11.53	9.07	7.25	15:30	09:20	97.9	69.87	87.7	1	10:30	16:10	7.21	8.11	1.51	22:51	240.6	26.06	1	16.03	5	1.36	0.92	0	1.78
13-04-2016	15.27	10.64	6.73	13:50	04:40	97.9	49.06	76	0	07:10	14:30	16.51	7.59	1.43	15:33	225.8	1.62	0	0	9	2.54	2.94	2.37	2.68
14-04-2016	17.11	13	10.48	13:30	05:50	97.7	57.9	76.8	0	22:40	15:00	8.63	6.68	1.73	01:40	228.2	1.62	0	0	6	1.95	1.48	0	2.58
15-04-2016	16.73	12.59	10.35	13:00	20:40	99.3	57.7	85.5	1	21:30	13:30	11.75	6.28	1.51	12:55	222.2	10.3	1	5.84	7	2.16	1.96	1.97	2.51
16-04-2016	16.39	12.37	9.42	14:50	21:40	96.1	60.41	83.8	1	10:20	14:40	8.86	9.34	2.59	15:28	231.9	13.74	1	8.23	6	2.06	1.47	1.68	2.62
17-04-2016	16.31	10.85	7	16:30	04:30	98.7	46.5	77.5	0	06:40	11:50	20.42	6.27	1.34	12:27	210.3	0.2	0	0	11	2.96	3.69	2.84	2.89
18-04-2016	20.33	14.73	6.73	14:20	04:50	84.7	29.41	54.29	0	01:10	13:10	20.29	10.07	1.56	11:54	105.3	0.2	0	0	10	3.69	4.77	4.14	3.99
19-04-2016	17.06	13.62	10.54	00:30	23:10	97.7	61.21	80.5	1	18:20	00:30	6.94	7.88	1.67	08:03	102.5	22.62	1	13.94	5	1.75	1.1	0	2.69
20-04-2016	12.59	10.3	8.57	11:20	23:30	98.1	82.7	93.1	1	06:10	17:20	6.91	6.15	0.9	15:07	142.8	22.62	1	13.93	5	1.25	0.82	0	1.9
21-04-2016	16.05	11.46	8.5	15:40	02:00	99.6	46.55	83.4	1	05:10	15:50	13.62	4.43	0.93	17:02	222.5	3.43	0	0.55	8	2.29	2.23	2.11	2.72
22-04-2016	16.78	11.97	9.04	15:10	23:40	99	59.02	80.5	1	07:30	15:10	11.38	4.74	0.9	14:02	129.4	0.81	0	0	7	2.01	1.87	1.63	2.82
23-04-2016	18.49	12.86	7.26	17:20	04:40	90.2	54.01	72.4	0	04:40	17:30	19.24	6.38	1.39	12:22	170.7	1.01	0	0	10	3.06	3.8	2.76	3.51
24-04-2016	21.5	14.21	7.39	15:20	05:50	83.7	35.14	58.18	0	06:30	15:40	26.49	5.67	1.49	15:00	119.1	0	0	0	13	4.29	6.1	4.52	4.13
25-04-2016	20.98	15.14	9.62	15:50	06:20	68.9	37.64	51.42	0	07:10	14:50	27.16	6.45	1.8	11:00	204.5	0	0	0	13	4.57	6.74	4.84	3.84
26-04-2016	21.5	15.62	9.11	16:00	05:50	73.8	24.72	49.21	0	05:50	16:20	25.75	6.27	1.69	13:11	186.6	0	0	0	13	4.59	6.49	5.29	4.08
27-04-2016	18.89	13.9	9.95	17:10	05:10	92.4	32.84	63.98	0	23:50	12:00	18.64	6.22	1.46	17:46	206.3	0	0	0	10	3.39	4.04	3.55	3.31
28-04-2016	20.13	12.97	7.98	16:10	05:30	98.7	41.61	73.4	0	07:20	16:10	15.9	4.98	0.96	17:33	92.4	0	0	0	9	2.81	2.98	2.52	3.76
29-04-2016	21.11	15.39	9.76	13:50	04:50	78.9	40.22	58.93	0	06:30	18:20	23.56	5.52	1.38	14:59	153.9	0	0	0	12	4.02	5.47	4.05	3.94
30-04-2016	22.75	16.67	10.68	14:50	05:20	71.7	17.27	40.47	0	05:20	15:50	28.58	6.49	1.91	19:35	59.3	0	0	0	14	5.31	7.66	0	4.24
01-05-2016	20.71	13.57	6.4	17:00	06:10	68.38	20.3	41.26	0	06:40	17:50	28.35	6.16	1.92	12:15	238.9	0	0	0	14	4.91	7.15	5.99	4.22
02-05-2016	23.22	15.66	7.59	15:30	05:10	56.11	25.73	38.7	0	06:30	00:00	28.63	5.36	1.79	12:24	211	0	0	0	14	5.18	7.63	0	4.72
03-05-2016	27.41	19.33	11.73	14:40	02:50	51.27	24.58	38.68	0	06:50	15:30	28.52	5.24	1.52	12:53	181.8	0	0	0	14	5.6	8	6.99	5.27
04-05-2016	27.94	20.4	14.11	15:00	03:40	52.16	18.38	38.94	0	08:30	15:40	26.65	5.25	1.45	11:38	159.7	0	0	0	13	5.55	7.56	7.2	5.11
05-05-2016	18.23	15.63	12.84	15:00	19:40	95.2	46.83	67.69	0	18:50	00:00	6.91	6.27	1	23:40	151	1.82	0	0	5	1.87	1.27	0	2.8
06-05-2016	15.74	12.85	11.01	09:10	02:40	98.7	69.46	89.9	1	17:10	12:50	8.26	6.04	1.18	21:26	245.9	16.36	1	9.96	6	1.67	1.18	0	2.42
07-05-2016	15.19	12.12	9.22	11:20	04:00	98.4	55.21	80.3	1	02:40	10:30	16.4	7.37	1.13	19:26	228	15.15	1	9.18	10	2.6	2.87	2.45	2.66
08-05-2016	15.06	11.72	8.3	13:20	06:50	99.6	61.13	84.4	1	06:10	13:20	16.28	7.97	1.56	19:57	211.5	36.56	1	22.23	9	2.54	2.73	2.25	2.8
09-05-2016	15.21	11.91	9.62	13:20	23:40	98.4	65.11	82.2	1	23:40	14:10	10.99	6.05	1.34	13:26	235.3	15.35	1	9.3	7	1.98	1.78	1.66	2.58
10-05-2016	14.1	10.4	8.43	11:30	21:40	98.5	68.28	87.1	1	23:50	11:40	8.2	5.18	1.03	20:42	131.4	26.66	1	16.4	6	1.57	1.12	0	2.47
11-05-2016	14.88	10.26	7.85	11:50	05:50	99.3	52.96	88.8	1	23:40	11:50	13.69	5.65	0.83	09:18	143.7	26.66	1	16.43	8	2.22	2.02	1.92	2.75
12-05-2016	14.49	10.01	8.24	16:00	23:50	99.5	71.4	92.7	1	00:30	16:10	11.06	4.1	1.11	04:03	228.8	12.12	1	7.11	7	1.82	1.5	1.33	2.57
12-02-2017	10.68	8.89	7.32	22:40	03:30	92.9	73.1	83.2	1	18:50	15:00	1.71	8.87	1.64	19:01	106.5	11.47	1	61.59	2	0.85	0	0	0.9
13-02-2017	12.19	8.66	6.14	14:20	23:50	95.8	61.43	86.6	1	09:50	14:10	4.82	6.84	1.69	03:54	210.6	39.79	1	23.98	3	1.13	0.53	0	1.21
14-02-2017	13.17	9.45	5.68	15:10	00:20	91.2	65.98	78.8	0	00:00	23:50	8.2	5.94	1.08	15:52	115.8	5.05	0	1.89	3	1.14	1.2	0.94	1.41
15-02-2017	15.67	11.75	7.19	14:10	08:00	78.9	40.89	58.22	0	08:20	14:20	10.02	7.29	1.43	12:05	85	0	0	0	3	1.77	1.95	1.88	1.64
16-02-2017	17.17	11.43	7.13	15:50	23:20	82.2	42.68	58.33	0	23:20	11:50	14.15	5.75	1.35	04:41	156.7	0	0	0	4	1.92	2.84	2.26	1.78
17-02-2017	16.38	9.92	4.76	16:10	07:50	79.3	46.62	65.89	0	22:50	14:40	14.34	4.72	1.39	15:55	158.8	0	0	0	4	1.87	2.67	2.03	1.84
18-02-2017	15.6	8.7	4.96	14:30	07:20	82.8	43.46	64.81	0	17:50	14:20	9.76	7.5	1.55	15:31	136.9	1.21	0	0	4	1.79	1.67	1.44	1.7
19-02-2017	15.65	10.45	5.68	15:10	03:10	84	46.49	64.41	0	02:30	15:50	12.77	6.48	1.58	12:26	138.7	0.81	0	0	4	1.87	2.41	1.92	1.78
20-02-2017	17.17	10.8	4.63	16:00	08:10	72.7	38.38	53.28	0	08:40	16:10	15.27	6.73	1.43	03:02	132.9	0	0	0	5	2.14	3.15	2.38	2.04
21-02-2017	20.51	13.15	7	15:30	06:50	58.55	22.57	38.15	0	00:20	21:50	15.78	6.92	1.53	21:43	113.1	0	0	0	4	2.74	3.75	3.34	2.31
22-02-2017	20.34	14.91	9.42	12:10	08:30	56.08	22.43	36.33	0	20:00	11:00	13.35	6.35	1.73	05:54	100.4	0	0	0	4	2.88	3.33	3.35	2.22
23-02-2017	16.73	13.08	9.43	00:40	23:40	74.1	36.48	56.06	0	22:50	00:40	6.64	5.52	1.24	02:09	169.3	0	0	0	3	1.8	1.25	1.5	1.73
24-02-2017	19.41	12.74	7.46	15:30	05:20	81.4	32.73	60.55	0	05:20	23:00	13.23	5.6	1.57	17:09	126.5	0	0	0	5	2.42	2.73	2.54	2.22
25-02-2017	18.69	12.03	6.34	15:20	07:40	74.1	34.36	51.13	0	23:20	15:30	15.64	4.68	1.48	13:02	172.9	0	0	0	5	2.43	3.43	2.73	2.23
26-02-2017	9.82	7.58	4.49	14:50	06:40	96.2	65.41	86.5	1	09:40	03:50	5.15	3.68	1.27	15:15	233.3	0	0	0	3	1.01	0.55	0	1.26
27-02-2017	13.3	9.99	7.26	14:40	07:10	93.7	50	76.1	0	03:40	10:50	12.26	7.52	2.19	11:52	238	0	0	0	5	1.89	2.13	1.75	1.48
28-02-2017	11.6	9.61	6.86	18:20	07:30	87.3	66.84	76.3	0	07:50	21:40	5.7	7.15	2.53	00:24	233.4	0	0	0	3	1.38	0.82	0	1.31
01-03-2017	14.74	9.22	4.17	14:30	07:20	91.8	56.46	73.4	0	07:40	13:40	17.05	5.9	1.85	13:17	190.3	0	0	0	6	2.03	3.07	2.34	1.95
02-03-2017	17.37	10.68	5.09	14:20	03:40	85.7	46.29	68.13	0	06:30	15:40	17.32	6.64	1.56	15:09	172	0	0	0	6	2.33	3.34	2.84	2.24
03-03-2017	12.85	7.78	2.39	02:50	23:50	91.1	59.85	77.7	0	15:30	01:40	4.05	9.65	2.83	13:24	225	12.32	1	7.25	3	1.48	0.47	0	1.87
04-03-2017	12.24	6.06	1.27	14:30	05:00	91.9	45.78	75.6	0	05:20	14:30	13.59	7.22	1.57	00:32	236.2	0.61	0	0	5	1.8	2.05	1.59	1.81
05-03-2017	13.83	10.03	6.4	18:30	05:10	95.2	74.3	85.3	1	06:30	00:00	6.62	6.99	1.45	16:01	216.1	0.2	0	0	4	1.19	0.88	0.9	1.75
06-03-2017	18.89	12.81	9.5	16:50	23:40	91.7	45.17	73.3	0	03:00	17:30	5.54	6.04	1.22	01:51	167.1	0	0	0	3	1.68	0.84	0	2.19
07-03-2017	23.41	14.62	7.26	15:00	06:00	74.7	15.95	51.36	0	03:20	15:10	17.02	5.75	1.44	20:07	134.5	0	0	0	6	3.25	3.93	4.29	3.07
08-03-2017	22.69	14.92	8.05	15:10	05:40	61.77	29.76	46.06	0	01:50	09:50	17.79	4.95	1.39	13:27	170.5	0	0	0	6	3.11	4.29	3.99	2.98
09-03-2017	27.41	18.35	11.6	15:20	07:50	43.66	17.99	32.19	0	19:40	16:00	19.18	5.12	1.23	11:05	147.7	0	0	0	6	3.63	5.21	5.23	3.46
10-03-2017	26.29	19.19	13.77	15:40	07:00	46.85	17.27	33.92	0	23:50	14:30	19.3	6.26	1.57	14:22	161.9	0	0	0	6	4	5.43	5.76	3.18
11-03-2017	21.97	16.63	12	15:10	06:10	55.35	24.59	44.45	0	23:20	12:10	13.57	9.12	1.98	20:00	168.5	0	0	0	5	3.54	3.4	3.8	2.67
12-03-2017	17.3	12.83	7.89	12:50	18:30	70.5	29.01	47.03	0	18:30	16:40	14.28	9.57	2.75	18:14	38.93	0.81	0	0	6	3.29	3.33	3.27	2.33
13-03-2017	13.56	9.6	5.88	16:30	04:50	60.46	42.69	51.24	0	05:20	11:20	19.26	12.39	4.47	11:54	44.78	0.2	0	0	7	3.45	4.4	3.27	1.9
14-03-2017	19.41	14.17	9.62	16:20	06:40	70.9	36.4	49.7	0	07:00	16:40	10.27	8.06	2.05	12:32	91.2	0	0	0	5	2.81	2.3	2.45	2.53
15-03-2017	21.11	15.89	8.96	13:10	06:00	66.91	21.16	40.4	0	06:00	13:00	23.17	8.65	2.15	14:13	98.2	0	0	0	8	4.04	6.13	0	3
16-03-2017	20.05	15.63	11.93	15:40	07:40	42.63	17.8	30.12	0	07:30	15:40	20.74	8.97	2.24	08:10	67.68	0	0	0	7	4.26	5.57	0	2.45
17-03-2017	20.12	14.87	10.02	15:30	22:00	43.16	19.78	29.32	0	21:30	15:30	20.53	8.25	2.12	07:09	101.8	0	0	0	7	4.07	5.45	4.75	2.7
18-03-2017	21.5	14.25	7.52	16:20	07:40	54.37	25.71	38.08	0	23:30	14:00	20.77	5.78	1.7	15:01	175.9	0	0	0	8	3.7	5.26	4.38	3.14
19-03-2017	23.35	15.64	8.98	15:40	06:00	57.47	29.93	44.16	0	23:10	16:00	20.72	5.47	1.67	14:31	183.1	0	0	0	8	3.82	5.28	4.48	3.36
20-03-2017	23.15	16.03	10.15	16:10	23:20	65.98	30.13	46.08	0	23:10	18:30	20.73	7.28	1.87	14:47	193.5	0	0	0	8	3.94	5.34	4.63	3.26
21-03-2017	17.3	11.66	6.54	12:30	05:50	79.3	37.99	56.59	0	04:40	17:30	14.13	6.49	1.35	11:53	156	0	0	0	7	2.49	2.91	2.37	2.6
22-03-2017	9.75	6.76	3.05	16:10	23:10	88.8	48.46	67.99	0	12:50	04:30	6.86	9.46	2.49	13:05	238	3.03	0	0.19	4	1.69	1.05	0	1.73
23-03-2017	9.29	3.66	-0.51	15:50	02:40	94.6	48.04	75.7	0	08:50	13:30	9.41	5.78	0.88	12:14	173	1.82	0	0	5	1.36	1.19	0.75	1.84
24-03-2017	9.69	5.51	1.99	13:50	00:00	92	44.08	69.89	0	04:00	14:00	12.13	5.92	1.2	20:57	105.8	0.2	0	0	6	1.71	1.85	1.22	1.79
25-03-2017	11.59	6.79	1.73	15:50	04:40	82.3	54.76	66.74	0	20:50	15:50	9.23	6.48	1.28	14:39	80.3	0.4	0	0	5	1.6	1.43	0.96	2.15
26-03-2017	10.88	8.18	5.55	19:30	04:30	90.1	66.67	80.1	1	07:50	02:40	4.78	7.51	1.37	20:38	130.3	37.37	1	22.62	4	1.18	0.54	0	1.69
27-03-2017	13.38	9.06	6.54	13:20	01:40	96	67.96	88.4	1	10:40	13:30	6.15	7.34	1.17	02:54	161.1	15.35	1	9.29	4	1.26	0.71	0	1.99
28-03-2017	17.37	11.49	6.73	16:20	06:30	92	44.91	70	0	06:10	16:10	17.92	4.77	1.23	14:20	175.9	0	0	0	9	2.65	3.43	2.49	2.73
29-03-2017	21.77	14.1	7.46	15:50	04:30	75.6	23.67	53.14	0	00:10	15:30	21.6	6.29	1.02	16:41	126.3	0	0	0	9	3.39	4.9	3.86	3.48
30-03-2017	21.12	15.98	11.53	13:40	05:20	71.3	35.41	51.73	0	23:20	17:20	18.36	6.17	1.44	14:43	136.3	0	0	0	9	3.4	4.42	3.55	3.04
31-03-2017	17.83	13.94	11.01	15:10	06:20	86.8	32.71	59.51	0	08:00	15:10	22.1	7.43	2.12	14:59	233	0	0	0	10	3.64	5.14	4.13	2.43
01-04-2017	17.83	12.6	7.39	15:30	04:40	70.2	32.05	46.68	0	01:40	16:40	19.23	7.21	1.62	09:39	76	0	0	0	9	3.29	4.42	3.74	2.9
02-04-2017	21.24	14.19	8.12	16:00	06:30	57.03	27.5	42.13	0	08:10	18:10	23.95	5.05	1.59	06:04	140.2	0	0	0	10	4.06	5.95	0	3.45
03-04-2017	20.45	13.87	6.54	15:30	05:50	66.14	34.87	47.5	0	07:30	15:00	23.08	5.98	1.69	16:55	192.5	0	0	0	10	3.82	5.61	4.57	3.54
04-04-2017	24.34	16.5	9.57	15:30	03:20	49.42	16.81	34.82	0	08:50	16:00	24.52	5.53	1.7	13:44	139.2	0	0	0	10	4.72	6.62	0	3.98
05-04-2017	22.29	15.8	8.18	15:40	06:50	63.3	20.11	37.68	0	06:50	11:40	24.77	6.26	1.49	11:38	65.74	0	0	0	11	4.25	6.48	0	3.84
06-04-2017	21.04	13.4	5.68	16:40	06:00	80.3	35.14	54.19	0	07:20	15:30	24.74	5.22	1.6	12:10	192	0	0	0	11	3.89	5.72	0	3.74
07-04-2017	24.78	16.88	9.24	14:20	06:20	62.57	25.5	42.84	0	07:20	15:00	24.87	4.57	1.2	11:54	145.6	0	0	0	11	4.25	6.41	0	4.22
08-04-2017	24.51	17.56	10.68	15:10	06:10	56.09	25.63	41.05	0	07:50	15:00	24.7	5.37	1.42	13:20	168.6	0	0	0	11	4.48	6.58	5.74	4.08
09-04-2017	24.07	18.49	12.79	14:40	06:20	49.16	20.24	32.13	0	01:10	14:20	25.2	7.85	1.72	12:06	118.6	0	0	0	11	4.89	7.17	0	3.81
10-04-2017	24.67	18.13	11.07	13:20	07:10	57.8	24.71	39.23	0	07:10	14:20	21.91	5.97	1.31	13:39	162.3	0	0	0	10	4.2	5.87	5.29	4.17
11-04-2017	27.22	19.28	12.19	16:40	06:20	61.63	19.57	37.27	0	07:20	15:20	25.1	6.2	1.59	15:42	184.5	0	0	0	11	5.05	7.08	6.56	4.56
12-04-2017	26.75	19.75	13.51	15:00	07:20	58.46	19.77	36.23	0	07:20	16:00	24.34	6.03	1.48	14:31	187.4	0	0	0	11	4.89	6.93	6.46	4.36
13-04-2017	26.95	19.77	13.91	15:10	05:30	62.8	21.35	39.23	0	08:30	15:50	23.41	5.17	1.5	14:03	200.3	0	0	0	11	4.84	6.55	6.12	4.36
14-04-2017	23.61	16.74	9.76	16:20	05:40	75.1	28.94	51.17	0	06:40	13:20	24.35	5.99	1.59	13:23	189.3	0	0	0	12	4.42	6.16	5.35	4.15
15-04-2017	24.92	18.33	10.54	15:30	06:00	75	28.01	47.09	0	07:30	16:30	23.79	5.91	1.71	14:21	194	0	0	0	11	4.63	6.37	5.69	4.45
16-04-2017	28.01	19.87	14.3	15:20	02:20	57.26	19.18	36.75	0	08:30	16:30	23.72	4.19	1.1	16:35	116.8	0	0	0	11	4.64	6.54	5.86	4.56
17-04-2017	27.08	19.93	13.25	16:50	06:00	67.44	16.28	42.08	0	07:30	15:00	25.94	5.16	1.44	12:30	178.3	0	0	0	12	5.09	7.23	6.82	4.62
18-04-2017	28.33	21.33	14.63	14:20	06:10	56.81	17.4	33.94	0	07:40	11:50	22.02	5.94	1.34	22:16	100.8	0	0	0	10	4.81	6.31	5.98	4.79
19-04-2017	24.07	20.19	16.2	15:40	23:50	59.23	31.79	41.93	0	23:50	08:20	20.33	8.64	2.02	09:24	87.3	0.2	0	0	10	4.71	5.71	5.2	3.55
20-04-2017	20.78	16.18	12.32	15:40	06:30	70.4	29.8	49.47	0	02:00	16:00	23.24	10.4	2.94	14:53	58.46	0	0	0	11	4.89	5.98	5.11	3.31
21-04-2017	21.96	16.31	11.07	14:10	05:40	53.71	14.96	27.47	0	01:00	14:50	25.96	9.37	2.05	02:58	42.07	0	0	0	12	5.17	7.15	5.89	3.79
22-04-2017	22.16	15.34	10.35	14:40	06:30	49.55	26.9	36.63	0	21:40	14:50	22.49	7.51	1.57	03:38	161.7	0	0	0	11	4.39	5.76	4.44	3.85
23-04-2017	26.23	18.7	11.93	14:10	06:40	59.78	20.63	35.12	0	07:50	16:30	25.76	4.65	1.2	16:25	132.4	0	0	0	12	4.8	7.1	5.87	4.7
24-04-2017	26.03	19.32	13.12	14:10	02:10	67.22	29	46.44	0	23:50	13:40	25.49	5.26	1.32	11:15	196.4	0	0	0	13	4.82	6.84	5.67	4.56
25-04-2017	22.62	16.76	12.57	15:20	21:30	88	30.72	61.72	0	05:40	15:40	13.54	8.18	1.62	17:59	204.8	0.2	0	0	8	3.37	3.08	3.37	3.77
26-04-2017	20.51	14.46	8.91	13:00	06:40	75.6	27.82	46.99	0	06:40	13:30	23.4	6.57	1.7	18:38	35.64	0	0	0	12	4.22	5.69	4.41	3.8
27-04-2017	18.18	11.79	6.54	14:50	04:20	56.37	23.95	40.41	0	05:00	20:10	19.04	7.24	2.01	04:25	46.78	0	0	0	10	3.96	4.38	3.36	3.51
28-04-2017	16.78	12.13	7.19	13:20	06:10	65	21.31	39.37	0	23:50	08:40	22.3	7.52	1.89	13:45	88.9	0	0	0	11	4.01	5.37	4.13	3.23
29-04-2017	18.16	12.86	10.15	14:00	20:30	93	51.04	74	0	21:20	14:00	11.39	5.48	1.04	16:31	163.4	1.82	0	0	7	2.25	2.04	1.86	3.04
30-04-2017	15.94	10.54	7.78	15:30	07:40	95.2	41.23	67.28	0	10:40	19:20	12.09	10.75	1.97	15:22	245.8	14.95	1	9.05	7	2.57	2.28	2.12	2.85
01-05-2017	20.06	11.75	2.46	16:50	05:30	80.6	27.49	52.28	0	05:30	16:00	26.85	5.05	1.34	14:46	191.8	0	0	0	13	4.15	5.98	4.71	4.39
02-05-2017	24.39	16.61	8.84	16:30	04:20	75.2	24.52	48.09	0	06:50	15:30	28.38	4.64	1.45	12:47	187.9	0	0	0	14	5.01	7.24	6.3	4.82
03-05-2017	26.89	19.09	11.86	15:20	06:20	68.62	23.26	45.55	0	07:00	16:10	27.47	5.71	1.12	15:38	135.6	0	0	0	14	5.03	7.26	6.48	5.1
04-05-2017	25.96	20.89	14.82	14:50	04:40	65.38	30.18	43.34	0	06:40	15:40	18.36	5.46	1.09	12:39	119.1	0	0	0	10	4.01	4.93	4.86	4.63
05-05-2017	19.61	13.29	8.57	00:10	23:40	95.9	48.34	80.8	1	09:40	13:10	7.57	7.33	1.56	07:44	215.9	23.23	1	14.33	5	2.17	1.22	0	3.72
06-05-2017	19.54	12.58	6.34	17:00	05:20	94.7	46.62	72.1	0	03:00	15:20	21.82	4.7	1.09	09:51	149.8	0.2	0	0	12	3.4	4.25	3.36	3.99
07-05-2017	26.43	17.75	9.17	16:00	02:50	79.2	36.57	55.53	0	02:50	18:10	27.78	5.65	1.03	09:44	137.4	0	0	0	14	4.8	6.8	5.47	5.35
08-05-2017	27.87	20.8	13.84	13:40	06:20	68.35	21.68	46.55	0	07:20	13:20	27.9	4.91	1.09	14:30	143.5	0	0	0	14	5.26	7.57	6.98	5.26
09-05-2017	24.79	19.4	13.98	13:50	05:40	75.9	31.84	51.3	0	06:50	14:10	23.67	7.32	1.8	17:52	214.4	0	0	0	13	4.91	6.26	5.78	4.47
10-05-2017	20.4	14.74	12.26	13:30	22:20	95.1	43.52	78.9	0	19:10	13:20	10.42	6.77	1.35	16:15	243.9	26.87	1	16.56	7	2.53	1.86	2.37	3.4
11-05-2017	16.93	12.37	9.62	15:50	20:30	93.9	59.82	81.6	1	06:40	17:00	10.85	9.61	2.05	17:19	226.7	10.1	1	5.7	7	2.28	1.87	1.97	3
12-05-2017	18.43	14	10.81	16:50	00:10	92.8	55.65	76.1	0	07:40	17:10	11.35	8.7	2.11	13:10	229.5	13.74	1	8.23	7	2.55	2.15	2.28	3.24
14-02-2018	9.76	8.28	6.93	23:50	03:50	93.1	81.4	88.9	1	04:00	00:00	2.95	6.04	2	08:13	218.8	0.4	0	0	2	0.8	0.19	0	0.83
15-02-2018	14.68	10.41	8.64	15:20	07:10	95.4	67.15	85.3	1	08:20	15:20	7.02	4.8	0.89	16:12	210.4	0	0	0	3	1.09	0.95	0.9	1.32
16-02-2018	15.01	9.87	6.14	15:30	05:30	89.3	63.98	78.1	0	07:40	14:10	9.51	4.63	1.32	15:45	170.1	0	0	0	4	1.36	1.5	1.16	1.59
17-02-2018	17.37	10	4.56	13:10	06:50	81.6	45.11	62.2	0	06:50	13:10	10.36	5.6	1.55	14:41	99.4	0	0	0	4	1.87	1.9	1.65	1.94
18-02-2018	14.94	10.07	5.09	16:40	08:50	58.28	29.88	45.04	0	06:20	16:10	12.45	6.69	1.89	16:08	94.3	0	0	0	4	2.33	2.63	2.31	1.72
19-02-2018	16.46	12.08	8.31	15:40	06:50	59.8	35.02	46.67	0	07:10	15:40	11	6.06	1.92	18:27	58.24	0	0	0	4	2.4	2.4	2.26	1.7
20-02-2018	18.55	12.57	7.72	14:20	05:20	60.39	30.26	45.49	0	05:20	14:10	15.04	7.83	2.18	22:04	53.67	0	0	0	4	2.91	3.5	3.14	2.01
21-02-2018	12.7	9.68	4.56	13:20	23:30	51.15	29.35	39.74	0	06:00	12:20	15.78	9.7	2.96	16:22	57.49	0	0	0	4	2.84	3.62	2.93	1.59
22-02-2018	15.85	6.63	-0.44	15:40	07:10	58.98	14.11	36.95	0	06:00	16:00	16.05	6.74	1.58	17:17	115.4	0	0	0	4	2.51	3.22	2.39	2.03
23-02-2018	11.52	5.65	0.75	15:10	08:10	51.91	22.63	36.07	0	08:10	16:50	16.07	5.18	1.53	13:35	189.1	0	0	0	4	2.13	3.17	2.06	1.6
24-02-2018	13.3	5.96	0.29	15:50	07:40	48.15	19	33.15	0	08:30	16:20	16.41	4.94	1.46	11:48	171.4	0	0	0	4	2.27	3.31	2.2	1.8
25-02-2018	15.13	8.08	2	15:20	04:20	42.79	18.93	31.26	0	04:20	14:40	16.38	5.78	1.44	13:47	164.2	0	0	0	4	2.43	3.55	2.58	1.99
26-02-2018	19.22	10.44	3.51	14:40	06:50	45.48	17.87	32.65	0	23:20	15:40	14.41	4.82	1.25	14:08	163	0	0	0	4	2.55	3.23	2.63	2.4
27-02-2018	10.03	6.1	2.91	00:00	10:40	95.3	42.18	86.8	1	16:40	00:00	1.92	3.85	0.83	08:11	194.2	18.38	1	11.25	2	0.95	0	0	1.38
28-02-2018	13.32	10.54	7.33	16:50	00:40	95.6	74.6	88.9	1	01:20	16:50	2.21	10.76	2.59	16:34	238	64.44	1	37.16	2	1.03	0.1	0	1.52
01-03-2018	11.86	9.67	6.01	12:00	23:10	92.5	62.96	80.4	1	14:20	19:10	2.82	12.41	3.52	16:22	240.6	40.4	1	24.34	3	1.4	0.26	0	1.47
02-03-2018	10.35	7.61	4.88	16:50	05:20	92.6	72.2	84.4	1	07:50	13:00	2.84	9.13	1.92	23:15	181.7	14.54	1	8.74	3	0.97	0.18	0	1.33
03-03-2018	10.75	8.72	6.2	11:00	01:00	94.2	73.4	86	1	20:40	10:50	2.95	9.78	2.6	00:34	232.2	46.66	1	27.77	3	1.03	0.21	0	1.28
04-03-2018	12.44	8.86	5.48	13:20	06:40	94.9	44.39	77.5	0	00:50	12:20	11.63	8.98	2.17	22:10	221.1	24.64	1	15.19	5	1.92	1.88	1.9	1.61
05-03-2018	9.69	7.33	6.47	15:50	12:12	93.1	63.76	81.96	1	12:20	18:50	3.13	9.25	3.06	14:33	259	3.35	0	0.47	3	1.24	0.24	0	1.04
06-03-2018	10.94	7.35	5.28	13:00	23:50	96.9	55.84	78.1	0	06:30	22:20	7.22	8.08	2.26	12:54	236.2	8.08	0	4.22	4	1.46	1.01	1.09	1.4
07-03-2018	12.38	7.03	0.61	13:30	07:30	82.2	30.41	58.36	0	07:30	15:30	12.67	6.4	1.19	18:40	162.9	0.39	0	0	5	1.87	2.19	1.82	2.01
08-03-2018	11.13	9.07	6.21	12:40	00:20	98.4	67.13	83.8	1	22:40	02:20	4.95	5.64	0.8	01:04	315.5	4.53	0	1.47	3	1	0.54	0	1.42
09-03-2018	14.23	11.86	9.88	19:30	00:40	97.8	79	89.2	1	00:00	05:30	1.43	11.49	2.11	22:36	219.5	67.18	1	38.55	2	0.87	0	0	1.49
10-03-2018	13.71	11.74	9.03	03:40	23:40	95.3	53.7	78.5	0	06:30	17:50	6.25	11.45	3.39	02:33	230.6	30.34	1	18.6	4	1.86	0.96	0	1.55
11-03-2018	9.56	7.93	6.2	16:00	10:20	92.9	68.71	81.4	1	23:20	12:00	6.37	11.52	4.67	05:03	242	9.65	0	5.37	4	1.43	0.9	0	1.16
12-03-2018	12.9	9.3	6.67	14:50	07:10	91.9	53.89	74.5	0	04:50	14:50	11.78	7.69	3.07	00:09	233.6	1.18	0	0	6	2.08	2.07	1.85	1.68
13-03-2018	15.01	10.82	7.45	15:50	06:50	97.3	59.23	80.4	1	06:00	16:00	10.06	5.7	1.28	12:00	209.3	8.86	0	4.8	5	1.65	1.63	1.52	1.97
14-03-2018	13.32	10.68	7.85	13:50	22:30	96.3	75.6	86.16	1	05:10	18:10	1.37	14.59	3.33	14:13	233.4	53.19	1	31.28	2	1.04	0	0	1.68
15-03-2018	10.42	7.95	6.6	13:00	06:00	93.6	63.87	81.7	1	03:50	13:40	8.48	9.41	3.28	02:14	237.3	9.65	0	5.37	5	1.58	1.24	1.12	1.28
16-03-2018	9.47	7.11	5.41	15:30	06:50	90.4	59.32	76.3	0	03:10	15:20	11.43	8.77	2.81	15:45	229.5	0.59	0	0	6	1.75	1.82	1.36	1.29
17-03-2018	10.46	7.27	5.1	14:00	08:30	96.3	48.04	74.6	0	05:00	16:30	9.3	12.98	1.9	06:38	224.7	21.28	1	13.11	5	1.66	1.4	1.24	1.51
18-03-2018	12.13	7.81	3.62	15:30	07:00	88.5	39.92	60.03	0	04:30	18:00	13.67	7.92	1.6	14:56	271.1	0	0	0	6	2.08	2.5	1.86	1.96
19-03-2018	12.28	6.51	3.56	16:00	03:30	97.7	28.97	66.08	0	11:20	17:30	5.9	9.41	1.79	13:42	344.8	15.37	1	9.31	4	0	0.82	0	1.9
20-03-2018	10.07	6.53	3.77	17:00	07:30	74.72	42.78	56.34	0	09:00	19:00	12.32	9.27	2.7	00:55	31.59	0.2	0	0	6	1.94	2.25	1.62	1.63
21-03-2018	11.29	7.28	3.65	15:00	01:30	53.1	39.84	46.47	0	22:30	17:30	21.28	10.82	3.55	07:57	53.64	0	0	0	9	3.27	4.57	2.81	1.87
22-03-2018	15.48	8.76	2.5	16:30	07:30	60.68	24.45	42.38	0	23:30	15:00	20.9	6.35	1.84	19:44	75.7	0	0	0	8	3.21	4.51	3.16	2.6
23-03-2018	10.65	8.31	6.31	18:00	24:00	98.51	61.32	82.95	1	16:30	02:40	3.22	8.99	1.76	22:53	236.4	10.44	1	5.93	3	1.12	0.25	0	1.49
24-03-2018	12.03	7	3.88	16:00	06:00	100	68.72	91	1	10:00	07:00	17.42	3.87	2.59	19:30	307.32	0.59	0	0	8	0	2.51	1.44	1.96
25-03-2018	13.74	8.7	4.3	17:00	05:30	95.19	43.07	66.26	0	06:00	17:30	18.34	3.63	1.68	23:00	45.66	0	0	0	8	2.49	3.38	2.24	2.27
26-03-2018	15.55	10.98	5.15	16:00	05:30	62.83	34.25	49.4	0	01:00	15:00	22.47	2.48	1.58	11:30	65.88	0	0	0	9	3.19	4.91	3.22	2.61
27-03-2018	21.63	14.7	6.37	15:30	05:00	87.7	35.32	54.73	0	05:00	14:30	23.21	3.25	1.53	20:30	53.94	0	0	0	10	3.63	5.39	0	3.6
28-03-2018	19.84	13.97	7.98	15:30	06:30	72	30.67	53.77	0	24:00	12:00	22.39	4.21	2.28	12:30	188.2	0	0	0	10	0	5.4	4.35	3.13
29-03-2018	13.55	9.98	6.05	15:00	06:00	83.7	30.28	55.71	0	22:30	11:10	22.44	9.24	3.02	23:30	224.7	1.18	0	0	10	0	4.92	3.61	2.19
30-03-2018	9.82	6.59	2.37	12:30	06:30	90.5	48.56	71.9	0	20:10	13:00	13.75	10.11	3.5	19:22	245.9	7.29	0	3.64	7	2.12	2.33	1.63	1.93
31-03-2018	14.38	8.67	4.44	16:00	01:30	85.4	43.61	64.06	0	06:10	13:30	12.78	7.91	2.36	02:34	229.8	0.2	0	0	7	2.42	2.34	1.74	2.44
01-04-2018	18.53	12.03	5.82	15:00	06:30	78.2	37.92	54.32	0	04:30	16:10	19.46	6.75	1.17	14:05	117.7	0	0	0	9	2.96	4.18	3.35	3.14
02-04-2018	17.3	12.83	9.52	12:40	06:00	87.8	44.82	66.8	0	20:30	11:30	15.29	7.75	1.89	12:46	220.9	1.38	0	0	8	0	3.14	2.98	2.54
03-04-2018	13.97	10.63	7.52	15:20	21:30	92.2	55.35	79.8	0	08:30	15:40	8.58	10.36	3.16	18:50	236	11.03	1	6.36	5	2.08	1.43	1.75	2.16
04-04-2018	14.49	10.12	7.06	16:40	23:40	92.5	61.22	78.6	0	01:50	19:20	10.03	9.72	3.2	13:16	233.6	3.35	0	0.47	6	2.07	1.72	1.74	2.3
05-04-2018	19.34	12.5	4.83	15:50	05:20	84.4	28.68	56.64	0	02:30	15:50	22	5.98	1.31	18:10	120.5	0	0	0	10	3.42	4.78	4.06	3.51
06-04-2018	19.6	14.04	8.31	13:50	23:30	93.6	41.67	59.13	0	23:20	11:50	22.02	9.19	1.94	17:54	173	4.33	0	1.31	11	3.56	5.06	4.16	3.28
07-04-2018	12.05	8.26	6.14	13:30	21:30	94.7	63.81	87.2	1	03:00	12:40	9.38	6.59	0.71	16:49	162.1	10.44	1	5.93	6	1.49	1.24	1.11	1.95
08-04-2018	13.89	8.55	5.22	15:50	23:50	95.6	51.98	83	1	04:30	15:50	12.55	10.33	1.9	17:40	233.7	13.79	1	8.26	7	2.14	1.96	1.84	2.41
09-04-2018	7.79	5.58	3.05	23:00	07:20	94.8	82.9	90.4	1	20:20	14:10	7.89	7.13	2.88	10:04	237.2	20.09	1	12.34	5	1.11	0.93	0	1.59
10-04-2018	8.51	6.79	4.09	17:00	23:30	95.8	63.89	84.8	1	08:20	17:10	6.42	8.75	2.46	09:02	240.4	31.72	1	19.39	4	1.34	0.78	0	1.63
11-04-2018	11.66	8.04	4.1	16:40	00:10	90.2	45	62.48	0	00:10	14:50	10.8	8.96	1.92	13:13	258.1	0.2	0	0	6	2.05	1.9	1.64	2.25
12-04-2018	8.84	6.51	5.15	11:10	20:10	94.6	77.1	87.9	1	23:20	11:10	3.56	4.93	0.85	16:39	198.7	13.59	1	8.1	3	0.87	0.24	0	1.49
13-04-2018	13.23	8.64	5.22	14:50	03:00	95.1	56.79	81.5	1	04:50	15:00	15.13	4.19	0.91	10:48	163.6	2.96	0	0.13	8	2.11	2.36	1.72	2.4
14-04-2018	17.5	11.58	5.49	16:10	04:50	88.6	43.92	68.67	0	02:10	16:30	16.32	5.29	1.41	16:48	203.6	0	0	0	9	2.77	3.16	2.65	3.29
15-04-2018	11.92	10.28	7.65	14:10	23:00	95.3	73.5	87.8	1	18:30	23:50	5.08	7.95	1.11	19:19	231.5	15.17	1	9.17	4	1.16	0.57	0	1.89
16-04-2018	16.38	11.77	7.26	16:10	06:10	78.9	40.77	60.76	0	22:40	09:20	22.32	6.49	1.93	14:31	201.7	0	0	0	11	3.5	4.82	3.62	2.92
17-04-2018	21.11	13.65	6.27	15:20	04:40	84	33.89	60.13	0	00:40	18:20	23.5	5.33	1.54	12:58	189.2	0	0	0	12	3.92	5.26	4.24	3.99
18-04-2018	25.63	18.78	11.21	15:50	01:30	69.29	22.14	44.85	0	02:10	15:30	25.64	6.88	1.4	10:58	127	0	0	0	12	4.79	6.86	6.06	4.6
19-04-2018	24.01	19.82	15.16	15:50	04:00	51.73	26.43	37.98	0	04:00	14:40	26.44	8.73	1.92	12:12	99.2	0	0	0	12	5.3	7.62	6.5	3.73
20-04-2018	21.37	18.06	15.08	15:10	03:20	57.65	36.92	46.92	0	03:20	15:10	25.88	10.6	2.39	13:59	86.5	0	0	0	13	5.06	7.03	5.56	3.01
21-04-2018	19.23	15.43	12.58	15:00	23:50	89.5	48.55	63.57	0	23:50	10:50	8.17	10.46	1.65	12:31	99.2	1.97	0	0	5	2.29	1.65	0	2.88
22-04-2018	22.05	15.58	11.4	14:00	02:40	93.3	47.67	77.1	0	00:20	14:10	12.48	5.45	1.15	10:13	130.4	9.46	0	5.25	7	2.64	2.37	2.43	3.69
23-04-2018	26.03	19.19	13.64	15:50	07:00	75.9	33.41	53.71	0	07:50	16:10	16.93	6.31	1.13	00:41	128.2	0	0	0	9	3.7	4.17	3.89	4.43
24-04-2018	25.79	20.76	16.73	13:40	23:50	64.12	24.6	41.08	0	21:40	09:20	15.22	6.15	1.33	09:00	122.7	0	0	0	8	3.92	4.12	4.24	3.97
25-04-2018	29.59	21.22	14.1	15:00	06:40	65.58	22.47	46.2	0	06:40	15:20	24.66	5.46	1.35	15:11	115.8	0	0	0	12	5.2	6.83	6.24	5.28
26-04-2018	25.04	19.81	13.78	15:20	05:50	77.8	32.03	54.6	0	23:50	13:50	25.93	5.64	1.62	14:30	198	0	0	0	13	4.94	6.85	5.87	4.36
27-04-2018	22.1	16.73	9.29	10:00	23:50	93.8	26.1	58.2	0	05:10	10:10	27.21	6.66	2.09	13:37	220	0	0	0	14	4.85	6.77	5.84	4.29
28-04-2018	15.54	9.81	5.09	16:20	06:20	93.2	39.12	66.29	0	23:40	16:20	19.7	7.98	1.71	20:35	237.5	1.58	0	0	10	3.09	3.81	2.79	3.11
29-04-2018	11.34	7.33	3.5	14:40	23:50	93.7	61.56	79.2	0	06:10	14:40	14.62	8.9	2.69	14:58	237.4	7.29	0	3.64	8	2.15	2.38	1.59	2.47
30-04-2018	15.61	8.09	2.26	17:20	05:00	94.6	38.32	70.6	0	05:10	17:10	21.95	5.98	1.16	14:23	181.9	2.76	0	0	11	3.05	3.87	2.56	3.33
01-05-2018	16.59	9.87	4.04	16:00	05:30	88.2	31.98	64.38	0	05:00	17:40	19.16	4.31	1.06	12:27	191.4	0.2	0	0	10	3.01	3.65	3.1	3.47
02-05-2018	18.75	11.25	4.76	16:00	05:30	86.7	27.57	60.79	0	06:30	13:20	24.89	6.64	1.59	15:08	227.9	0	0	0	13	3.98	5.28	4.51	3.86
03-05-2018	20.51	15.31	10.35	13:40	04:30	76.8	32.43	49.01	0	04:30	14:10	26.4	7.47	1.97	20:48	47.34	0	0	0	13	4.64	6.6	5.42	3.77
04-05-2018	19.99	13.8	6.47	16:00	05:40	64.14	29.3	46.5	0	23:50	02:40	28.5	6.58	1.56	00:17	149.9	0	0	0	14	4.6	6.87	5.27	4.16
05-05-2018	23.68	16.68	9.77	15:50	06:00	75.6	33.95	54.28	0	06:00	13:30	28.39	6.01	1.58	14:31	193.4	0	0	0	14	4.96	7.11	5.92	4.63
06-05-2018	24.07	17.91	13.25	16:50	00:30	72.4	43.24	59.6	0	21:40	13:00	23	5.55	1.05	09:00	112.7	0	0	0	12	4.17	5.47	4.55	4.24
07-05-2018	24.39	17.24	13.5	13:00	23:50	94.2	45.14	70.5	0	15:00	13:10	17.03	5.81	0.87	13:49	108	14.58	1	8.81	10	3.28	3.59	3.43	4.19
08-05-2018	24.74	17.8	12.92	14:10	02:00	91.8	48.65	77.4	0	00:40	14:10	18.74	4.66	0.93	11:42	140.2	11.23	1	6.52	11	3.52	3.85	3.7	4.45
09-05-2018	23.88	18.49	12.59	13:20	05:30	86.4	44.36	65.84	0	06:00	14:00	22.42	5.91	1.82	18:55	211.6	0	0	0	12	4.36	5.37	4.88	4.45
10-05-2018	24.05	18.66	12.98	15:10	06:10	79.4	47.46	62.05	0	23:50	14:30	26.09	5.09	1.61	12:03	216.3	0	0	0	14	4.73	6.4	5.16	4.45
11-05-2018	22.95	17.79	12.79	16:30	04:50	86.9	46.08	65.5	0	06:20	17:00	24.45	5.35	1.54	13:04	219.9	0	0	0	13	4.38	5.75	4.81	4.17
12-05-2018	18.36	13.69	8.58	13:00	05:30	89	27.1	49.8	0	06:20	18:20	29.22	7.44	1.44	23:38	76.5	0	0	0	15	4.49	6.89	5.27	3.64
13-05-2018	18.48	12.68	6.87	14:20	05:50	62.03	29.47	44.67	0	23:10	13:50	29.16	6.23	1.63	16:22	37.17	0	0	0	15	4.61	6.95	5.01	3.85
14-05-2018	21.31	15.42	8.32	16:20	03:40	74.1	33.95	50.97	0	03:40	18:10	27.22	6.82	1.3	16:50	51.16	0	0	0	14	4.52	6.62	5.1	4.45
15-05-2018	25.24	17.22	9.37	17:20	06:10	64.95	27.81	43.63	0	06:10	17:10	29.94	5.3	1.4	12:34	180.6	0	0	0	15	5.35	7.92	0	5.2
16-05-2018	26.16	18.7	10.74	15:10	05:40	79	34.2	50.65	0	06:40	15:40	29.63	5.28	1.14	11:55	172.8	0	0	0	16	5.2	7.64	6.02	5.36
17-05-2018	26.1	17.6	12.85	13:00	23:40	90.8	23.46	56.73	0	22:50	13:20	21.48	5.73	1.05	14:58	118.7	5.32	0	2.12	12	4.29	5.13	4.92	4.83
18-05-2018	19.28	13.71	10.35	13:00	05:30	92.6	58.64	82.3	1	22:50	12:20	11.12	4.93	0.97	14:58	149.3	10.24	1	5.8	7	2.24	1.88	1.94	3.54
14-02-2019	17.37	11.65	5.49	15:00	08:00	63.84	29.15	45.11	0	08:00	16:30	14.3	6.59	1.48	12:53	112.3	0	0	0	4	2.17	3.17	2.84	1.91
15-02-2019	16.84	9.88	3.51	14:30	06:40	71.9	38.46	56.4	0	19:40	11:30	13.83	4.56	1.3	14:47	166.9	0	0	0	4	1.9	2.72	2.16	1.93
16-02-2019	17.83	11.8	5.16	16:00	07:30	72.9	31.21	48.02	0	08:20	20:50	13.24	7.15	1.5	20:57	127.8	0	0	0	4	2.16	2.88	2.6	2.03
17-02-2019	15.92	11.12	4.11	15:30	08:00	63.78	27.25	41.34	0	08:30	11:30	13.28	6.68	1.32	13:20	112.1	0	0	0	4	2.01	2.9	2.5	1.94
18-02-2019	15.99	11.18	8.77	14:40	23:00	69.63	37	52.76	0	23:00	16:20	12.19	6.86	1.47	14:00	113.1	0	0	0	4	2.06	2.54	2.22	1.53
19-02-2019	14.56	9.9	6.4	16:40	08:00	88.6	51.65	67.99	0	21:20	16:40	7.51	5.22	1.11	13:28	186.6	0.2	0	0	3	1.37	1.22	1.11	1.57
20-02-2019	16.64	10.03	6.01	16:00	05:20	85.7	38.91	67.56	0	00:00	16:10	8.91	5.11	0.99	14:23	147.1	0	0	0	4	1.59	1.49	1.42	1.83
21-02-2019	18.56	12.51	7.27	15:40	00:20	64.96	29.08	46.8	0	00:20	15:30	14.7	6.03	1.38	10:58	114.8	0	0	0	4	2.36	3.29	2.84	2.07
22-02-2019	20.06	13.35	8.71	15:40	06:50	47.13	20.83	33.72	0	08:40	15:50	15.08	4.41	1.26	10:02	117.3	0	0	0	4	2.57	3.63	3.2	2.16
23-02-2019	20.86	13.42	8.25	16:10	02:30	52.2	26.11	37.76	0	09:50	16:20	12.64	6.54	1.57	11:48	144.8	0	0	0	4	2.78	2.98	2.72	2.31
24-02-2019	20.98	14.1	7.66	15:00	06:40	51.82	25.31	38.03	0	04:40	14:00	15.88	5.19	1.48	01:20	162	0	0	0	4	2.8	3.87	3.33	2.45
25-02-2019	20.78	13.56	7.13	16:00	07:30	59.74	31.31	44.91	0	08:00	16:00	16.07	5.1	1.47	14:55	169.3	0	0	0	5	2.7	3.8	3.14	2.46
26-02-2019	21.24	14.92	9.11	15:10	08:50	60.13	20.3	38.48	0	08:50	16:20	16.81	8.04	1.59	13:50	134.4	0	0	0	5	3.02	4.23	3.86	2.45
27-02-2019	18.75	13.05	7.19	12:10	07:20	51.68	23.09	36.97	0	22:50	01:00	15.35	6.46	1.74	12:35	169.7	0	0	0	5	2.91	3.73	3.23	2.28
28-02-2019	16.85	11.91	7.47	12:40	01:10	60.77	33.53	47.74	0	19:50	06:00	12.5	5.2	1.39	13:15	179.6	0	0	0	5	2.29	2.72	2.25	2
01-03-2019	21.05	13.7	7.92	15:40	06:10	60.46	27.1	45.43	0	08:50	15:40	15.8	5.88	1.72	19:48	184.3	0	0	0	5	3.05	3.74	3.83	2.53
02-03-2019	21.7	15.47	10.56	16:00	23:30	56.81	25.05	44.39	0	03:10	16:40	17.29	6.02	1.86	01:05	142.8	0	0	0	5	3.39	4.32	4.52	2.49
03-03-2019	19.41	13.22	8.38	13:20	05:50	71.1	33.76	52.56	0	23:40	17:30	15.66	5.43	1.5	18:17	185.6	0	0	0	6	2.66	3.51	3.37	2.33
04-03-2019	15.2	11.41	8.77	14:20	22:50	95.4	48.87	72.8	0	05:20	14:20	13.33	6.48	2.01	16:15	226.8	1.38	0	0	6	2.1	2.54	2.5	1.69
05-03-2019	14.82	10.78	5.94	15:10	06:10	91.1	58.97	75.3	0	19:10	13:00	7.05	8.27	1.34	23:29	208.8	13.59	1	8.11	4	1.44	1.07	1.16	1.97
06-03-2019	12.85	9.8	6.14	00:30	23:50	89.9	56.61	78.2	0	07:40	15:30	6.65	12.85	3.93	10:08	239.3	28.76	1	17.67	4	1.89	1.06	1.43	1.67
07-03-2019	10.08	6.4	1.34	11:20	08:00	94.5	56.55	81.7	1	23:50	11:30	8.79	4.5	0.91	11:52	156.6	8.47	0	4.51	4	1.25	1.14	0.93	1.69
08-03-2019	15.8	9.56	3.58	16:30	07:00	95.7	40.9	71.8	0	07:20	17:30	14.3	5.03	1.3	11:29	159.1	1.38	0	0	6	2.07	2.53	2.27	2.28
09-03-2019	19.02	11.94	6.15	15:30	04:40	74.7	39.04	58.23	0	22:40	14:40	17.9	4.9	1.49	15:56	177.9	0	0	0	7	2.74	3.82	3.17	2.57
10-03-2019	23.68	14.89	7.72	16:30	06:50	76.3	28.48	55.97	0	06:50	16:50	18.89	6.26	1.63	17:20	159	0	0	0	7	3.43	4.41	4.29	3.17
11-03-2019	21.77	16.09	11.41	15:50	07:00	68.56	44.03	56.7	0	07:00	15:50	19.23	5.89	1.78	03:17	145	0	0	0	8	3.29	4.61	3.95	2.68
12-03-2019	19.87	14.58	9.97	14:40	07:00	74.6	38.64	57.61	0	08:00	17:40	19.19	6.51	1.76	15:58	179.9	0	0	0	8	3.15	4.47	3.93	2.53
13-03-2019	16.06	12.06	7.99	13:40	07:50	62.7	23.61	43.54	0	06:50	14:00	20.14	8.02	2.47	08:26	54.32	0	0	0	7	3.52	4.84	0	2.12
14-03-2019	19.48	11.09	3.91	16:20	06:10	65.24	28.49	45.32	0	08:10	17:00	20.2	5.35	1.58	13:42	187.1	0	0	0	8	3.18	4.57	0	2.88
15-03-2019	21.9	13.47	5.89	15:00	05:10	49.17	21.63	33.17	0	22:10	17:50	20.59	5.3	1.52	14:06	178.1	0	0	0	7	3.56	5.19	0	3.19
16-03-2019	23.75	16.02	10.23	12:10	05:50	56.56	19.97	37.4	0	23:40	14:40	20.71	5.85	1.35	13:16	181.7	0	0	0	7	3.66	5.4	0	3.2
17-03-2019	21.04	13.09	6.74	12:50	05:30	73.9	24.4	50.63	0	05:30	12:20	18.92	7.7	1.66	13:42	69.92	0	0	0	7	3.41	4.34	3.82	3.04
18-03-2019	17.3	11.89	6.21	15:40	07:40	72.6	26.71	46.95	0	07:40	17:20	20.93	5.54	1.82	20:42	82.4	0	0	0	8	3.28	4.82	3.83	2.59
19-03-2019	17.57	11.35	5.03	14:00	06:20	62.53	28.35	42.06	0	07:50	13:50	21.09	7.84	1.78	17:46	85.3	0	0	0	8	3.31	4.95	3.71	2.73
20-03-2019	16.58	10.56	6.54	16:10	06:40	54.52	32.64	43.88	0	07:20	16:10	21.65	5.04	1.63	05:59	185.6	0	0	0	8	3.23	4.85	0	2.4
21-03-2019	16.91	10.92	4.83	15:10	06:10	58.17	27.7	40.47	0	06:10	13:00	20.65	5.99	1.23	10:23	132.1	0	0	0	8	2.97	4.72	3.36	2.69
22-03-2019	19.67	11.63	4.77	15:40	05:50	59.03	27.96	41.39	0	05:50	15:40	21.28	5.28	1.37	11:38	146.8	0	0	0	8	3.31	4.95	3.57	3.09
23-03-2019	20.71	14.92	8.78	15:50	00:00	56.7	26.83	40.1	0	06:00	15:50	20.44	5.99	1.43	13:36	122.3	0	0	0	8	3.51	5.13	4.09	3.1
24-03-2019	21.5	15.95	9.75	13:10	06:40	55.64	23.67	35.69	0	07:40	13:20	21.78	7.43	1.37	12:59	114.1	0	0	0	9	3.68	5.68	4.55	3.2
25-03-2019	23.94	15.56	9.7	15:40	02:40	54.72	23.01	36.61	0	08:20	15:50	22.05	6.46	1.68	19:33	111.2	0	0	0	9	4.22	5.78	4.67	3.51
26-03-2019	21.9	14.86	5.56	16:20	06:30	65.17	17.62	34.93	0	07:20	22:30	22.79	7.74	1.6	15:07	131.5	0	0	0	9	3.93	5.92	0	3.71
27-03-2019	20.18	14.21	8.78	16:20	22:40	55.58	20.71	35.38	0	22:40	00:00	22.75	5.95	1.51	04:26	129.7	0	0	0	9	3.82	5.74	0	3.07
28-03-2019	20.12	13.72	7.72	15:40	06:10	51.42	18.66	31.86	0	01:30	13:40	22.91	5.98	1.32	11:17	118.2	0	0	0	9	3.69	5.8	0	3.17
29-03-2019	18.82	13.33	8.71	16:10	07:00	44.62	22.68	30.9	0	23:00	13:30	23.01	7.19	1.41	12:28	115.9	0	0	0	9	3.72	5.82	4.14	2.85
30-03-2019	19.59	13.41	6.93	15:30	04:10	57.62	27.83	41.44	0	06:40	13:20	22.35	4.77	1.3	12:29	135.2	0	0	0	9	3.53	5.42	3.84	3.23
31-03-2019	18.55	13.37	8.32	12:00	03:50	80.7	39.09	55	0	14:20	12:50	15.35	7.13	1.25	19:41	101.3	0.59	0	0	8	2.73	3.33	2.51	2.92
01-04-2019	17.32	11.9	7.46	13:00	06:00	87.8	45.83	70.9	0	18:50	14:40	11.32	6.28	1.05	00:36	150.8	3.35	0	0.47	6	2.13	2.04	2.08	2.75
02-04-2019	20.25	13.28	6.73	13:20	06:30	90.4	33.03	63.39	0	07:10	13:00	21.71	6.42	1.49	13:55	197.9	0	0	0	10	3.48	4.71	4.25	3.4
03-04-2019	16.12	10.93	6.35	11:30	07:20	81.4	25.52	48.69	0	07:30	12:40	23.93	7.91	1.78	14:39	82.4	0	0	0	11	3.55	5.36	4.3	2.69
04-04-2019	15.13	8.48	2.85	15:40	07:30	93.3	25.59	48.54	0	23:50	14:30	22.96	7.02	1.73	19:43	260.6	4.33	0	1.31	10	3.23	4.86	3.69	2.78
05-04-2019	9.63	5.8	3.84	17:10	20:50	95.5	55.43	83.8	1	05:30	17:10	9.49	6.86	1.65	17:21	234.1	16.35	1	9.95	6	1.58	1.27	1.17	1.73
06-04-2019	9.95	6.16	4.03	15:00	03:10	92.8	61.83	81.8	1	06:30	15:00	9.84	8.05	2.72	15:46	243.4	4.53	0	1.47	6	1.69	1.42	1.23	1.79
07-04-2019	10.87	7.78	5.29	12:50	05:00	95.6	63.74	85.9	1	21:40	12:10	7.55	6	1.34	00:44	246.8	6.11	0	2.73	5	1.4	0.95	0	1.86
08-04-2019	15.41	10.53	7.79	14:20	19:30	95.6	38.32	77.5	0	01:10	14:40	15.9	8.73	2.01	16:46	230.6	16.55	1	10.11	8	2.77	2.88	2.86	2.43
09-04-2019	12.85	9.09	6.73	13:00	05:40	92.3	59.32	76.9	0	07:50	13:00	9.87	6.53	2.16	15:12	249.8	7.09	0	3.49	6	1.88	1.59	1.45	2.08
10-04-2019	16.64	9.82	6.21	15:30	22:30	83	37.85	64.29	0	18:40	15:10	11.38	7.96	1.55	13:40	240.4	0.79	0	0	6	2.47	2.1	2.05	2.81
11-04-2019	18.49	11.61	5.43	14:30	06:40	78.4	29.81	52.09	0	06:30	16:00	22.22	4.9	1.2	14:01	68.74	0	0	0	11	3.4	4.9	3.8	3.37
12-04-2019	20.84	12.93	4.83	16:00	06:20	69.26	25.45	44.32	0	06:20	17:10	23.19	4.66	1.16	13:56	128.5	0	0	0	11	3.71	5.43	4.21	3.92
13-04-2019	21.17	14.77	7.92	15:30	04:10	79.2	27.55	45.61	0	23:50	15:10	24.25	5.31	1.58	12:59	198.6	0	0	0	11	4.12	6.09	5	3.81
14-04-2019	22.04	15.5	8.51	16:10	05:30	83.9	45.68	67.59	0	02:20	17:00	23.01	5.7	1.53	13:52	191.2	0	0	0	12	3.83	5.14	4.16	3.96
15-04-2019	19.61	14.96	9.83	13:30	23:50	89.7	37.19	70.7	0	20:00	13:30	14.43	7.91	1.46	14:11	181.1	0.99	0	0	8	2.94	2.99	3.16	3.33
16-04-2019	20.58	14.22	6.28	17:00	06:00	84.2	26.1	53.35	0	06:00	14:40	23.6	5.28	1.16	11:20	132.3	0	0	0	11	3.78	5.45	4.44	3.96
17-04-2019	19.15	14.51	9.95	13:20	20:20	92.2	41.44	60.96	0	19:50	01:00	12.72	7.1	1.52	16:51	131.3	11.03	1	6.37	7	2.71	2.72	2.62	3.22
18-04-2019	16.65	10.23	7.26	14:20	23:00	94.3	52.56	86.2	1	06:20	14:30	10.97	4.84	0.9	13:51	162.1	5.32	0	2.11	7	1.98	1.61	1.55	2.84
19-04-2019	14.88	10.37	6.14	12:50	02:20	94.5	61.54	83.8	1	04:20	12:50	9.92	4.63	0.93	09:30	138.1	3.74	0	0.81	6	1.76	1.48	1.32	2.77
20-04-2019	23.02	15.04	8.65	15:00	06:20	93.3	34.61	64.18	0	03:30	15:00	19.71	6.4	1.55	22:16	173.9	0.59	0	0	10	3.76	4.34	3.79	4.17
21-04-2019	16.73	12.17	6.8	14:10	06:30	88.2	44.86	68.35	0	06:30	09:10	11.67	6.69	1.14	00:30	162.7	0	0	0	7	2.29	2.18	2.02	3.18
22-04-2019	19.48	13.01	5.89	15:20	05:50	87.2	39.96	63.89	0	05:50	15:50	21.12	6.01	1.58	19:18	217.7	0	0	0	11	3.53	4.53	3.5	3.84
23-04-2019	12.72	7.85	5.81	00:20	23:30	90.6	66.79	80.7	1	03:30	16:40	10.78	9.19	2.34	13:35	238.8	13.2	1	7.86	7	1.87	1.64	1.2	2.29
24-04-2019	13.32	8.55	5.48	13:40	01:10	95.8	77	88	1	11:00	13:40	5.23	11.08	2.31	19:45	235.7	49.84	1	29.5	4	1.24	0.6	0	2.52
08-02-2020	10.37	10.37	1	1.15	2.04	0		82.2	1	1.15	2.04	0		1.15	2.04	0	2.04	0
09-02-2020	10.51	10.51	1	0.97	1.43	0		87.9	1	0.97	1.43	0		0.97	1.43	0	1.43	0
10-02-2020	11.06	11.06	1	1.29	0	0		81.7	1	1.29	0	0		1.29	0	0	0	0
11-02-2020	11.56	11.56	1	1.07	0	0		83.7	1	1.07	0	0		1.07	0	0	0	0
12-02-2020	11.58	11.58	1	0.73	0	0		87.9	1	0.73	0	0		0.73	0	0	0	0
13-02-2020	11.25	11.25	1	1.52	0.2	0		85.7	1	1.52	0.2	0		1.52	0.2	0	0.2	0
14-02-2020	10.33	10.33	0	1.33	0	0		78.7	0	1.33	0	0		1.33	0	0	0	0
15-02-2020	10.78	10.78	0	1.45	0	0		73.7	0	1.45	0	0		1.45	0	0	0	0
16-02-2020	12.25	12.25	0	1.34	0	0		73.6	0	1.34	0	0		1.34	0	0	0	0
17-02-2020	11.22	11.22	0	1.1	0.2	0		78.4	0	1.1	0.2	0		1.1	0.2	0	0.2	0
18-02-2020	10.75	10.75	0	1.5	0	0		59.44	0	1.5	0	0		1.5	0	0	0	0
19-02-2020	9.61	9.61	0	1.36	0	0		59.32	0	1.36	0	0		1.36	0	0	0	0
20-02-2020	10.49	10.49	0	1.39	0	0		61.68	0	1.39	0	0		1.39	0	0	0	0
21-02-2020	12.09	12.09	0	1.47	0	0		46.44	0	1.47	0	0		1.47	0	0	0	0
22-02-2020	13.48	13.48	0	1.36	0	0		37.72	0	1.36	0	0		1.36	0	0	0	0
23-02-2020	14.69	14.69	0	1.54	0	0		36.64	0	1.54	0	0		1.54	0	0	0	0
24-02-2020	14.27	14.27	0	1.51	0	0		41.71	0	1.51	0	0		1.51	0	0	0	0
25-02-2020	12.1	12.1	0	1.22	0	0		51.06	0	1.22	0	0		1.22	0	0	0	0
26-02-2020	11.74	11.74	0	1.72	0	0		46.7	0	1.72	0	0		1.72	0	0	0	0
27-02-2020	12.95	12.95	0	1.43	0	0		45.02	0	1.43	0	0		1.43	0	0	0	0
28-02-2020	13.02	13.02	0	1.4	0	0		41.55	0	1.4	0	0		1.4	0	0	0	0
29-02-2020	10.15	10.15	0	2.03	7.96	0		79.7	0	2.03	7.96	0		2.03	7.96	0	7.96	0
01-03-2020	11.04	11.04	1	3.71	18.16	1		90	1	3.71	18.16	1		3.71	18.16	1	18.16	1
02-03-2020	10.45	10.45	0	3.47	8.98	0		66.17	0	3.47	8.98	0		3.47	8.98	0	8.98	0
03-03-2020	9.22	9.22	1	1.83	4.49	0		89.5	1	1.83	4.49	0		1.83	4.49	0	4.49	0
04-03-2020	12.82	12.82	1	2.44	0.2	0		83.8	1	2.44	0.2	0		2.44	0.2	0	0.2	0
05-03-2020	12.01	12.01	0	3.1	4.49	0		69.71	0	3.1	4.49	0		3.1	4.49	0	4.49	0
06-03-2020	9.65	9.65	0	2.26	0.82	0		55.41	0	2.26	0.82	0		2.26	0.82	0	0.82	0
07-03-2020	10.6	10.6	0	1.74	0	0		56.53	0	1.74	0	0		1.74	0	0	0	0
08-03-2020	10.6	10.6	0	1.44	0	0		64.25	0	1.44	0	0		1.44	0	0	0	0
09-03-2020	13.16	13.16	0	1.38	0	0		46.39	0	1.38	0	0		1.38	0	0	0	0
10-03-2020	14.71	14.71	0	1.35	0	0		53.18	0	1.35	0	0		1.35	0	0	0	0
11-03-2020	16.98	16.98	0	1.26	0	0		53.16	0	1.26	0	0		1.26	0	0	0	0
12-03-2020	18.57	18.57	0	1.21	0	0		46.65	0	1.21	0	0		1.21	0	0	0	0
13-03-2020	15.62	15.62	0	1.62	0	0		64.85	0	1.62	0	0		1.62	0	0	0	0
14-03-2020	16.5	16.5	0	1.75	0	0		55.67	0	1.75	0	0		1.75	0	0	0	0
15-03-2020	13.53	13.53	0	2.19	0	0		61.19	0	2.19	0	0		2.19	0	0	0	0
16-03-2020	4.99	4.99	0	1.65	13.26	1		79.2	0	1.65	13.26	1		1.65	13.26	1	13.26	1
17-03-2020	10.66	10.66	0	1.32	0	0		63.35	0	1.32	0	0		1.32	0	0	0	0
18-03-2020	14.78	14.78	0	2.08	0	0		56.67	0	2.08	0	0		2.08	0	0	0	0
19-03-2020	14.15	14.15	0	1.6	0	0		54.77	0	1.6	0	0		1.6	0	0	0	0
20-03-2020	11.87	11.87	0	1.6	12.85	1		74.7	0	1.6	12.85	1		1.6	12.85	1	12.85	1
21-03-2020	8.79	8.79	1	1.13	27.34	1		82.8	1	1.13	27.34	1		1.13	27.34	1	27.34	1
22-03-2020	8.44	8.44	1	1.13	4.49	0		81.2	1	1.13	4.49	0		1.13	4.49	0	4.49	0
23-03-2020	10.63	10.63	0	1.17	3.47	0		74.6	0	1.17	3.47	0		1.17	3.47	0	3.47	0
24-03-2020	13.65	13.65	0	1.47	0.2	0		57.79	0	1.47	0.2	0		1.47	0.2	0	0.2	0
25-03-2020	12.44	12.44	0	1.26	0	0		69.46	0	1.26	0	0		1.26	0	0	0	0
26-03-2020	13.52	13.52	0	1.37	0	0		39.65	0	1.37	0	0		1.37	0	0	0	0
27-03-2020	8.51	8.51	0	1.48	0	0		56.41	0	1.48	0	0		1.48	0	0	0	0
28-03-2020	9.76	9.76	0	1.22	0	0		52.37	0	1.22	0	0		1.22	0	0	0	0
29-03-2020	12.05	12.05	0	1.56	0	0		52.3	0	1.56	0	0		1.56	0	0	0	0
30-03-2020	7.46	7.46	0	1.75	0.82	0		69.73	0	1.75	0.82	0		1.75	0.82	0	0.82	0
31-03-2020	7.78	7.78	0	1.44	2.65	0		76.9	0	1.44	2.65	0		1.44	2.65	0	2.65	0
01-04-2020	8.31	8.31	0	1.27	0	0		71.8	0	1.27	0	0		1.27	0	0	0	0
02-04-2020	10.65	10.65	0	1.25	0	0		60.93	0	1.25	0	0		1.25	0	0	0	0
03-04-2020	12.35	12.35	0	1.35	0	0		55.83	0	1.35	0	0		1.35	0	0	0	0
04-04-2020	13.91	13.91	0	1.31	0	0		50.76	0	1.31	0	0		1.31	0	0	0	0
05-04-2020	13.93	13.93	0	1.34	13.06	1		72.4	0	1.34	13.06	1		1.34	13.06	1	13.06	1
06-04-2020	13.68	13.68	1	1.01	0.41	0		86.3	1	1.01	0.41	0		1.01	0.41	0	0.41	0
07-04-2020	13.75	13.75	1	0.86	2.65	0		88.6	1	0.86	2.65	0		0.86	2.65	0	2.65	0
08-04-2020	15.67	15.67	0	0.88	0	0		76	0	0.88	0	0		0.88	0	0	0	0
09-04-2020	13.86	13.86	1	0.77	9.18	0		89.6	1	0.77	9.18	0		0.77	9.18	0	9.18	0
10-04-2020	14.22	14.22	1	1.19	0.82	0		88.6	1	1.19	0.82	0		1.19	0.82	0	0.82	0
11-04-2020	15.17	15.17	0	0.89	0	0		76.3	0	0.89	0	0		0.89	0	0	0	0
12-04-2020	14.43	14.43	0	1.21	6.73	0		76.7	0	1.21	6.73	0		1.21	6.73	0	6.73	0
13-04-2020	13.36	13.36	1	1.18	2.45	0		80.4	1	1.18	2.45	0		1.18	2.45	0	2.45	0
14-04-2020	13.9	13.9	0	1.02	8.36	0		76.6	0	1.02	8.36	0		1.02	8.36	0	8.36	0
15-04-2020	12.62	12.62	1	1.3	17.14	1		80.2	1	1.3	17.14	1		1.3	17.14	1	17.14	1
16-04-2020	12.43	12.43	1	1.59	43.66	1		84.3	1	1.59	43.66	1		1.59	43.66	1	43.66	1
17-04-2020	12.54	12.54	1	1.35	11.83	1		86.5	1	1.35	11.83	1		1.35	11.83	1	11.83	1
18-04-2020	13.11	13.11	1	0.87	0	0		84.4	1	0.87	0	0		0.87	0	0	0	0
19-04-2020	12.89	12.89	0	1.11	12.65	1		78.2	0	1.11	12.65	1		1.11	12.65	1	12.65	1
20-04-2020	10.08	10.08	1	1.25	14.48	1		85	1	1.25	14.48	1		1.25	14.48	1	14.48	1
21-04-2020	11.91	11.91	0	0.75	1.84	0		80	0	0.75	1.84	0		0.75	1.84	0	1.84	0
22-04-2020	14.8	14.8	0	1	0	0		70.1	0	1	0	0		1	0	0	0	0
23-04-2020	15.82	15.82	0	0.9	0	0		67.29	0	0.9	0	0		0.9	0	0	0	0
24-04-2020	17.13	17.13	0	1.11	0	0		64.32	0	1.11	0	0		1.11	0	0	0	0
25-04-2020	14.66	14.66	0	1.33	1.22	0		78.8	0	1.33	1.22	0		1.33	1.22	0	1.22	0
26-04-2020	12.71	12.71	1	1.18	0.82	0		81.5	1	1.18	0.82	0		1.18	0.82	0	0.82	0
27-04-2020	10.93	10.93	1	1.08	4.49	0		86.2	1	1.08	4.49	0		1.08	4.49	0	4.49	0

## Sheet: datos tª diciembre-enero-febrer
DATOS DE LA ESTACIÓN "Valdastillas (CC17)"
Fecha	T med					Periodo critico invernal inoculo inicial (diciembre-febrero)
01-12-2012	6.63					Año	Tª media	%inoculo predicho
02-12-2012	6.49					2012-13	7.74911	5.08605
03-12-2012	5.05					2013-14	8.00544	5.95017
04-12-2012	8.44					2014-15	7.83478	5.37484
05-12-2012	8.19					2015-16	9.27747	10.2383
06-12-2012	6.1					2016-17	8.89144	8.93696
07-12-2012	8.52					2017-18	7.80056	5.25947
08-12-2012	5.96					2018-19	8.57767	7.87919
09-12-2012	4.94					2019-20	9.34527	10.4669
10-12-2012	4.23
11-12-2012	4.1
12-12-2012	4.94
13-12-2012	6.04
14-12-2012	11.16						%inoculo inicial = -21,0369 + 3,37109*ºC (R2=0.97)
15-12-2012	11.46
16-12-2012	11.47
17-12-2012	9.39
18-12-2012	8.54
19-12-2012	11.02
20-12-2012	10.81
21-12-2012	10.73
22-12-2012	10.06
23-12-2012	9.66
24-12-2012	12.57
25-12-2012	9.95
26-12-2012	8.52
27-12-2012	5.02
28-12-2012	6.56
29-12-2012	5.3
30-12-2012	5.56
31-12-2012	3.78
01-01-2013	8.04
02-01-2013	9.54
03-01-2013	7.92
04-01-2013	6.81
05-01-2013	6
06-01-2013	5.68
07-01-2013	5.94
08-01-2013	5.96
09-01-2013	4.62
10-01-2013	9.03
11-01-2013	7.19
12-01-2013	7.94
13-01-2013	7.04
14-01-2013	7.25
15-01-2013	8.51
16-01-2013	8.42
17-01-2013	11.03
18-01-2013	11.37
19-01-2013	8.38
20-01-2013	5.98
21-01-2013	6.08
22-01-2013	3.77
23-01-2013	4.51
24-01-2013	9.26
25-01-2013	6.73
26-01-2013	13.12
27-01-2013	7.39
28-01-2013	7.22
29-01-2013	6.51
30-01-2013	8.86
31-01-2013	9.93
01-02-2013	9.4
02-02-2013	8.07
03-02-2013	7.36
04-02-2013	9.31
05-02-2013	11.02
06-02-2013	8.09
07-02-2013	6.76
08-02-2013	7.77
09-02-2013	7.36
10-02-2013	5.22
11-02-2013	5.69
12-02-2013	7.57
13-02-2013	12.76
14-02-2013	10.63
15-02-2013	9.78
16-02-2013	9.42
17-02-2013	8.33
18-02-2013	10.28
19-02-2013	9.63
20-02-2013	8.61
21-02-2013	8.49
22-02-2013	7.88
23-02-2013	4.5
24-02-2013	5.18
25-02-2013	5.3
26-02-2013	5.05
27-02-2013	4.4
28-02-2013	6.34
01-12-2013	7.29
02-12-2013	4.76
03-12-2013	7.19
04-12-2013	9.09
05-12-2013	8.59
06-12-2013	6.76
07-12-2013	6.37
08-12-2013	5.1
09-12-2013	5.26
10-12-2013	8.03
11-12-2013	9.97
12-12-2013	8.07
13-12-2013	8.71
14-12-2013	8.77
15-12-2013	8.54
16-12-2013	8.81
17-12-2013	9.02
18-12-2013	8.24
19-12-2013	8.2
20-12-2013	6.47
21-12-2013	4.57
22-12-2013	5.82
23-12-2013	7.41
24-12-2013	10.04
25-12-2013	7.23
26-12-2013	6.21
27-12-2013	10.59
28-12-2013	8
29-12-2013	5.65
30-12-2013	4.82
31-12-2013	5.91
01-01-2014	8.75
02-01-2014	11.36
03-01-2014	11.18
04-01-2014	8
05-01-2014	6.81
06-01-2014	9.33
07-01-2014	9.89
08-01-2014	13.53
09-01-2014	12.73
10-01-2014	9.75
11-01-2014	9.58
12-01-2014	9.81
13-01-2014	8.05
14-01-2014	9.87
15-01-2014	8.93
16-01-2014	7.4
17-01-2014	6.44
18-01-2014	6.19
19-01-2014	6.15
20-01-2014	7.61
21-01-2014	5.55
22-01-2014	8.26
23-01-2014	8.51
24-01-2014	9.18
25-01-2014	12.82
26-01-2014	11.98
27-01-2014	9
28-01-2014	6.55
29-01-2014	6.45
30-01-2014	7.23
31-01-2014	9.69
01-02-2014	8.53
02-02-2014	4.71
03-02-2014	5.18
04-02-2014	6.62
05-02-2014	9.02
06-02-2014	9.93
07-02-2014	6.14
08-02-2014	8.92
09-02-2014	5.77
10-02-2014	6.35
11-02-2014	3.75
12-02-2014	5.17
13-02-2014	11.82
14-02-2014	11.44
15-02-2014	7.88
16-02-2014	6.55
17-02-2014	6.34
18-02-2014	8.5
19-02-2014	9.41
20-02-2014	7.83
21-02-2014	7.95
22-02-2014	4.79
23-02-2014	9.71
24-02-2014	7.98
25-02-2014	8.37
26-02-2014	8.03
27-02-2014	7.42
28-02-2014	10.31
01-12-2014	13.75
02-12-2014	12.34
03-12-2014	10.5
04-12-2014	8.21
05-12-2014	6.93
06-12-2014	8.08
07-12-2014	8.17
08-12-2014	7.32
09-12-2014	9.8
10-12-2014	6.73
11-12-2014	6.88
12-12-2014	7.85
13-12-2014	10.56
14-12-2014	8.16
15-12-2014	10.04
16-12-2014	10.85
17-12-2014	12.13
18-12-2014	7.29
19-12-2014	3.55
20-12-2014	3.97
21-12-2014	7.34
22-12-2014	7
23-12-2014	6.7
24-12-2014	5.97
25-12-2014	6.75
26-12-2014	8.32
27-12-2014	7.34
28-12-2014	10.35
29-12-2014	6.02
30-12-2014	3.46
31-12-2014	4.42
01-01-2015	5.96
02-01-2015	6.51
03-01-2015	7.15
04-01-2015	7.81
05-01-2015	7.42
06-01-2015	4.57
07-01-2015	1.59
08-01-2015	4.74
09-01-2015	7.93
10-01-2015	8.27
11-01-2015	8.88
12-01-2015	8.62
13-01-2015	8.49
14-01-2015	8.38
15-01-2015	8.84
16-01-2015	5.84
17-01-2015	3.79
18-01-2015	4.15
19-01-2015	5.56
20-01-2015	4.32
21-01-2015	5.65
22-01-2015	6.97
23-01-2015	6.9
24-01-2015	7.7
25-01-2015	11.73
26-01-2015	13.28
27-01-2015	10.81
28-01-2015	9.55
29-01-2015	10.94
30-01-2015	11.51
31-01-2015	8.31
01-02-2015	5.79
02-02-2015	5.17
03-02-2015	7.33
04-02-2015	3.83
05-02-2015	4.4
06-02-2015	3.33
07-02-2015	3.57
08-02-2015	3.39
09-02-2015	6.2
10-02-2015	7.07
11-02-2015	8.27
12-02-2015	7.52
13-02-2015	7.67
14-02-2015	9.01
15-02-2015	10.54
16-02-2015	9.87
17-02-2015	7.86
18-02-2015	7.91
19-02-2015	9.99
20-02-2015	6.85
21-02-2015	9.92
22-02-2015	11.39
23-02-2015	10.49
24-02-2015	8.45
25-02-2015	10.47
26-02-2015	13.07
27-02-2015	13.25
28-02-2015	13.57
01-12-2015	8.62
02-12-2015	10.6
03-12-2015	10.58
04-12-2015	12.19
05-12-2015	12.63
06-12-2015	11.82
07-12-2015	10.88
08-12-2015	9.89
09-12-2015	10.52
10-12-2015	11.55
11-12-2015	10.11
12-12-2015	9.24
13-12-2015	10.48
14-12-2015	10.34
15-12-2015	12.26
16-12-2015	11.83
17-12-2015	12.37
18-12-2015	12.57
19-12-2015	13.84
20-12-2015	9.54
21-12-2015	6
22-12-2015	8.62
23-12-2015	8.31
24-12-2015	7.45
25-12-2015	7.59
26-12-2015	8.96
27-12-2015	11.87
28-12-2015	11.26
29-12-2015	7.69
30-12-2015	8.85
31-12-2015	9.81
01-01-2016	10
02-01-2016	8.45
03-01-2016	9.14
04-01-2016	11.9
05-01-2016	6.9
06-01-2016	5.16
07-01-2016	12.23
08-01-2016	11.36
09-01-2016	9.61
10-01-2016	11.19
11-01-2016	9.09
12-01-2016	6.05
13-01-2016	7.26
14-01-2016	8.13
15-01-2016	7.83
16-01-2016	4.84
17-01-2016	4.15
18-01-2016	7.09
19-01-2016	6.29
20-01-2016	7.34
21-01-2016	8.47
22-01-2016	10.85
23-01-2016	11.95
24-01-2016	14.11
25-01-2016	13.05
26-01-2016	9.23
27-01-2016	7.46
28-01-2016	6.66
29-01-2016	7.55
30-01-2016	7.61
31-01-2016	10.28
01-02-2016	10.42
02-02-2016	10.53
03-02-2016	10.73
04-02-2016	8.23
05-02-2016	7.58
06-02-2016	9.24
07-02-2016	8.38
08-02-2016	8.81
09-02-2016	10.36
10-02-2016	11.32
11-02-2016	12.81
12-02-2016	11.66
13-02-2016	12.43
14-02-2016	7.19
15-02-2016	6.68
16-02-2016	4.93
17-02-2016	4.03
18-02-2016	6.48
19-02-2016	7.09
20-02-2016	8.93
21-02-2016	11.1
22-02-2016	10.93
23-02-2016	10.56
24-02-2016	6.66
25-02-2016	9.82
26-02-2016	5.42
27-02-2016	5.05
28-02-2016	8.18
29-02-2016	9.2
01-12-2016	11.42
02-12-2016	10.78
03-12-2016	11.23
04-12-2016	12.82
05-12-2016	13.68
06-12-2016	11.54
07-12-2016	10.78
08-12-2016	11.5
09-12-2016	12.16
10-12-2016	11.94
11-12-2016	9.26
12-12-2016	6.78
13-12-2016	6.92
14-12-2016	9
15-12-2016	7.97
16-12-2016	6.65
17-12-2016	11.08
18-12-2016	10.17
19-12-2016	7.14
20-12-2016	7.02
21-12-2016	7.77
22-12-2016	8.42
23-12-2016	8.48
24-12-2016	8.5
25-12-2016	7.89
26-12-2016	7.25
27-12-2016	7.65
28-12-2016	10.92
29-12-2016	7.83
30-12-2016	6.38
31-12-2016	3.08
01-01-2017	2.57
02-01-2017	8.66
03-01-2017	9.61
04-01-2017	8.89
05-01-2017	6.65
06-01-2017	7.17
07-01-2017	5.92
08-01-2017	5.56
09-01-2017	7.76
10-01-2017	11.01
11-01-2017	13.65
12-01-2017	10.29
13-01-2017	9.04
14-01-2017	5.99
15-01-2017	7.45
16-01-2017	9.79
17-01-2017	9.61
18-01-2017	1.99
19-01-2017	1.16
20-01-2017	6.43
21-01-2017	5.67
22-01-2017	7.76
23-01-2017	6.13
24-01-2017	8.07
25-01-2017	4.96
26-01-2017	6.43
27-01-2017	6.05
28-01-2017	6.92
29-01-2017	8.04
30-01-2017	10.17
31-01-2017	12.15
01-02-2017	10.01
02-02-2017	8.94
03-02-2017	10.27
04-02-2017	11.35
05-02-2017	9.3
06-02-2017	10.5
07-02-2017	10.25
08-02-2017	8.31
09-02-2017	7.31
10-02-2017	6.84
11-02-2017	8.45
12-02-2017	8.89
13-02-2017	8.66
14-02-2017	9.45
15-02-2017	11.75
16-02-2017	11.43
17-02-2017	9.92
18-02-2017	8.7
19-02-2017	10.45
20-02-2017	10.8
21-02-2017	13.15
22-02-2017	14.91
23-02-2017	13.08
24-02-2017	12.74
25-02-2017	12.03
26-02-2017	7.58
27-02-2017	9.99
28-02-2017	9.61
01-12-2017	4.77
02-12-2017	4.08
03-12-2017	5.84
04-12-2017	4.5
05-12-2017	5.24
06-12-2017	4.83
07-12-2017	6.12
08-12-2017	8.35
09-12-2017	13.6
10-12-2017	11.41
11-12-2017	6.96
12-12-2017	5.5
13-12-2017	5.52
14-12-2017	9.04
15-12-2017	9.94
16-12-2017	7.21
17-12-2017	5.33
18-12-2017	5.56
19-12-2017	9.78
20-12-2017	7.7
21-12-2017	7.91
22-12-2017	8.96
23-12-2017	9.03
24-12-2017	8.16
25-12-2017	7.13
26-12-2017	7.15
27-12-2017	8.92
28-12-2017	10.93
29-12-2017	11.51
30-12-2017	11.98
31-12-2017	9.67
01-01-2018	6.87
02-01-2018	10.31
03-01-2018	11.63
04-01-2018	10.86
05-01-2018	8.76
06-01-2018	6.09
07-01-2018	4.92
08-01-2018	3.81
09-01-2018	3.65
10-01-2018	6.21
11-01-2018	7.05
12-01-2018	4.63
13-01-2018	4.34
14-01-2018	5.24
15-01-2018	4.82
16-01-2018	8.93
17-01-2018	10.81
18-01-2018	8.4
19-01-2018	10.69
20-01-2018	11.01
21-01-2018	11.12
22-01-2018	8.73
23-01-2018	8.8
24-01-2018	8.49
25-01-2018	5.79
26-01-2018	6.63
27-01-2018	6.5
28-01-2018	8.69
29-01-2018	12.2
30-01-2018	10.06
31-01-2018	8.25
01-02-2018	8.16
02-02-2018	5.44
03-02-2018	6.23
04-02-2018	5.76
05-02-2018	4.85
06-02-2018	3.94
07-02-2018	3.58
08-02-2018	3.51
09-02-2018	5.17
10-02-2018	7.28
11-02-2018	11.54
12-02-2018	8.44
13-02-2018	4.87
14-02-2018	8.28
15-02-2018	10.41
16-02-2018	9.87
17-02-2018	10
18-02-2018	10.07
19-02-2018	12.08
20-02-2018	12.57
21-02-2018	9.68
22-02-2018	6.63
23-02-2018	5.65
24-02-2018	5.96
25-02-2018	8.08
26-02-2018	10.44
27-02-2018	6.1
28-02-2018	10.54
01-12-2018	7.15
02-12-2018	7.31
03-12-2018	7.23
04-12-2018	9.46
05-12-2018	11.84
06-12-2018	10.78
07-12-2018	10.82
08-12-2018	9.26
09-12-2018	9.27
10-12-2018	10.97
11-12-2018	9.31
12-12-2018	6.89
13-12-2018	8.3
14-12-2018	8.7
15-12-2018	8.17
16-12-2018	9.2
17-12-2018	6.37
18-12-2018	7.76
19-12-2018	6.27
20-12-2018	8.1
21-12-2018	8.53
22-12-2018	7.27
23-12-2018	5.55
24-12-2018	5.47
25-12-2018	7.92
26-12-2018	7.71
27-12-2018	7.03
28-12-2018	5.31
29-12-2018	6.92
30-12-2018	8.27
31-12-2018	9.29
01-01-2019	7.6
02-01-2019	5.96
03-01-2019	5.73
04-01-2019	6.29
05-01-2019	5.79
06-01-2019	7.49
07-01-2019	9.45
08-01-2019	7.46
09-01-2019	12.59
10-01-2019	7.07
11-01-2019	3.5
12-01-2019	4.51
13-01-2019	5.47
14-01-2019	6.68
15-01-2019	7.76
16-01-2019	4.73
17-01-2019	5.63
18-01-2019	4.23
19-01-2019	3.28
20-01-2019	8.35
21-01-2019	7.49
22-01-2019	6.97
23-01-2019	11.08
24-01-2019	13.36
25-01-2019	13.2
26-01-2019	8.89
27-01-2019	9.58
28-01-2019	9.95
29-01-2019	8.84
30-01-2019	7.22
31-01-2019	10.14
01-02-2019	6.48
02-02-2019	6.04
03-02-2019	5.38
04-02-2019	5.09
05-02-2019	8.24
06-02-2019	9.21
07-02-2019	9.14
08-02-2019	8.47
09-02-2019	6.77
10-02-2019	8.37
11-02-2019	9.06
12-02-2019	8.76
13-02-2019	9.88
14-02-2019	11.65
15-02-2019	9.88
16-02-2019	11.8
17-02-2019	11.12
18-02-2019	11.18
19-02-2019	9.9
20-02-2019	10.03
21-02-2019	12.51
22-02-2019	13.35
23-02-2019	13.42
24-02-2019	14.1
25-02-2019	13.56
26-02-2019	14.92
27-02-2019	13.05
28-02-2019	11.91
01-12-2019	7.78
02-12-2019	9.07
03-12-2019	7.15
04-12-2019	8.47
05-12-2019	10.32
06-12-2019	9.39
07-12-2019	8.16
08-12-2019	7.41
09-12-2019	7.26
10-12-2019	5.37
11-12-2019	7.33
12-12-2019	8.34
13-12-2019	12.03
14-12-2019	10
15-12-2019	9.94
16-12-2019	9.85
17-12-2019	8.05
18-12-2019	7.71
19-12-2019	13.05
20-12-2019	12.81
21-12-2019	13.53
22-12-2019	11.73
23-12-2019	8.72
24-12-2019	9.78
25-12-2019	11.5
26-12-2019	10.14
27-12-2019	9.39
28-12-2019	10.54
29-12-2019	9.59
30-12-2019	7.71
31-12-2019	6.78
01-01-2020	6.64
02-01-2020	5.54
03-01-2020	4.99
04-01-2020	5.34
05-01-2020	5.89
06-01-2020	6.38
07-01-2020	7.08
08-01-2020	6.58
09-01-2020	8.08
10-01-2020	8.75
11-01-2020	5.57
12-01-2020	4.75
13-01-2020	4.6
14-01-2020	5.34
15-01-2020	8.34
16-01-2020	10.66
17-01-2020	9.53
18-01-2020	8.83
19-01-2020	7.43
20-01-2020	3.9
21-01-2020	6.61
22-01-2020	7.81
23-01-2020	7.3
24-01-2020	7.9
25-01-2020	7.42
26-01-2020	6.12
27-01-2020	7.59
28-01-2020	11.13
29-01-2020	10.78
30-01-2020	9.48
31-01-2020	11.4
01-02-2020	13.12
02-02-2020	12.48
03-02-2020	10.83
04-02-2020	10.75
05-02-2020	11.11
06-02-2020	9.35
07-02-2020	9.87
08-02-2020	10.37
09-02-2020	10.51
10-02-2020	11.06
11-02-2020	11.56
12-02-2020	11.58
13-02-2020	11.25
14-02-2020	10.33
15-02-2020	10.78
16-02-2020	12.25
17-02-2020	11.22
18-02-2020	10.75
19-02-2020	9.61
20-02-2020	10.49
21-02-2020	12.09
22-02-2020	13.48
23-02-2020	14.69
24-02-2020	14.27
25-02-2020	12.1
26-02-2020	11.74
27-02-2020	12.95
28-02-2020	13.02
29-02-2020	10.15

## Sheet: medias periodo critico
DATOS DE LA ESTACIÓN "Valdastillas (CC17)"
Fecha	T med	HR med	Hrmed>80	Vel media viento	Precip	mm>10		Año		2ª febrero	1ªmarzo	2ª marzo	1ª abril	2ª abril	1ª mayo	cosecha
23-02-2012	10.18	21.54	0	1.18	0	0		2012	Tmedia	12.3314	13.03	13.2031	10.708	10.2167	12.185
24-02-2012	10.98	22.22	0	1.22	0	0			HR	34.3829	44.9733	41.3544	68.0433	72.1093	76.89
25-02-2012	11.82	26.56	0	1.33	0	0			dias HR>80	0	0	0	2	5	3
26-02-2012	14.09	35.63	0	1.54	0	0			mm	0	0.585333	0.025625	3.794	4.24267	9.51125
27-02-2012	13.33	38.86	0	1.2	0	0			dias mm>10	0	0	0	2	3	5
28-02-2012	12.92	44.22	0	1.17	0	0			viento	1.28857	1.55933	2.11625	1.37933	1.47267	1.205
29-02-2012	13	51.65	0	1.38	0	0			%BR
01-03-2012	12.13	54.04	0	1.32	2.86	0
02-03-2012	9.24	78.4	0	1.04	3.88	0		2013	Tmedia	7.91125	9.114	9.99437	11.236	14.6407	15.7688
03-03-2012	8.94	77.6	0	1.14	0	0			HR	68.2975	68.8513	78.6187	69.47	51.3413	54.24
04-03-2012	12.03	75.5	0	1.5	2.04	0			dias HR>80	5	7	9	4	0	1
05-03-2012	11.31	49.31	0	1.58	0	0			mm	5.54625	12.2527	16.0906	2.816	0.856667	0.851176
06-03-2012	10.29	35.86	0	1.34	0	0			dias mm>10	4	7	7	1	0	1
07-03-2012	9.95	36.61	0	1.33	0	0			viento	1.56812	2.038	1.5575	1.49867	1.87	1.205
08-03-2012	14.04	31.62	0	3.37	0	0			%BR	16.6667			1.6		0.1	3.39
09-03-2012	13.97	30.43	0	2.28	0	0
10-03-2012	13.58	33.45	0	1.76	0	0		2014	Tmedia	8.39563	12.264	11.4431	15.8767	15.244	19.5257
11-03-2012	13.81	38.48	0	1.33	0	0			HR	69.4762	51.574	59.5219	63.1387	64.1133	43.7586
12-03-2012	14.77	36.88	0	1.49	0	0			dias HR>80	4	1	3	3	3	1
13-03-2012	15.91	36.76	0	1.17	0	0			mm	3.23875	0.761333	5.49563	4.978	1.632	2.04667
14-03-2012	17.85	29.29	0	1.23	0	0			dias mm>10	3	0	4	2	1	2
15-03-2012	17.63	30.37	0	1.51	0	0			viento	1.73375	2.18067	1.67562	1.27467	1.346	1.205
16-03-2012	13.18	58.68	0	1.51	0	0			%BR	4.65			3.1		2	4.7
17-03-2012	9.19	78.9	0	1.5	0.41	0
18-03-2012	8.25	55.71	0	1.65	0	0		2016	Tmedia	8.61095	9.09933	9.76625	10.9213	13.4707	13.655
19-03-2012	9.54	39.21	0	3.32	0	0			HR	66.9495	51.1073	69.6487	65.6113	68.072	69.2225
20-03-2012	8.88	41.22	0	2.31	0	0			dias HR>80	7	0	4	5	5	7
21-03-2012	7.56	49.36	0	2.16	0	0			mm	6.45381	0.982667	4.21625	8.08	4.30867	12.5567
22-03-2012	10.05	49.89	0	1.37	0	0			dias mm>10	4	0	1	5	3	7
23-03-2012	15.45	32.37	0	2.62	0	0			viento	2.73524	1.96933	1.60813	1.91	1.46467	1.32167
24-03-2012	15.79	38.19	0	1.42	0	0			%BR	11.6			0		0	0
25-03-2012	16.45	33.06	0	2.36	0	0			%IL				30	20	23.3333
26-03-2012	17.44	24.61	0	2.98	0	0		2017	Tmedia	10.7729	12.852	11.4719	16.7527	16.3807	16.1058
27-03-2012	16.37	31.97	0	3.36	0	0			HR	64.3918	56.652	57.9719	41.9493	45.3067	61.0117
28-03-2012	16.04	28.56	0	2.05	0	0			dias HR>80	3	1	2	0	0	2
29-03-2012	16.72	23.4	0	2.3	0	0			mm	3.43118	0.942667	3.63563	4.2343	1.14467	6.17833
30-03-2012	16.46	26.72	0	1.7	0	0			dias mm>10	2	1	2	0	1	4
31-03-2012	13.88	49.82	0	1.25	0	0			viento	1.56941	1.96733	1.57188	1.54733	1.68067	1.42333
01-04-2012	13.05	57.9	0	0.76	0	0			%BR	2.25			0		0	8.3
02-04-2012	12.35	70.8	0	1.06	4.28	0			%IL	0		0	33.3333	0	0
03-04-2012	12.39	77.8	0	0.85	6.32	0		2018	Tmedia	9.09067	9.06133	8.76062	9.75867	15.7353	15.7678
04-04-2012	10.38	84.4	1	0.96	0.82	0			HR	55.8147	80.1587	63.2488	75.2693	57.4127	58.5889
05-04-2012	9.52	76.5	0	1.21	13.46	1			dias HR>80	4	10	2	7	0	1
06-04-2012	5.39	86.5	1	0.78	4.69	0			mm	5.548	21.5093	3.57125	8.53667	1.53733	2.30944
07-04-2012	7.43	79.9	0	0.99	0.2	0			dias mm>10	2	7	3	7	0	3
08-04-2012	12.3	59.68	0	1.24	0	0			viento	1.69267	2.57667	2.28063	1.788	1.67067	1.36167
09-04-2012	15.47	49.79	0	1.13	0	0			%BR	0.56			20.5		16.1	38.3
10-04-2012	11.34	66.41	0	1.85	5.71	0			%IL				33.3333	100	100	100		33.3
11-04-2012	11.79	54.7	0	1.75	0	0		2019	Tmedia	12.1587	12.2973	13.4244	10.9027	11.7722
12-04-2012	11.8	62.08	0	1.52	0	0			HR	46.906	58.1813	40.2931	65.468	72.1589
13-04-2012	10.11	59.71	0	2.29	2.45	0			dias HR>80	0	1	0	3	4
14-04-2012	9.2	73.8	0	2.18	15.1	1			mm	0.0133333	3.572	0.036875	4.006	9.30222
15-04-2012	8.1	60.68	0	2.12	3.88	0			dias mm>10	0	2	0	2	3
16-04-2012	9.53	46.39	0	2.23	0	0			viento	1.40333	1.78667	1.48188	1.62733	1.49222
17-04-2012	13.41	53.39	0	1.67	0	0			%BR
18-04-2012	9.64	63.69	0	2.5	2.24	0
19-04-2012	10.31	75.5	0	2.69	7.96	0		2020	Tmedia	11.6477	13.0307	10.5925	13.3207	13.2508
20-04-2012	11.79	72	0	1.7	1.63	0			HR	64.5673	63.764	65.1188	75.4013	78.8842
21-04-2012	12.28	78.5	0	1.12	0.41	0			dias HR>80	6	3	5	6	6
22-04-2012	11.71	59.68	0	1.59	0	0			mm	0.537727	2.476	4.0675	4.05333	7.5825
23-04-2012	11.1	63.14	0	2.01	0	0			dias mm>10	0	1	3	3	4
24-04-2012	12.05	48.15	0	1.8	0	0			viento	1.35818	2.05	1.45187	1.122	1.12667
25-04-2012	8.66	87.6	1	0.97	8.77	0			%BR
26-04-2012	8.73	91.7	1	0.4	11.22	1				AÑO
27-04-2012	9.04	92.8	1	0.72	5.3	0				2016
28-04-2012	8.11	88.1	1	0.85	13.87	1				2016
29-04-2012	7.63	84.5	1	0.89	11.83	1				2016
30-04-2012	9.26	76.5	0	0.95	0.41	0				2016
01-05-2012	9.2	73.6	0	1.13	2.24	0				2016
02-05-2012	11.37	73	0	1.15	18.16	1				2017
03-05-2012	11.95	84.2	1	1.55	13.67	1				2017
04-05-2012	11.75	79	0	1.72	10.2	1				2017
05-05-2012	12.37	71.9	0	1.36	1.63	0				2017
06-05-2012	12.54	65.32	0	1.37	0	0				2017
07-05-2012	11.89	84.9	1	0.63	15.91	1				2018
08-05-2012	16.41	83.2	1	0.73	14.28	1				2018
13-02-2013	12.76	58.7	0	1.76	0	0				2018
14-02-2013	10.63	65.72	0	1.26	0	0				2018
15-02-2013	9.78	67.47	0	1.15	0	0				2018
16-02-2013	9.42	70.5	0	1.01	0	0
17-02-2013	8.33	81.9	1	0.67	13.87	1
18-02-2013	10.28	70.6	0	1.39	2.24	0
19-02-2013	9.63	81.1	1	1.24	27.13	1
20-02-2013	8.61	83.5	1	1.1	2.45	0
21-02-2013	8.49	90	1	0.93	18.77	1
22-02-2013	7.88	85.2	1	2.45	10	0
23-02-2013	4.5	59.55	0	3.18	0.41	0
24-02-2013	5.18	51.49	0	1.74	0	0
25-02-2013	5.3	47.47	0	1.43	0	0
26-02-2013	5.05	51.05	0	1.2	0	0
27-02-2013	4.4	68.72	0	1.82	12.85	1
28-02-2013	6.34	59.79	0	2.76	1.02	0
01-03-2013	8.03	50.27	0	2.89	0	0
02-03-2013	9.01	48.81	0	1.8	0	0
03-03-2013	11.11	48.81	0	2.41	0.2	0
04-03-2013	10.35	67.36	0	3.17	24.48	1
05-03-2013	11.19	81	1	1.48	20.2	1
06-03-2013	11.48	89.6	1	1.69	21.83	1
07-03-2013	12.66	83.5	1	3	29.78	1
08-03-2013	9.46	92.6	1	0.88	41.41	1
09-03-2013	8.83	85.9	1	1.4	25.7	1
10-03-2013	7.71	86.2	1	1.87	12.44	1
11-03-2013	8.11	83	1	3.01	6.32	0
12-03-2013	7.81	71.2	0	2.1	1.43	0
13-03-2013	5.37	48.8	0	2.45	0	0
14-03-2013	6.86	45.95	0	1.24	0	0
15-03-2013	8.73	49.77	0	1.18	0	0
16-03-2013	8.39	69.41	0	0.93	6.94	0
17-03-2013	9.18	83.2	1	0.89	14.08	1
18-03-2013	9.21	56.31	0	1.72	0	0
19-03-2013	7.48	78.3	0	1.11	4.08	0
20-03-2013	9.72	54.96	0	2.2	0	0
21-03-2013	11.74	58.82	0	1.31	0	0
22-03-2013	10.07	76.5	0	1.41	15.91	1
23-03-2013	8.24	84.3	1	0.85	9.18	0
24-03-2013	8.62	80.8	1	1.75	4.28	0
25-03-2013	8.7	93.5	1	1.77	36.52	1
26-03-2013	11.49	92.4	1	2.06	23.05	1
27-03-2013	11.66	88.7	1	1.75	13.67	1
28-03-2013	11.45	83.1	1	1.8	6.73	0
29-03-2013	11.85	93.2	1	2.04	66.71	1
30-03-2013	12.04	72.3	0	2.1	0	0
31-03-2013	10.07	92.1	1	1.23	56.3	1
01-04-2013	9.53	77.8	0	2.35	5.92	0
02-04-2013	9.61	72.6	0	1.82	2.24	0
03-04-2013	10.18	74.6	0	1.24	5.51	0
04-04-2013	9.52	81.1	1	1.07	10	0
05-04-2013	8.76	55.96	0	2.61	0.41	0
06-04-2013	8.62	45.18	0	1.55	0	0
07-04-2013	9.48	60.28	0	1.16	0.82	0
08-04-2013	10.57	69.67	0	1.85	0.41	0
09-04-2013	10.14	87.1	1	1.37	5.51	0
10-04-2013	12.1	86.1	1	0.95	1.22	0
11-04-2013	11.41	83.6	1	1.42	10.2	1
12-04-2013	9.97	73.7	0	1.44	0	0
13-04-2013	14.02	55.61	0	1.23	0	0
14-04-2013	17.57	51.75	0	1.26	0	0
15-04-2013	17.06	67	0	1.16	0	0
16-04-2013	17.75	54.45	0	1.15	0	0
17-04-2013	20.66	52.24	0	1.21	0	0
18-04-2013	19.28	50.45	0	1.74	0	0
19-04-2013	16.06	43.19	0	3.07	0	0
20-04-2013	12.9	48.65	0	1.46	0	0
21-04-2013	15.11	42.58	0	1.15	0	0
22-04-2013	15.87	39.55	0	1.98	0	0
23-04-2013	15.2	46.21	0	1.78	0	0
24-04-2013	16.06	46.2	0	1.63	0	0
25-04-2013	17.09	52.17	0	1.52	0	0
26-04-2013	16.41	68.21	0	1.13	6.73	0
27-04-2013	11.01	54.32	0	3.01	0.2	0
28-04-2013	8.38	43.45	0	3.65	0	0
29-04-2013	8.49	60.37	0	2.49	5.92	0
30-04-2013	9.34	68.08	0	1.08	0	0
01-05-2013	10.96	70.2	0	0.83	0.61	0
02-05-2013	12.77	60.25	0	0.89	0	0
03-05-2013	14.61	49.06	0	1.14	0	0
04-05-2013	15.67	43.94	0	1.17	0	0
05-05-2013	17.37	41.65	0	1.34	0	0
06-05-2013	16.55	53.4	0	1.26	0	0
07-05-2013	17.99	56.83	0	0.97	0	0
08-05-2013	18.28	55.55	0	1.06	0	0
09-05-2013	15.92	79.7	0	0.44	1.02	0
10-05-2013	17.48	59.98	0	1.31	0	0
11-05-2013	19.04	38.6	0	1.56	0	0
12-05-2013	19.53	36.51	0	1.25	0	0
13-05-2013	20.2	38.23	0	1.09	0	0
14-05-2013	19.25	48.82	0	1.51	0	0
15-05-2013	13.94	50.41	0	1.59	0.2	0
16-05-2013	10.98	54.95	0	1.78	1.22	0
17-05-2013	7.53	84	1	1.59	11.42	1
13-02-2014	11.82	88	1	1.85	11.63	1
14-02-2014	11.44	87.6	1	3.25	15.71	1
15-02-2014	7.88	76.6	0	1.87	5.1	0
16-02-2014	6.55	61	0	1.48	0	0
17-02-2014	6.34	55.63	0	1.32	0	0
18-02-2014	8.5	52.18	0	1.86	0	0
19-02-2014	9.41	57.49	0	1.22	0	0
20-02-2014	7.83	87.5	1	1.16	5.92	0
21-02-2014	7.95	51.12	0	2.05	0	0
22-02-2014	4.79	78.4	0	1.03	0.2	0
23-02-2014	9.71	55.54	0	1.83	0	0
24-02-2014	7.98	78.6	0	2.1	10.2	1
25-02-2014	8.37	75.1	0	1.72	0.2	0
26-02-2014	8.03	56.13	0	1.61	0.41	0
27-02-2014	7.42	83.7	1	0.81	2.45	0
28-02-2014	10.31	67.03	0	2.58	0	0
01-03-2014	10.15	82	1	2.99	8.36	0
02-03-2014	12.24	77.3	0	3.59	2.45	0
03-03-2014	8.53	59.08	0	2.83	0.41	0
04-03-2014	9.27	59.09	0	2.63	0	0
05-03-2014	13.93	50.61	0	2.54	0	0
06-03-2014	14.14	48.56	0	1.09	0	0
07-03-2014	14.09	52.4	0	1.32	0	0
08-03-2014	14.67	40.64	0	2.45	0	0
09-03-2014	14.8	27.32	0	3.57	0	0
10-03-2014	12.55	41.42	0	1.91	0	0
11-03-2014	13.18	38.76	0	1.52	0	0
12-03-2014	12.97	41.19	0	2.08	0	0
13-03-2014	9.86	59.76	0	1.58	0.2	0
14-03-2014	9.8	57.22	0	1.03	0	0
15-03-2014	13.78	38.26	0	1.58	0	0
16-03-2014	14.64	34.73	0	1.37	0	0
17-03-2014	15.19	40.73	0	1.6	0	0
18-03-2014	16.43	41.22	0	1.64	0	0
19-03-2014	16.56	45.94	0	1.1	0	0
20-03-2014	15.65	55.68	0	1.71	0	0
21-03-2014	11.91	78.8	0	1.34	0	0
22-03-2014	11.77	60.51	0	2.6	4.08	0
23-03-2014	10.28	40.84	0	1.61	0	0
24-03-2014	8.08	66.41	0	1.46	1.63	0
25-03-2014	10.16	50.97	0	3.32	0.82	0
26-03-2014	9.72	45.38	0	2.68	0	0
27-03-2014	8.08	55.74	0	1.29	0	0
28-03-2014	7.85	73.3	0	1.33	17.95	1
29-03-2014	6.43	99	1	1.08	27.54	1
30-03-2014	9.21	82.2	1	1.11	11.63	1
31-03-2014	11.13	80.9	1	1.57	24.28	1
01-04-2014	11.68	78	0	1.73	29.38	1
02-04-2014	8.98	91.9	1	0.92	35.09	1
03-04-2014	9.36	80	0	1.24	1.02	0
04-04-2014	8.62	81.7	1	0.9	6.53	0
05-04-2014	14.88	80.2	1	1.12	2.65	0
06-04-2014	15.81	69.36	0	1.35	0	0
07-04-2014	17.62	61.27	0	1.18	0	0
08-04-2014	18.18	52.81	0	1.32	0	0
09-04-2014	19.97	42.6	0	1.23	0	0
10-04-2014	20.85	40.43	0	1.65	0	0
11-04-2014	17.74	49.7	0	1.4	0	0
12-04-2014	17.91	55.01	0	1.43	0	0
13-04-2014	18.56	56.02	0	1.2	0	0
14-04-2014	19.17	52.93	0	1.17	0	0
15-04-2014	18.82	55.15	0	1.28	0	0
16-04-2014	18.38	59.36	0	1.39	0	0
17-04-2014	20.41	51.03	0	1.15	0	0
18-04-2014	20.96	47.89	0	1.42	0	0
19-04-2014	13.86	84.7	1	1.55	0	0
20-04-2014	12.27	71.4	0	1.48	1.99	0
21-04-2014	12.83	78	0	0.95	0.8	0
22-04-2014	12.54	69.24	0	1.41	0	0
23-04-2014	12.26	87.5	1	0.72	1.59	0
24-04-2014	11.27	77.3	0	1.95	18.51	1
25-04-2014	12.1	53.27	0	1.93	0	0
26-04-2014	11.87	82.6	1	1.25	1.59	0
27-04-2014	15.14	45.19	0	1.28	0	0
28-04-2014	17.96	51.83	0	1.22	0	0
29-04-2014	18.05	51.49	0	1.12	0	0
30-04-2014	18.76	50.9	0	1.37	0	0
01-05-2014	19.24	47.76	0	1.03	0	0
02-05-2014	19.97	35.18	0	1.86	0	0
03-05-2014	17.53	40.96	0	1.42	0	0
04-05-2014	18.49	38.74	0	1.21	0	0
05-05-2014	20.26	43.33	0	1.01	0	0
06-05-2014	20.45	44.85	0	1.18	0	0
07-05-2014	19.26	52.02	0	0.97	0	0
08-05-2014	22.14	47.81	0	1.22	0	0
09-05-2014	23.98	44.03	0	1.34	0	0
10-05-2014	24.04	43.82	0	1.26	0	0
11-05-2014	23.03	35.39	0	1.38	0	0
12-05-2014	21.31	33.56	0	1.5	0	0
13-05-2014	20.69	38.12	0	1.84	0	0
14-05-2014	20.44	33.99	0	1.89	0	0
15-05-2014	21.18	33.24	0	1.81	0	0
16-05-2014	21.63	30.79	0	1.98	0	0
17-05-2014	19.93	33.93	0	1.21	0	0
18-05-2014	20.26	34.42	0	1.53	0	0
19-05-2014	14.85	57.46	0	2.12	0	0
20-05-2014	11.39	68.63	0	1.3	13.53	1
21-05-2014	9.97	80.9	1	2.47	29.45	1
09-02-2016	10.36	93.5	1	3.99	6.26	0
10-02-2016	11.32	92.9	1	4.29	7.27	0
11-02-2016	12.81	80.3	1	3.69	6.46	0
12-02-2016	11.66	97.1	1	3.93	29.69	1
13-02-2016	12.43	97.4	1	4.72	21.21	1
14-02-2016	7.19	71.6	0	3.13	6.26	0
15-02-2016	6.68	54.56	0	3.92	0.2	0
16-02-2016	4.93	47.12	0	3.88	0	0
17-02-2016	4.03	65.7	0	1.58	5.05	0
18-02-2016	6.48	63.28	0	1.65	0.61	0
19-02-2016	7.09	52.33	0	1.85	0	0
20-02-2016	8.93	43.22	0	1.62	0	0
21-02-2016	11.1	36.46	0	1.9	0	0
22-02-2016	10.93	52.37	0	1.52	0	0
23-02-2016	10.56	60.73	0	1.73	0	0
24-02-2016	6.66	90.4	1	1.4	13.94	1
25-02-2016	9.82	60.2	0	1.99	0	0
26-02-2016	5.42	90.7	1	2.27	38.38	1
27-02-2016	5.05	58.48	0	2.37	0.2	0
28-02-2016	8.18	54.58	0	2.38	0	0
29-02-2016	9.2	43.01	0	3.63	0	0
01-03-2016	11.79	28.82	0	1.62	0	0
02-03-2016	12.26	47.09	0	1.73	0	0
03-03-2016	11.98	48.34	0	1.67	0	0
04-03-2016	8.64	65.67	0	2.68	2.42	0
05-03-2016	6.85	57.99	0	2.02	3.23	0
06-03-2016	7.11	55.18	0	1.53	0	0
07-03-2016	7.75	61.65	0	2.43	8.28	0
08-03-2016	8.15	49.28	0	1.91	0	0
09-03-2016	8.81	62.46	0	2.52	0.81	0
10-03-2016	8.11	48.06	0	2.23	0	0
11-03-2016	8.72	47.73	0	2.48	0	0
12-03-2016	9.18	47.94	0	1.83	0	0
13-03-2016	10.15	42.89	0	1.73	0	0
14-03-2016	9.01	45.15	0	1.69	0	0
15-03-2016	7.98	58.36	0	1.47	0	0
16-03-2016	10.57	51.75	0	1.59	0	0
17-03-2016	10.39	48.42	0	2.06	0	0
18-03-2016	8.05	77.5	0	0.98	9.49	0
19-03-2016	7.81	91.3	1	0.95	23.84	1
20-03-2016	8.01	83.7	1	1.09	7.88	0
21-03-2016	8.58	78.9	0	1.06	4.85	0
22-03-2016	9.25	78.4	0	1.12	0.4	0
23-03-2016	9.85	56.28	0	2.65	0	0
24-03-2016	11.59	44.02	0	1.81	0	0
25-03-2016	10.82	55.27	0	1.55	0	0
26-03-2016	9.67	92.5	1	1.41	9.09	0
27-03-2016	10.45	58.42	0	2.16	0.2	0
28-03-2016	8.39	92.8	1	0.59	5.66	0
29-03-2016	12.26	75.9	0	1.77	0.4	0
30-03-2016	13.34	60.5	0	2.19	2.22	0
31-03-2016	7.23	68.72	0	2.75	3.43	0
01-04-2016	9.7	43.02	0	1.62	0	0
02-04-2016	11.14	47.07	0	1.72	0	0
03-04-2016	8.93	85.3	1	1.77	9.09	0
04-04-2016	7.72	90.5	1	1.1	48.88	1
05-04-2016	11.68	54.54	0	2.55	0	0
06-04-2016	13.72	45.44	0	1.97	0	0
07-04-2016	16.32	37.51	0	2.13	0	0
08-04-2016	11.38	39.4	0	2.63	0	0
09-04-2016	11.67	57.79	0	2.42	0	0
10-04-2016	7.89	76.5	0	2.16	10.3	1
11-04-2016	8.37	81.1	1	2.4	13.33	1
12-04-2016	9.07	87.7	1	1.51	26.06	1
13-04-2016	10.64	76	0	1.43	1.62	0
14-04-2016	13	76.8	0	1.73	1.62	0
15-04-2016	12.59	85.5	1	1.51	10.3	1
16-04-2016	12.37	83.8	1	2.59	13.74	1
17-04-2016	10.85	77.5	0	1.34	0.2	0
18-04-2016	14.73	54.29	0	1.56	0.2	0
19-04-2016	13.62	80.5	1	1.67	22.62	1
20-04-2016	10.3	93.1	1	0.9	22.62	1
21-04-2016	11.46	83.4	1	0.93	3.43	0
22-04-2016	11.97	80.5	1	0.9	0.81	0
23-04-2016	12.86	72.4	0	1.39	1.01	0
24-04-2016	14.21	58.18	0	1.49	0	0
25-04-2016	15.14	51.42	0	1.8	0	0
26-04-2016	15.62	49.21	0	1.69	0	0
27-04-2016	13.9	63.98	0	1.46	0	0
28-04-2016	12.97	73.4	0	0.96	0	0
29-04-2016	15.39	58.93	0	1.38	0	0
30-04-2016	16.67	40.47	0	1.91	0	0
01-05-2016	13.57	41.26	0	1.92	0	0
02-05-2016	15.66	38.7	0	1.79	0	0
03-05-2016	19.33	38.68	0	1.52	0	0
04-05-2016	20.4	38.94	0	1.45	0	0
05-05-2016	15.63	67.69	0	1	1.82	0
06-05-2016	12.85	89.9	1	1.18	16.36	1
07-05-2016	12.12	80.3	1	1.13	15.15	1
08-05-2016	11.72	84.4	1	1.56	36.56	1
09-05-2016	11.91	82.2	1	1.34	15.35	1
10-05-2016	10.4	87.1	1	1.03	26.66	1
11-05-2016	10.26	88.8	1	0.83	26.66	1
12-05-2016	10.01	92.7	1	1.11	12.12	1
12-02-2017	8.89	83.2	1	1.64	11.47	1
13-02-2017	8.66	86.6	1	1.69	39.79	1
14-02-2017	9.45	78.8	0	1.08	5.05	0
15-02-2017	11.75	58.22	0	1.43	0	0
16-02-2017	11.43	58.33	0	1.35	0	0
17-02-2017	9.92	65.89	0	1.39	0	0
18-02-2017	8.7	64.81	0	1.55	1.21	0
19-02-2017	10.45	64.41	0	1.58	0.81	0
20-02-2017	10.8	53.28	0	1.43	0	0
21-02-2017	13.15	38.15	0	1.53	0	0
22-02-2017	14.91	36.33	0	1.73	0	0
23-02-2017	13.08	56.06	0	1.24	0	0
24-02-2017	12.74	60.55	0	1.57	0	0
25-02-2017	12.03	51.13	0	1.48	0	0
26-02-2017	7.58	86.5	1	1.27	0	0
27-02-2017	9.99	76.1	0	2.19	0	0
28-02-2017	9.61	76.3	0	2.53	0	0
01-03-2017	9.22	73.4	0	1.85	0	0
02-03-2017	10.68	68.13	0	1.56	0	0
03-03-2017	7.78	77.7	0	2.83	12.32	1
04-03-2017	6.06	75.6	0	1.57	0.61	0
05-03-2017	10.03	85.3	1	1.45	0.2	0
06-03-2017	12.81	73.3	0	1.22	0	0
07-03-2017	14.62	51.36	0	1.44	0	0
08-03-2017	14.92	46.06	0	1.39	0	0
09-03-2017	18.35	32.19	0	1.23	0	0
10-03-2017	19.19	33.92	0	1.57	0	0
11-03-2017	16.63	44.45	0	1.98	0	0
12-03-2017	12.83	47.03	0	2.75	0.81	0
13-03-2017	9.6	51.24	0	4.47	0.2	0
14-03-2017	14.17	49.7	0	2.05	0	0
15-03-2017	15.89	40.4	0	2.15	0	0
16-03-2017	15.63	30.12	0	2.24	0	0
17-03-2017	14.87	29.32	0	2.12	0	0
18-03-2017	14.25	38.08	0	1.7	0	0
19-03-2017	15.64	44.16	0	1.67	0	0
20-03-2017	16.03	46.08	0	1.87	0	0
21-03-2017	11.66	56.59	0	1.35	0	0
22-03-2017	6.76	67.99	0	2.49	3.03	0
23-03-2017	3.66	75.7	0	0.88	1.82	0
24-03-2017	5.51	69.89	0	1.2	0.2	0
25-03-2017	6.79	66.74	0	1.28	0.4	0
26-03-2017	8.18	80.1	1	1.37	37.37	1
27-03-2017	9.06	88.4	1	1.17	15.35	1
28-03-2017	11.49	70	0	1.23	0	0
29-03-2017	14.1	53.14	0	1.02	0	0
30-03-2017	15.98	51.73	0	1.44	0	0
31-03-2017	13.94	59.51	0	2.12	0	0
01-04-2017	12.6	46.68	0	1.62	0	0
02-04-2017	14.19	42.13	0	1.59	0	0
03-04-2017	13.87	47.5	0	1.69	0	0
04-04-2017	16.5	34.82	0	1.7	0	0
05-04-2017	15.8	37.68	0	1.49	0	0
06-04-2017	13.4	54.19	0	1.6	0	0
07-04-2017	16.88	42.84	0	1.2	0	0
08-04-2017	17.56	41.05	0	1.42	0	0
09-04-2017	18.49	32.13	0	1.72	0	0
10-04-2017	18.13	39.23	0	1.31	0	0
11-04-2017	19.28	37.27	0	1.59	0	0
12-04-2017	19.75	36.23	0	1.48	0	0
13-04-2017	19.77	39.23	0	1.5	0	0
14-04-2017	16.74	51.17	0	1.59	0	0
15-04-2017	18.33	47.09	0	1.71	0	0
16-04-2017	19.87	36.75	0	1.1	0	0
17-04-2017	19.93	42.08	0	1.44	0	0
18-04-2017	21.33	33.94	0	1.34	0	0
19-04-2017	20.19	41.93	0	2.02	0.2	0
20-04-2017	16.18	49.47	0	2.94	0	0
21-04-2017	16.31	27.47	0	2.05	0	0
22-04-2017	15.34	36.63	0	1.57	0	0
23-04-2017	18.7	35.12	0	1.2	0	0
24-04-2017	19.32	46.44	0	1.32	0	0
25-04-2017	16.76	61.72	0	1.62	0.2	0
26-04-2017	14.46	46.99	0	1.7	0	0
27-04-2017	11.79	40.41	0	2.01	0	0
28-04-2017	12.13	39.37	0	1.89	0	0
29-04-2017	12.86	74	0	1.04	1.82	0
30-04-2017	10.54	67.28	0	1.97	14.95	1
01-05-2017	11.75	52.28	0	1.34	0	0
02-05-2017	16.61	48.09	0	1.45	0	0
03-05-2017	19.09	45.55	0	1.12	0	0
04-05-2017	20.89	43.34	0	1.09	0	0
05-05-2017	13.29	80.8	1	1.56	23.23	1
06-05-2017	12.58	72.1	0	1.09	0.2	0
07-05-2017	17.75	55.53	0	1.03	0	0
08-05-2017	20.8	46.55	0	1.09	0	0
09-05-2017	19.4	51.3	0	1.8	0	0
10-05-2017	14.74	78.9	0	1.35	26.87	1
11-05-2017	12.37	81.6	1	2.05	10.1	1
12-05-2017	14	76.1	0	2.11	13.74	1
14-02-2018	8.28	88.9	1	2	0.4	0
15-02-2018	10.41	85.3	1	0.89	0	0
16-02-2018	9.87	78.1	0	1.32	0	0
17-02-2018	10	62.2	0	1.55	0	0
18-02-2018	10.07	45.04	0	1.89	0	0
19-02-2018	12.08	46.67	0	1.92	0	0
20-02-2018	12.57	45.49	0	2.18	0	0
21-02-2018	9.68	39.74	0	2.96	0	0
22-02-2018	6.63	36.95	0	1.58	0	0
23-02-2018	5.65	36.07	0	1.53	0	0
24-02-2018	5.96	33.15	0	1.46	0	0
25-02-2018	8.08	31.26	0	1.44	0	0
26-02-2018	10.44	32.65	0	1.25	0	0
27-02-2018	6.1	86.8	1	0.83	18.38	1
28-02-2018	10.54	88.9	1	2.59	64.44	1
01-03-2018	9.67	80.4	1	3.52	40.4	1
02-03-2018	7.61	84.4	1	1.92	14.54	1
03-03-2018	8.72	86	1	2.6	46.66	1
04-03-2018	8.86	77.5	0	2.17	24.64	1
05-03-2018	7.33	81.96	1	3.06	3.35	0
06-03-2018	7.35	78.1	0	2.26	8.08	0
07-03-2018	7.03	58.36	0	1.19	0.39	0
08-03-2018	9.07	83.8	1	0.8	4.53	0
09-03-2018	11.86	89.2	1	2.11	67.18	1
10-03-2018	11.74	78.5	0	3.39	30.34	1
11-03-2018	7.93	81.4	1	4.67	9.65	0
12-03-2018	9.3	74.5	0	3.07	1.18	0
13-03-2018	10.82	80.4	1	1.28	8.86	0
14-03-2018	10.68	86.16	1	3.33	53.19	1
15-03-2018	7.95	81.7	1	3.28	9.65	0
16-03-2018	7.11	76.3	0	2.81	0.59	0
17-03-2018	7.27	74.6	0	1.9	21.28	1
18-03-2018	7.81	60.03	0	1.6	0	0
19-03-2018	6.51	66.08	0	1.79	15.37	1
20-03-2018	6.53	56.34	0	2.7	0.2	0
21-03-2018	7.28	46.47	0	3.55	0	0
22-03-2018	8.76	42.38	0	1.84	0	0
23-03-2018	8.31	82.95	1	1.76	10.44	1
24-03-2018	7	91	1	2.59	0.59	0
25-03-2018	8.7	66.26	0	1.68	0	0
26-03-2018	10.98	49.4	0	1.58	0	0
27-03-2018	14.7	54.73	0	1.53	0	0
28-03-2018	13.97	53.77	0	2.28	0	0
29-03-2018	9.98	55.71	0	3.02	1.18	0
30-03-2018	6.59	71.9	0	3.5	7.29	0
31-03-2018	8.67	64.06	0	2.36	0.2	0
01-04-2018	12.03	54.32	0	1.17	0	0
02-04-2018	12.83	66.8	0	1.89	1.38	0
03-04-2018	10.63	79.8	0	3.16	11.03	1
04-04-2018	10.12	78.6	0	3.2	3.35	0
05-04-2018	12.5	56.64	0	1.31	0	0
06-04-2018	14.04	59.13	0	1.94	4.33	0
07-04-2018	8.26	87.2	1	0.71	10.44	1
08-04-2018	8.55	83	1	1.9	13.79	1
09-04-2018	5.58	90.4	1	2.88	20.09	1
10-04-2018	6.79	84.8	1	2.46	31.72	1
11-04-2018	8.04	62.48	0	1.92	0.2	0
12-04-2018	6.51	87.9	1	0.85	13.59	1
13-04-2018	8.64	81.5	1	0.91	2.96	0
14-04-2018	11.58	68.67	0	1.41	0	0
15-04-2018	10.28	87.8	1	1.11	15.17	1
16-04-2018	11.77	60.76	0	1.93	0	0
17-04-2018	13.65	60.13	0	1.54	0	0
18-04-2018	18.78	44.85	0	1.4	0	0
19-04-2018	19.82	37.98	0	1.92	0	0
20-04-2018	18.06	46.92	0	2.39	0	0
21-04-2018	15.43	63.57	0	1.65	1.97	0
22-04-2018	15.58	77.1	0	1.15	9.46	0
23-04-2018	19.19	53.71	0	1.13	0	0
24-04-2018	20.76	41.08	0	1.33	0	0
25-04-2018	21.22	46.2	0	1.35	0	0
26-04-2018	19.81	54.6	0	1.62	0	0
27-04-2018	16.73	58.2	0	2.09	0	0
28-04-2018	9.81	66.29	0	1.71	1.58	0
29-04-2018	7.33	79.2	0	2.69	7.29	0
30-04-2018	8.09	70.6	0	1.16	2.76	0
01-05-2018	9.87	64.38	0	1.06	0.2	0
02-05-2018	11.25	60.79	0	1.59	0	0
03-05-2018	15.31	49.01	0	1.97	0	0
04-05-2018	13.8	46.5	0	1.56	0	0
05-05-2018	16.68	54.28	0	1.58	0	0
06-05-2018	17.91	59.6	0	1.05	0	0
07-05-2018	17.24	70.5	0	0.87	14.58	1
08-05-2018	17.8	77.4	0	0.93	11.23	1
09-05-2018	18.49	65.84	0	1.82	0	0
10-05-2018	18.66	62.05	0	1.61	0	0
11-05-2018	17.79	65.5	0	1.54	0	0
12-05-2018	13.69	49.8	0	1.44	0	0
13-05-2018	12.68	44.67	0	1.63	0	0
14-05-2018	15.42	50.97	0	1.3	0	0
15-05-2018	17.22	43.63	0	1.4	0	0
16-05-2018	18.7	50.65	0	1.14	0	0
17-05-2018	17.6	56.73	0	1.05	5.32	0
18-05-2018	13.71	82.3	1	0.97	10.24	1
14-02-2019	11.65	45.11	0	1.48	0	0
15-02-2019	9.88	56.4	0	1.3	0	0
16-02-2019	11.8	48.02	0	1.5	0	0
17-02-2019	11.12	41.34	0	1.32	0	0
18-02-2019	11.18	52.76	0	1.47	0	0
19-02-2019	9.9	67.99	0	1.11	0.2	0
20-02-2019	10.03	67.56	0	0.99	0	0
21-02-2019	12.51	46.8	0	1.38	0	0
22-02-2019	13.35	33.72	0	1.26	0	0
23-02-2019	13.42	37.76	0	1.57	0	0
24-02-2019	14.1	38.03	0	1.48	0	0
25-02-2019	13.56	44.91	0	1.47	0	0
26-02-2019	14.92	38.48	0	1.59	0	0
27-02-2019	13.05	36.97	0	1.74	0	0
28-02-2019	11.91	47.74	0	1.39	0	0
01-03-2019	13.7	45.43	0	1.72	0	0
02-03-2019	15.47	44.39	0	1.86	0	0
03-03-2019	13.22	52.56	0	1.5	0	0
04-03-2019	11.41	72.8	0	2.01	1.38	0
05-03-2019	10.78	75.3	0	1.34	13.59	1
06-03-2019	9.8	78.2	0	3.93	28.76	1
07-03-2019	6.4	81.7	1	0.91	8.47	0
08-03-2019	9.56	71.8	0	1.3	1.38	0
09-03-2019	11.94	58.23	0	1.49	0	0
10-03-2019	14.89	55.97	0	1.63	0	0
11-03-2019	16.09	56.7	0	1.78	0	0
12-03-2019	14.58	57.61	0	1.76	0	0
13-03-2019	12.06	43.54	0	2.47	0	0
14-03-2019	11.09	45.32	0	1.58	0	0
15-03-2019	13.47	33.17	0	1.52	0	0
16-03-2019	16.02	37.4	0	1.35	0	0
17-03-2019	13.09	50.63	0	1.66	0	0
18-03-2019	11.89	46.95	0	1.82	0	0
19-03-2019	11.35	42.06	0	1.78	0	0
20-03-2019	10.56	43.88	0	1.63	0	0
21-03-2019	10.92	40.47	0	1.23	0	0
22-03-2019	11.63	41.39	0	1.37	0	0
23-03-2019	14.92	40.1	0	1.43	0	0
24-03-2019	15.95	35.69	0	1.37	0	0
25-03-2019	15.56	36.61	0	1.68	0	0
26-03-2019	14.86	34.93	0	1.6	0	0
27-03-2019	14.21	35.38	0	1.51	0	0
28-03-2019	13.72	31.86	0	1.32	0	0
29-03-2019	13.33	30.9	0	1.41	0	0
30-03-2019	13.41	41.44	0	1.3	0	0
31-03-2019	13.37	55	0	1.25	0.59	0
01-04-2019	11.9	70.9	0	1.05	3.35	0
02-04-2019	13.28	63.39	0	1.49	0	0
03-04-2019	10.93	48.69	0	1.78	0	0
04-04-2019	8.48	48.54	0	1.73	4.33	0
05-04-2019	5.8	83.8	1	1.65	16.35	1
06-04-2019	6.16	81.8	1	2.72	4.53	0
07-04-2019	7.78	85.9	1	1.34	6.11	0
08-04-2019	10.53	77.5	0	2.01	16.55	1
09-04-2019	9.09	76.9	0	2.16	7.09	0
10-04-2019	9.82	64.29	0	1.55	0.79	0
11-04-2019	11.61	52.09	0	1.2	0	0
12-04-2019	12.93	44.32	0	1.16	0	0
13-04-2019	14.77	45.61	0	1.58	0	0
14-04-2019	15.5	67.59	0	1.53	0	0
15-04-2019	14.96	70.7	0	1.46	0.99	0
16-04-2019	14.22	53.35	0	1.16	0	0
17-04-2019	14.51	60.96	0	1.52	11.03	1
18-04-2019	10.23	86.2	1	0.9	5.32	0
19-04-2019	10.37	83.8	1	0.93	3.74	0
20-04-2019	15.04	64.18	0	1.55	0.59	0
21-04-2019	12.17	68.35	0	1.14	0	0
22-04-2019	13.01	63.89	0	1.58	0	0
23-04-2019	7.85	80.7	1	2.34	13.2	1
24-04-2019	8.55	88	1	2.31	49.84	1
08-02-2020	10.37	82.2	1	1.15	2.04	0
09-02-2020	10.51	87.9	1	0.97	1.43	0
10-02-2020	11.06	81.7	1	1.29	0	0
11-02-2020	11.56	83.7	1	1.07	0	0
12-02-2020	11.58	87.9	1	0.73	0	0
13-02-2020	11.25	85.7	1	1.52	0.2	0
14-02-2020	10.33	78.7	0	1.33	0	0
15-02-2020	10.78	73.7	0	1.45	0	0
16-02-2020	12.25	73.6	0	1.34	0	0
17-02-2020	11.22	78.4	0	1.1	0.2	0
18-02-2020	10.75	59.44	0	1.5	0	0
19-02-2020	9.61	59.32	0	1.36	0	0
20-02-2020	10.49	61.68	0	1.39	0	0
21-02-2020	12.09	46.44	0	1.47	0	0
22-02-2020	13.48	37.72	0	1.36	0	0
23-02-2020	14.69	36.64	0	1.54	0	0
24-02-2020	14.27	41.71	0	1.51	0	0
25-02-2020	12.1	51.06	0	1.22	0	0
26-02-2020	11.74	46.7	0	1.72	0	0
27-02-2020	12.95	45.02	0	1.43	0	0
28-02-2020	13.02	41.55	0	1.4	0	0
29-02-2020	10.15	79.7	0	2.03	7.96	0
01-03-2020	11.04	90	1	3.71	18.16	1
02-03-2020	10.45	66.17	0	3.47	8.98	0
03-03-2020	9.22	89.5	1	1.83	4.49	0
04-03-2020	12.82	83.8	1	2.44	0.2	0
05-03-2020	12.01	69.71	0	3.1	4.49	0
06-03-2020	9.65	55.41	0	2.26	0.82	0
07-03-2020	10.6	56.53	0	1.74	0	0
08-03-2020	10.6	64.25	0	1.44	0	0
09-03-2020	13.16	46.39	0	1.38	0	0
10-03-2020	14.71	53.18	0	1.35	0	0
11-03-2020	16.98	53.16	0	1.26	0	0
12-03-2020	18.57	46.65	0	1.21	0	0
13-03-2020	15.62	64.85	0	1.62	0	0
14-03-2020	16.5	55.67	0	1.75	0	0
15-03-2020	13.53	61.19	0	2.19	0	0
16-03-2020	4.99	79.2	0	1.65	13.26	1
17-03-2020	10.66	63.35	0	1.32	0	0
18-03-2020	14.78	56.67	0	2.08	0	0
19-03-2020	14.15	54.77	0	1.6	0	0
20-03-2020	11.87	74.7	0	1.6	12.85	1
21-03-2020	8.79	82.8	1	1.13	27.34	1
22-03-2020	8.44	81.2	1	1.13	4.49	0
23-03-2020	10.63	74.6	0	1.17	3.47	0
24-03-2020	13.65	57.79	0	1.47	0.2	0
25-03-2020	12.44	69.46	0	1.26	0	0
26-03-2020	13.52	39.65	0	1.37	0	0
27-03-2020	8.51	56.41	0	1.48	0	0
28-03-2020	9.76	52.37	0	1.22	0	0
29-03-2020	12.05	52.3	0	1.56	0	0
30-03-2020	7.46	69.73	0	1.75	0.82	0
31-03-2020	7.78	76.9	0	1.44	2.65	0
01-04-2020	8.31	71.8	0	1.27	0	0
02-04-2020	10.65	60.93	0	1.25	0	0
03-04-2020	12.35	55.83	0	1.35	0	0
04-04-2020	13.91	50.76	0	1.31	0	0
05-04-2020	13.93	72.4	0	1.34	13.06	1
06-04-2020	13.68	86.3	1	1.01	0.41	0
07-04-2020	13.75	88.6	1	0.86	2.65	0
08-04-2020	15.67	76	0	0.88	0	0
09-04-2020	13.86	89.6	1	0.77	9.18	0
10-04-2020	14.22	88.6	1	1.19	0.82	0
11-04-2020	15.17	76.3	0	0.89	0	0
12-04-2020	14.43	76.7	0	1.21	6.73	0
13-04-2020	13.36	80.4	1	1.18	2.45	0
14-04-2020	13.9	76.6	0	1.02	8.36	0
15-04-2020	12.62	80.2	1	1.3	17.14	1
16-04-2020	12.43	84.3	1	1.59	43.66	1
17-04-2020	12.54	86.5	1	1.35	11.83	1
18-04-2020	13.11	84.4	1	0.87	0	0
19-04-2020	12.89	78.2	0	1.11	12.65	1
20-04-2020	10.08	85	1	1.25	14.48	1
21-04-2020	11.91	80	0	0.75	1.84	0
22-04-2020	14.8	70.1	0	1	0	0
23-04-2020	15.82	67.29	0	0.9	0	0
24-04-2020	17.13	64.32	0	1.11	0	0
25-04-2020	14.66	78.8	0	1.33	1.22	0
26-04-2020	12.71	81.5	1	1.18	0.82	0
27-04-2020	10.93	86.2	1	1.08	4.49	0

## Sheet: correlaciones
	2013									2014									2016										2017										2018										2020
	Tmedia	HR	dias HR>80	mm	dias mm>10	viento	%BR Jorges	%BR teorica		Tmedia	HR	dias HR>80	mm	dias mm>10	viento	%BR Jorges	%BR teorica		Tmedia	HR	dias HR>80	mm	dias mm>10	viento	%BR Jorges	%BR teorica	%IL		Tmedia	HR	dias HR>80	mm	dias mm>10	viento	%BR Jorges	%BR teorica	%IL		Tmedia	HR	dias HR>80	mm	dias mm>10	viento	%BR Jorges	%BR teorica	%IL		Tmedia
2ª febrero	7.91125	68.2975	5	5.54625	4	1.56812	16.6667	16.91		8.39563	69.4762	4	3.23875	3	1.73375	4.65	9.71		8.61095	66.9495	7	6.45381	4	2.73524	11.6	36.11			10.7729	64.3918	3	3.43118	2	1.56941	2.25	4.11	0		9.09067	55.8147	4	5.548	2	1.69267	0.56	9.71			11.6477
1ªmarzo	9.114	68.8513	7	12.2527	7	2.038		36.11		12.264	51.574	1	0.761333	0	2.18067		0		9.09933	51.1073	0	0.982667	0	1.96933		0			12.852	56.652	1	0.942667	1	1.96733		0			9.06133	80.1587	10	21.5093	7	2.57667		76.91			13.0307
2ª marzo	9.99437	78.6187	9	16.0906	7	1.5575	1.6	61.71		11.4431	59.5219	3	5.49563	4	1.67562	3.1	4.11		9.76625	69.6487	4	4.21625	1	1.60813	0	9.46611			11.4719	57.9719	2	3.63563	2	1.57188	0	0.11	0		8.76062	63.2488	2	3.57125	3	2.28063	20.5	0.11			10.5925
1ª abril	11.236	69.47	4	2.816	1	1.49867		9.71		15.8767	63.1387	3	4.978	2	1.27467		4.11		10.9213	65.6113	5	8.08	5	1.91		16.6888	30		16.7527	41.9493	0	4.2343	0	1.54733		0	33.3333		9.75867	75.2693	7	8.53667	7	1.788		36.11	33.3333		13.3207
2ª abril	14.6407	51.3413	0	0.856667	0	1.87	0.1	0		15.244	64.1133	3	1.632	1	1.346	2	4.11		13.4707	68.072	5	4.30867	3	1.46467	0	16.6888	20		16.3807	45.3067	0	1.14467	1	1.68067	0	0	0		15.7353	57.4127	0	1.53733	0	1.67067	16.1	0	100		12.94
1ª mayo	15.7688	54.24	1	0.851176	1	1.205		0		19.5257	43.7586	1	2.04667	2	1.205		0		13.655	69.2225	7	12.5567	7	1.32167		35.9495	23.3333		16.1058	61.0117	2	6.17833	4	1.42333		0.11	0		15.7678	58.5889	1	2.30944	3	1.36167		0	100		15.93
cosecha							3.39									4.7																			8.3										38.3		100
	-0.791148	0.219662	0.145491	-0.135983	0.163502	-0.544339				-0.987042	0.617878	0.910679	0.32312	0.577772	0.886116				-0.683928	-0.81361	0.944911	0.999334	0.755929	0.994673			-0.188982		-0.595757	0.758149	0.755929	0.434616	0.5	-0.516694			-0.266832		0.266796	0.808034	-0.741709	-0.736164	0.0214556	0.646801			-1
	-0.623323	0.851955	0.943906	0.987752	0.91637	0.249158				-0.679818	0.898719	0.94619	0.428048	0.546283	-0.0143186				0.29447	0.62393	0.927807	0.803944	0.837138	0.191047					-0.610042	0.560133	0.695721	0.064729	0.146607	-0.17076					-0.486227	0.908699	0.955832	0.983012	0.82975	0.673049					0.142268
2013	11.2463	67.0704	5	8.00399	3.75	1.74104	5.43917	16.91
2014	13.7069	59.587	2.5	3.21674	1.75	1.61924	3.6125	1.91
2016	10.8144	63.6099	3.5	4.3969	2.25	1.73803	3.86667	6.71
2017	14.3643	50.47	0.75	2.48931	1	1.6918	2.6375	0
2018	10.829	69.0224	4.75	8.78865	4.25	2.07899	18.865	14.96
2020	12.471	70.7685	5.5	4.33921	3	1.44097		21.11
	-0.601594	0.911215	0.95487	0.658714	0.838176	-0.0148279	0.623852
							(2) %BR at harvest = -3.09 + 0.80*(number days RH%>80)2
[truncated: 7 more columns]

## Sheet: Hoja1
Año	Tmedia	HR	dias HR>80	mm	dias mm>10	viento	%BR Jorges	%BR teorica
2013	11.2463	67.0704	5	8.00399	3.75	1.74104	5.43917	16.91
2014	13.7069	59.587	2.5	3.21674	1.75	1.61924	3.6125	1.91
2016	10.8144	63.6099	3.5	4.3969	2.25	1.73803	3.86667	6.71
2017	14.3643	50.47	0.75	2.48931	1	1.6918	2.6375	0
2018	10.829	69.0224	4.75	8.78865	4.25	2.07899	18.865	14.96
2020	12.471	70.7685	5.5	4.33921	3	1.44097		21.11
